# Supplementary material for: Proteomic analysis of the Treponema pallidum subsp. pallidum SS14 strain: coverage and comparison with the Nichols strain proteome
Source: Front Microbiol. 2024 Dec 11;15:1505893. doi: 10.3389/fmicb.2024.1505893 (PMC11668736; doi:10.3389/fmicb.2024.1505893)
Supplement: Supplementary file 6 [file Data_Sheet_6.ZIP]

Archive with 15 entries (14 files):
- Supplementary Tables/
- Supplementary Tables/Supplementary_Table_S1.xlsx
- Supplementary Tables/Supplementary_Table_S10.xlsx
- Supplementary Tables/Supplementary_Table_S11.xlsx
- Supplementary Tables/Supplementary_Table_S12.xlsx
- Supplementary Tables/Supplementary_Table_S13.docx
- Supplementary Tables/Supplementary_Table_S14.xlsx
- Supplementary Tables/Supplementary_Table_S2.xlsx
- Supplementary Tables/Supplementary_Table_S3.xlsx
- Supplementary Tables/Supplementary_Table_S4.xlsx
- Supplementary Tables/Supplementary_Table_S5.xlsx
- Supplementary Tables/Supplementary_Table_S6.xlsx
- Supplementary Tables/Supplementary_Table_S7.xlsx
- Supplementary Tables/Supplementary_Table_S8.xlsx
- Supplementary Tables/Supplementary_Table_S9.xlsx
