# Supplementary material for: Proteomic analysis of the Treponema pallidum subsp. pallidum SS14 strain: coverage and comparison with the Nichols strain proteome
Source: Front Microbiol. 2024 Dec 11;15:1505893. doi: 10.3389/fmicb.2024.1505893 (PMC11668736; doi:10.3389/fmicb.2024.1505893)
Supplement: Supplementary file 6 [file Data_Sheet_6.ZIP › Supplementary Tables/Supplementary_Table_S10.xlsx]

## Sheet: Proteins of Unknown Function
Supplementary Table S10. Proteins of unknown function detected in the present T. pallidum SS14 mass spectrometry-based proteomics studies and a previous T. pallidum SS14 genetic engineering study*.
* Romeis et al., 2021. PLOS Pathogens 17:e1009612.
D - protein detected (highlighted with green background)
ND - protein not detected
Protein detection based on the detection of a single peptide
Old Locus Tag	New Locus Tag	Accession Number	NCBI Annotated Function	Length (no. of AAs)	Romeis et al.	Present study
TPASS_20004	TPASS_RS00020	WP_010881454.1	DUF721 domain-containing protein	145	ND	ND
TPASS_20006	TPASS_RS00035	WP_014342229.1	DUF3798 domain-containing protein	415	D	D
TPASS_RS05535	TPASS_RS05535	WP_237249918.1	major outer sheath C-terminal domain-containing protein	368	ND	ND
TPASS_RS05540	TPASS_RS05540	WP_014505382.1	major outer sheath N-terminal domain-containing protein	150	ND	ND
TPASS_20011	TPASS_RS00045	WP_010881460.1	major outer sheath C-terminal domain-containing protein	660	D	D
TPASS_20013	TPASS_RS00050	WP_014342231.1	DUF3798 domain-containing protein	410	ND	D
TPASS_20017	TPASS_RS00065	WP_010881466.1	hypothetical protein	315	D	D
TPASS_20020	TPASS_RS00075	WP_235214060.1	vWA domain-containing protein	695	D	D
TPASS_20021	TPASS_RS00105	WP_010881470.1	hypothetical protein	88	ND	ND
TPASS_20022	TPASS_RS00110	WP_010881471.1	hypothetical protein	722	ND	ND
TPASS_20031	TPASS_RS00155	WP_010881480.1	hypothetical protein	92	ND	ND
TPASS_20033	TPASS_RS00165	WP_012460511.1	DUF1361 domain-containing protein	203	ND	ND
TPASS_20039	TPASS_RS00195	WP_014342241.1	hypothetical protein	59	ND	ND
TPASS_20047	TPASS_RS00230	WP_010881496.1	YaaR family protein	173	ND	D
TPASS_20059	TPASS_RS05190	WP_010881508.1	hypothetical protein	75	ND	ND
TPASS_20064	TPASS_RS00310	WP_010881513.1	hypothetical protein	191	ND	ND
TPASS_20066	TPASS_RS00320	WP_010881515.1	hypothetical protein	104	ND	D
TPASS_RS00325	TPASS_RS00325	WP_041608822.1	tetratricopeptide repeat protein	379	ND	D
TPASS_20069	TPASS_RS00335	WP_014342765.1	hypothetical protein	127	ND	D
TPASS_20070	TPASS_RS00340	WP_010881519.1	hypothetical protein	128	ND	ND
TPASS_20084	TPASS_RS00410	WP_010881533.1	hypothetical protein	77	ND	D
TPASS_20087	TPASS_RS05630	WP_014342264.1	DUF192 domain-containing protein	187	ND	ND
TPASS_20088	TPASS_RS00430	WP_010881537.1	hypothetical protein	204	ND	D
TPASS_20095	TPASS_RS00465	WP_010881544.1	tetratricopeptide repeat protein	648	ND	ND
TPASS_20098	TPASS_RS00480	WP_014342266.1	J domain-containing protein	218	ND	ND
TPASS_20110	TPASS_RS00555	WP_235214069.1	DUF5312 domain-containing protein	570	ND	D
TPASS_20117	TPASS_RS00590	WP_016479998.1	major outer sheath N-terminal domain-containing protein	598	ND	D
TPASS_20118	TPASS_RS00595	WP_010881567.1	hypothetical protein	421	D	D
TPASS_20123	TPASS_RS00625	WP_010881572.1	hypothetical protein	856	ND	D
TPASS_20126	TPASS_RS00640	WP_014342713.1	hypothetical protein	223	ND	ND
TPASS_20126d	TPASS_RS05550	WP_014342772.1	major outer sheath C-terminal domain-containing protein	107	ND	ND
TPASS_20127	TPASS_RS00655	WP_012460519.1	DUF2715 domain-containing protein	126	ND	ND
TPASS_RS00660	TPASS_RS00660	WP_014342282.1	DUF2715 domain-containing protein	137	ND	ND
TPASS_20128	TPASS_RS00665	WP_010881577.1	hypothetical protein	115	ND	ND
TPASS_20129	TPASS_RS05210	WP_010881578.1	hypothetical protein	158	ND	ND
TPASS_20131	TPASS_RS00675	WP_015026144.1	major outer sheath N-terminal domain-containing protein	596	ND	D
TPASS_20133	TPASS_RS00685	WP_175393423.1	hypothetical protein	409	D	D
TPASS_20134	TPASS_RS00690	WP_012460522.1	hypothetical protein	376	D	D
TPASS_RS00695	TPASS_RS00695	WP_175393424.1	hypothetical protein	190	ND	ND
TPASS_20136	TPASS_RS00705	WP_012460523.1	hypothetical protein	492	D	D
TPASS_RS05215	TPASS_RS05215	WP_175393425.1	major outer sheath C-terminal domain-containing protein	56	ND	ND
TPASS_20138	TPASS_RS00710	WP_010881586.1	hypothetical protein	245	ND	ND
TPASS_20148	TPASS_RS00770	WP_010881595.1	hypothetical protein	192	ND	ND
TPASS_20149	TPASS_RS00775	WP_010881596.1	hypothetical protein	197	ND	ND
TPASS_20150	TPASS_RS00780	WP_010881597.1	hypothetical protein	155	ND	ND
TPASS_20152	TPASS_RS00790	WP_014342780.1	SLBB domain-containing protein	494	ND	D
TPASS_20159	TPASS_RS00825	WP_010881606.1	hypothetical protein	342	D	D
TPASS_20174	TPASS_RS00890	WP_014342313.1	DUF115 domain-containing protein	506	ND	ND
TPASS_RS00895	TPASS_RS00895	WP_014342314.1	DUF115 domain-containing protein	470	ND	ND
TPASS_20178	TPASS_RS00900	WP_010881625.1	hypothetical protein	308	D	D
TPASS_20179	TPASS_RS00905	WP_237250217.1	hypothetical protein	568	D	D
TPASS_20183	TPASS_RS00920	WP_010881630.1	hypothetical protein	281	ND	D
TPASS_20214	TPASS_RS01075	WP_010881662.1	hypothetical protein	65	ND	ND
TPASS_20220	TPASS_RS01105	WP_010881668.1	STAS domain-containing protein	108	ND	D
TPASS_20222	TPASS_RS01115	WP_010881670.1	hypothetical protein	148	ND	D
TPASS_20225	TPASS_RS01125	WP_010881673.1	leucine-rich repeat domain-containing protein	246	D	D
TPASS_20233	TPASS_RS01180	WP_012460529.1	STAS domain-containing protein	181	ND	D
TPASS_20245	TPASS_RS01250	WP_235214077.1	hypothetical protein	1078	D	D
TPASS_20246	TPASS_RS01255	WP_010881694.1	VWA domain-containing protein	597	ND	ND
TPASS_RS01265	TPASS_RS01265	WP_014342783.1	GerMN domain-containing protein	157	ND	D
TPASS_20250a	TPASS_RS05555	WP_010881698.1	hypothetical protein	75	ND	ND
TPASS_20258	TPASS_RS01310	WP_012460531.1	hypothetical protein	236	ND	ND
TPASS_20260	TPASS_RS01320	WP_235214080.1	SH3 domain-containing protein	442	D	D
TPASS_RS01335	TPASS_RS01335	WP_237250218.1	fibronectin type III domain-containing protein	508	ND	ND
TPASS_20268	TPASS_RS01375	WP_235214083.1	tetratricopeptide repeat protein	206	ND	ND
TPASS_20273	TPASS_RS01400	WP_010881722.1	hypothetical protein	263	ND	ND
TPASS_20282	TPASS_RS01430	WP_010881731.1	tetratricopeptide repeat protein	239	D	D
TPASS_20286	TPASS_RS01445	WP_237250219.1	hypothetical protein	325	D	D
TPASS_20304	TPASS_RS01515	WP_012460536.1	hypothetical protein	1038	ND	D
TPASS_20307	TPASS_RS01530	WP_010881756.1	PASTA domain-containing protein	342	D	D
TPASS_20309	TPASS_RS01540	WP_235214085.1	transporter substrate-binding domain-containing protein	307	ND	ND
TPASS_20312	TPASS_RS01550	WP_010881761.1	DUF368 domain-containing protein	337	ND	ND
TPASS_20313	TPASS_RS01555	WP_015026156.1	major outer sheath N-terminal domain-containing protein	762	ND	D
TPASS_RS05480	TPASS_RS05480	WP_175393421.1	DUF2715 domain-containing protein	46	ND	ND
TPASS_20315	TPASS_RS05560	WP_010881764.1	DUF2715 domain-containing protein	215	ND	ND
TPASS_RS05565	TPASS_RS05565	WP_235214118.1	hypothetical protein	24	ND	ND
TPASS_20316	TPASS_RS01565	WP_237250222.1	major outer sheath N-terminal domain-containing protein	369	ND	ND
TPASS_20317	TPASS_RS01570	WP_015026157.1	major outer sheath N-terminal domain-containing protein	756	ND	ND
TPASS_20318	TPASS_RS05250	WP_010881766.1	hypothetical protein	59	ND	ND
TPASS_20320	TPASS_RS05490	WP_014505460.1	hypothetical protein	48	ND	ND
TPASS_20334	TPASS_RS01645	WP_010881782.1	RodZ family helix-turn-helix domain-containing protein	405	D	D
TPASS_20338	TPASS_RS01665	WP_010881786.1	hypothetical protein	162	ND	ND
TPASS_20342	TPASS_RS01685	WP_010881790.1	AAA family ATPase	186	ND	ND
TPASS_20346	TPASS_RS01705	WP_237250223.1	DUF2715 domain-containing protein	231	ND	ND
TPASS_RS01710	TPASS_RS01710	WP_014505469.1	DUF2715 domain-containing protein	236	ND	ND
TPASS_20352	TPASS_RS01735	WP_010881800.1	YdbC family protein	85	ND	ND
TPASS_20355	TPASS_RS05270	WP_010881803.1	hypothetical protein	127	ND	ND
TPASS_20356	TPASS_RS01750	WP_013945017.1	RNA-binding protein	89	ND	D
TPASS_20359	TPASS_RS01765	WP_010881807.1	DUF4912 domain-containing protein	211	ND	ND
TPASS_20360	TPASS_RS05445	WP_014342791.1	hypothetical protein	56	ND	ND
TPASS_20367	TPASS_RS01805	WP_010881815.1	AAA family ATPase	941	ND	D
TPASS_20368	TPASS_RS01810	WP_010881816.1	hypothetical protein	111	ND	ND
TPASS_20370	TPASS_RS01820	WP_010881818.1	hypothetical protein	138	ND	ND
TPASS_20374	TPASS_RS01845	WP_014505480.1	hypothetical protein	772	D	D
TPASS_20375	TPASS_RS05575	WP_010881823.1	hypothetical protein	69	ND	ND
TPASS_RS01855	TPASS_RS01855	WP_235214094.1	hypothetical protein	298	ND	D
TPASS_20381	TPASS_RS01875	WP_012460543.1	TIGR02206 family membrane protein	238	ND	ND
TPASS_20392	TPASS_RS01925	WP_042491875.1	tetratricopeptide repeat protein	250	D	D
TPASS_20405	TPASS_RS01990	WP_237249931.1	pentapeptide repeat-containing protein	144	D	ND
TPASS_20408	TPASS_RS02005	WP_012460547.1	ATPase	1084	ND	D
TPASS_20409	TPASS_RS05580	WP_010881857.1	hypothetical protein	61	ND	ND
TPASS_20412	TPASS_RS02025	WP_010881860.1	PUR family DNA/RNA-binding protein	101	ND	D
TPASS_20421	TPASS_RS02065	WP_235214101.1	tetratricopeptide repeat protein	677	ND	D
TPASS_20422	TPASS_RS02070	WP_014505493.1	hypothetical protein	331	D	D
TPASS_20423	TPASS_RS02075	WP_010881871.1	hypothetical protein	268	ND	ND
TPASS_20425	TPASS_RS05585	WP_014342420.1	hypothetical protein	181	ND	ND
TPASS_20432	TPASS_RS02120	WP_014505494.1	hypothetical protein	177	ND	D
TPASS_20437	TPASS_RS02140	WP_235214103.1	hypothetical protein	154	ND	D
TPASS_20443	TPASS_RS02170	WP_014505501.1	hypothetical protein	267	D	D
TPASS_20447	TPASS_RS02190	WP_010881895.1	hypothetical protein	374	D	ND
TPASS_20449	TPASS_RS02200	WP_012460552.1	hypothetical protein	196	ND	D
TPASS_20451	TPASS_RS05295	WP_010881899.1	hypothetical protein	60	ND	ND
TPASS_20453	TPASS_RS02215	WP_014505505.1	hypothetical protein	268	D	D
TPASS_RS02220	TPASS_RS02220	WP_014342432.1	zinc ribbon domain-containing protein	116	ND	ND
TPASS_20455	TPASS_RS02230	WP_014342433.1	hypothetical protein	324	D	D
TPASS_20456	TPASS_RS02235	WP_010881905.1	hypothetical protein	438	ND	D
TPASS_20457	TPASS_RS02240	WP_014505508.1	hypothetical protein	565	D	D
TPASS_20460	TPASS_RS02255	WP_175608706.1	tetratricopeptide repeat protein	206	ND	ND
TPASS_20461	TPASS_RS02260	WP_235214106.1	helix-turn-helix transcriptional regulator	129	ND	ND
TPASS_20462	TPASS_RS02265	WP_041608813.1	hypothetical protein	424	D	D
TPASS_20465	TPASS_RS02275	WP_010881914.1	hypothetical protein	290	ND	ND
TPASS_20466	TPASS_RS02280	WP_010881915.1	hypothetical protein	389	ND	D
TPASS_20467	TPASS_RS05305	WP_010881916.1	hypothetical protein	82	ND	ND
TPASS_20468	TPASS_RS02285	WP_235214122.1	tetratricopeptide repeat protein	647	D	D
TPASS_20470	TPASS_RS02290	WP_012460555.1	tetratricopeptide repeat protein	313	D	D
TPASS_20471	TPASS_RS02295	WP_237250225.1	tetratricopeptide repeat protein	457	D	D
TPASS_20473	TPASS_RS02305	WP_012460557.1	hypothetical protein	214	ND	ND
TPASS_20479	TPASS_RS02335	WP_235214109.1	DUF2715 domain-containing protein	185	ND	D
TPASS_20480	TPASS_RS02340	WP_010881929.1	DUF2062 domain-containing protein	162	ND	ND
TPASS_20481	TPASS_RS02345	WP_015026168.1	TIGR03545 family protein	749	ND	D
TPASS_20483	TPASS_RS02350	WP_014505516.1	fibronectin type III domain-containing protein	374	ND	ND
TPASS_20486	TPASS_RS02365	WP_012460559.1	P83/100 family protein	531	D	D
TPASS_20490	TPASS_RS02395	WP_010881939.1	hypothetical protein	62	ND	ND
TPASS_20494	TPASS_RS02415	WP_010881943.1	zinc ribbon domain-containing protein	273	D	D
TPASS_20496	TPASS_RS02420	WP_014505522.1	tetratricopeptide repeat protein	291	D	D
TPASS_20502	TPASS_RS02450	WP_010881951.1	ankyrin repeat domain-containing protein	298	D	D
TPASS_20503	TPASS_RS02455	WP_010881952.1	hypothetical protein	187	ND	ND
TPASS_20509	TPASS_RS02495	WP_010881958.1	redoxin domain-containing protein	188	D	D
TPASS_RS05590	TPASS_RS05590	WP_235214114.1	ATP-binding protein	118	ND	ND
TPASS_20521	TPASS_RS02555	WP_010881969.1	hypothetical protein	423	ND	D
TPASS_20530	TPASS_RS02605	WP_010881978.1	ATPase	208	ND	D
TPASS_20535	TPASS_RS02630	WP_010881982.1	hypothetical protein	70	ND	D
TPASS_20539	TPASS_RS05320	WP_010881986.1	hypothetical protein	73	ND	ND
TPASS_20548	TPASS_RS02700	WP_237253737.1	UPF0164 family protein	430	D	ND
TPASS_20552	TPASS_RS02720	WP_010881999.1	hypothetical protein	177	ND	D
TPASS_20557	TPASS_RS02750	WP_010882004.1	DUF1007 family protein	237	D	ND
TPASS_20561	TPASS_RS02770	WP_235214003.1	YgcG family protein	286	ND	D
TPASS_20563	TPASS_RS02780	WP_014505535.1	J domain-containing protein	135	ND	ND
TPASS_20564	TPASS_RS05450	WP_010882011.1	hypothetical protein	678	ND	D
TPASS_20565	TPASS_RS05330	WP_010882012.1	DUF459 domain-containing protein	406	ND	ND
TPASS_20570	TPASS_RS02820	WP_235214007.1	TPM domain-containing protein	277	ND	D
TPASS_20571	TPASS_RS02825	WP_012460572.1	LemA family protein	221	ND	D
TPASS_20574	TPASS_RS02835	WP_012460573.1	penicillin-binding Tp47 domain A-containing protein	434	D	D
TPASS_20577	TPASS_RS02850	WP_237250187.1	hypothetical protein	579	ND	D
TPASS_20579	TPASS_RS02860	WP_010882025.1	hypothetical protein	258	ND	ND
TPASS_20584	TPASS_RS02880	WP_012460576.1	hypothetical protein	469	D	D
TPASS_20593	TPASS_RS02935	WP_208652411.1	hypothetical protein	605	D	D
TPASS_20594	TPASS_RS02940	WP_014342501.1	DUF2147 domain-containing protein	219	ND	D
TPASS_20598	TPASS_RS02955	WP_012460579.1	hypothetical protein	687	ND	D
TPASS_20599	TPASS_RS02960	WP_010882045.1	CpXC domain-containing protein	218	ND	D
TPASS_20608	TPASS_RS03005	WP_010882054.1	HEAT repeat domain-containing protein	296	D	D
TPASS_20610	TPASS_RS03020	WP_237250190.1	major outer sheath N-terminal domain-containing protein	633	ND	D
TPASS_20617	TPASS_RS03055	WP_158296018.1	DUF2715 domain-containing protein	109	ND	ND
TPASS_20618	TPASS_RS03060	WP_010882064.1	DUF2715 domain-containing protein	119	ND	ND
TPASS_20619	TPASS_RS03065	WP_237253740.1	DUF2715 domain-containing protein	222	ND	ND
TPASS_20620	TPASS_RS03070	WP_016480005.1	major outer sheath N-terminal domain-containing protein	609	ND	ND
TPASS_20621	TPASS_RS03075	WP_016480006.1	major outer sheath N-terminal domain-containing protein	758	ND	D
TPASS_20622	TPASS_RS03080	WP_010882068.1	tetratricopeptide repeat protein	593	ND	D
TPASS_20625	TPASS_RS03095	WP_010882071.1	hypothetical protein	250	ND	D
TPASS_20629	TPASS_RS03115	WP_010882075.1	hypothetical protein	274	D	ND
TPASS_20638	TPASS_RS03155	WP_010882083.1	hypothetical protein	144	ND	ND
TPASS_20648	TPASS_RS03215	WP_014505568.1	tetratricopeptide repeat protein	658	D	D
TPASS_20661	TPASS_RS03275	WP_010882106.1	hypothetical protein	170	ND	D
TPASS_20665	TPASS_RS03295	WP_010882110.1	hypothetical protein	251	D	ND
TPASS_20666	TPASS_RS03300	WP_010882111.1	hypothetical protein	97	ND	ND
TPASS_20668	TPASS_RS03315	WP_012460585.1	YggT family protein	200	ND	ND
TPASS_20675	TPASS_RS03350	WP_235214017.1	TraB/GumN family protein	271	D	D
TPASS_20676	TPASS_RS03355	WP_010882121.1	hypothetical protein	92	ND	ND
TPASS_20677	TPASS_RS03360	WP_010882122.1	hypothetical protein	202	ND	ND
TPASS_20678	TPASS_RS03370	WP_010882123.1	hypothetical protein	307	D	D
TPASS_20679	TPASS_RS03375	WP_010882124.1	hypothetical protein	105	ND	D
TPASS_20684	TPASS_RS03400	WP_010882129.1	substrate-binding domain-containing protein	403	D	D
TPASS_20690	TPASS_RS03430	WP_237249910.1	hypothetical protein	183	ND	ND
TPASS_20693	TPASS_RS03450	WP_010882138.1	hypothetical protein	440	D	D
TPASS_RS03470	TPASS_RS03470	WP_014505579.1	DUF2715 domain-containing protein	211	ND	D
TPASS_20698	TPASS_RS03475	WP_010882143.1	DUF2715 domain-containing protein	181	ND	ND
TPASS_20700	TPASS_RS03480	WP_010882145.1	hypothetical protein	130	ND	ND
TPASS_20707	TPASS_RS03515	WP_010882152.1	hypothetical protein	159	ND	ND
TPASS_20708	TPASS_RS03520	WP_010882153.1	hypothetical protein	171	D	ND
TPASS_20711	TPASS_RS03535	WP_010882156.1	hypothetical protein	190	ND	ND
TPASS_20712	TPASS_RS03540	WP_010882157.1	AAA family ATPase	304	D	D
TPASS_20733	TPASS_RS03640	WP_010882178.1	outer membrane beta-barrel protein	219	ND	ND
TPASS_20747	TPASS_RS03710	WP_010882192.1	hypothetical protein	344	D	D
TPASS_20749	TPASS_RS05355	WP_010882194.1	hypothetical protein	73	ND	ND
TPASS_20750	TPASS_RS03720	WP_010882195.1	vWA domain-containing protein	223	ND	D
TPASS_20752	TPASS_RS03730	WP_235214023.1	hypothetical protein	371	D	D
TPASS_20753	TPASS_RS03735	WP_010882198.1	hypothetical protein	94	ND	ND
TPASS_20762	TPASS_RS03775	WP_014342821.1	DUF115 domain-containing protein	396	ND	ND
TPASS_20763	TPASS_RS03780	WP_010882208.1	hypothetical protein	313	ND	D
TPASS_20766	TPASS_RS03795	WP_010882211.1	hypothetical protein	293	D	ND
TPASS_20772	TPASS_RS03825	WP_010882217.1	hypothetical protein	274	D	ND
TPASS_20777	TPASS_RS03860	WP_010882222.1	hypothetical protein	74	ND	D
TPASS_20779	TPASS_RS03870	WP_235214028.1	DedA family protein	213	ND	ND
TPASS_20783	TPASS_RS03885	WP_014342578.1	hypothetical protein	377	ND	ND
TPASS_20784	TPASS_RS03890	WP_010882229.1	hypothetical protein	199	ND	ND
TPASS_20787	TPASS_RS03905	WP_235214031.1	hypothetical protein	115	ND	ND
TPASS_20788	TPASS_RS03910	WP_235214032.1	hypothetical protein	259	D	D
TPASS_20791	TPASS_RS03925	WP_010882236.1	hypothetical protein	81	ND	ND
TPASS_20793	TPASS_RS03935	WP_012460592.1	hypothetical protein	539	ND	D
TPASS_20802	TPASS_RS05365	WP_010882247.1	hypothetical protein	109	ND	ND
TPASS_20813	TPASS_RS04030	WP_014342828.1	hypothetical protein	340	D	D
TPASS_20816	TPASS_RS04045	WP_010882260.1	hypothetical protein	221	ND	D
TPASS_20820	TPASS_RS04060	WP_235214037.1	tetratricopeptide repeat protein	253	ND	D
TPASS_20825	TPASS_RS04085	WP_010882269.1	hypothetical protein	61	ND	ND
TPASS_20827	TPASS_RS04095	WP_014342597.1	CdaR family protein	320	D	D
TPASS_20829	TPASS_RS04105	WP_010882273.1	DUF2225 domain-containing protein	294	D	D
TPASS_20832	TPASS_RS04120	WP_235214039.1	GerMN domain-containing protein	254	D	D
TPASS_20833	TPASS_RS04125	WP_235214040.1	hypothetical protein	238	ND	ND
TPASS_20835	TPASS_RS04135	WP_010882279.1	ankyrin repeat domain-containing protein	934	D	D
TPASS_20836	TPASS_RS04140	WP_010882280.1	hypothetical protein	274	D	D
TPASS_20839	TPASS_RS04155	WP_010882283.1	DUF4097 family beta strand repeat-containing protein	335	D	D
TPASS_20843	TPASS_RS04175	WP_014505625.1	J domain-containing protein	255	ND	D
TPASS_20845	TPASS_RS04185	WP_014342608.1	DUF188 domain-containing protein	177	ND	ND
TPASS_20847	TPASS_RS04195	WP_014342609.1	hypothetical protein	111	ND	D
TPASS_20851	TPASS_RS04215	WP_010882295.1	DUF4954 family protein	724	ND	D
TPASS_20855	TPASS_RS04235	WP_010882299.1	hypothetical protein	1127	ND	D
TPASS_20856	TPASS_RS04240	pseudo	UPF0164 family protein	343	D	ND
TPASS_20857	TPASS_RS05600	WP_010882301.1	hypothetical protein	106	ND	ND
TPASS_20858	TPASS_RS04245	WP_012460597.1	UPF0164 family protein	408	D	D
TPASS_20859	TPASS_RS04250	WP_014505629.1	UPF0164 family protein	476	ND	D
TPASS_20865	TPASS_RS04275	WP_012460598.1	UPF0164 family protein	480	ND	D
TPASS_20866	TPASS_RS04280	WP_014342837.1	ATP-binding protein	643	ND	D
TPASS_20869	TPASS_RS04300	WP_010882312.1	hypothetical protein	78	ND	ND
TPASS_20873	TPASS_RS04315	WP_010882316.1	hypothetical protein	200	ND	D
TPASS_20874	TPASS_RS04320	WP_010882317.1	hypothetical protein	91	ND	ND
TPASS_20878	TPASS_RS04340	WP_010882321.1	DUF4340 domain-containing protein	316	ND	ND
TPASS_20882	TPASS_RS04360	WP_014505642.1	HEAT repeat domain-containing protein	483	D	D
TPASS_20888	TPASS_RS04390	WP_010882331.1	hypothetical protein	275	D	D
TPASS_20895	TPASS_RS04425	WP_014505644.1	DUF302 domain-containing protein	122	ND	D
TPASS_20897	TPASS_RS05385	pseudo	MSP porin	526	D	D
TPASS_20904	TPASS_RS05390	WP_010882347.1	hypothetical protein	83	ND	ND
TPASS_20906	TPASS_RS04470	WP_010882349.1	KH domain-containing protein	80	ND	D
TPASS_20910	TPASS_RS04490	WP_010882353.1	hypothetical protein	306	ND	ND
TPASS_20913	TPASS_RS04505	WP_010882356.1	YraN family protein	126	ND	ND
TPASS_RS04510	TPASS_RS04510	WP_013945483.1	hypothetical protein	60	ND	D
TPASS_20914	TPASS_RS04515	WP_010882357.1	hypothetical protein	128	ND	ND
TPASS_20915	TPASS_RS04520	WP_010882358.1	tetratricopeptide repeat protein	444	ND	D
TPASS_20920	TPASS_RS04540	WP_010882363.1	tetratricopeptide repeat protein	809	ND	D
TPASS_20921a	TPASS_RS04550	WP_014342644.1	NTP transferase domain-containing protein	350	ND	D
TPASS_20923	TPASS_RS04555	WP_014342645.1	PEGA domain-containing protein	340	ND	ND
TPASS_20927	TPASS_RS05610	WP_010882370.1	hypothetical protein	196	ND	ND
TPASS_20928	TPASS_RS05615	WP_014342845.1	hypothetical protein	507	D	D
TPASS_20930	TPASS_RS04595	WP_235214048.1	DUF115 domain-containing protein	568	ND	ND
TPASS_20935	TPASS_RS04615	WP_014505653.1	alpha/beta hydrolase	302	D	ND
TPASS_20938	TPASS_RS04635	WP_014505655.1	hypothetical protein	236	ND	D
TPASS_20941	TPASS_RS04645	WP_010882384.1	hypothetical protein	172	ND	D
TPASS_20942	TPASS_RS04650	WP_010882385.1	hypothetical protein	154	ND	ND
TPASS_20944	TPASS_RS04660	WP_010882387.1	hypothetical protein	390	ND	D
TPASS_20952	TPASS_RS04705	WP_235214050.1	alpha/beta fold hydrolase	335	D	D
TPASS_20953	TPASS_RS04710	WP_014505658.1	TraB/GumN family protein	394	ND	ND
TPASS_20954	TPASS_RS04715	WP_010882398.1	tetratricopeptide repeat protein	478	D	D
TPASS_20955	TPASS_RS05525	WP_235214130.1	hypothetical protein	83	ND	ND
TPASS_RS05620	TPASS_RS05620	WP_235214131.1	hypothetical protein	74	ND	ND
TPASS_20966	TPASS_RS04775	WP_237250206.1	hypothetical protein	528	D	D
TPASS_20967	TPASS_RS04780	WP_010882411.1	hypothetical protein	517	D	D
TPASS_20968	TPASS_RS04785	WP_237249915.1	hypothetical protein	492	D	D
TPASS_RS04790	TPASS_RS04790	pseudo	hypothetical protein	539	ND	D
TPASS_20976	TPASS_RS04820	WP_010882420.1	hypothetical protein	459	ND	ND
TPASS_RS05625	TPASS_RS05625	WP_235214054.1	hypothetical protein	92	ND	ND
TPASS_RS04875	TPASS_RS04875	WP_175393422.1	hypothetical protein	127	ND	ND
TPASS_20988	TPASS_RS04880	WP_014342681.1	MarC family protein	199	ND	ND
TPASS_20989	TPASS_RS04885	WP_235214055.1	glycogen-binding domain-containing protein	234	D	D
TPASS_20990	TPASS_RS04890	WP_010882434.1	tetratricopeptide repeat protein	1033	D	D
TPASS_20992	TPASS_RS04900	WP_010882436.1	hypothetical protein	95	ND	ND
TPASS_20996	TPASS_RS04925	WP_010882440.1	hypothetical protein	538	D	D
TPASS_21000	TPASS_RS04950	WP_237249917.1	hypothetical protein	186	ND	D
TPASS_21001	TPASS_RS04955	WP_010882445.1	hypothetical protein	393	D	D
TPASS_21002	TPASS_RS04960	WP_014342691.1	DUF2259 domain-containing protein	251	D	D
TPASS_21003	TPASS_RS04965	WP_010882447.1	hypothetical protein	345	ND	ND
TPASS_21014	TPASS_RS05020	WP_010882458.1	hypothetical protein	644	ND	ND
TPASS_RS05530	TPASS_RS05530	WP_013945579.1	hypothetical protein	95	ND	ND
TPASS_21031	TPASS_RS05110	WP_175393426.1	major outer sheath N-terminal domain-containing protein	609	D	D
