# Supplementary material for: Proteomic analysis of the Treponema pallidum subsp. pallidum SS14 strain: coverage and comparison with the Nichols strain proteome
Source: Front Microbiol. 2024 Dec 11;15:1505893. doi: 10.3389/fmicb.2024.1505893 (PMC11668736; doi:10.3389/fmicb.2024.1505893)
Supplement: Supplementary file 6 [file Data_Sheet_6.ZIP › Supplementary Tables/Supplementary_Table_S11.xlsx]

## Sheet: SS14 & Nichols unknown function
Supplementary Table S11. Proteins of unknown function detected in the present SS14 study and a previous Nichols study*.
* Houston et al., 2024. Journal of Proteome Research. 23: 1725-1743.
D - protein detected (highlighted with green background)
ND - protein not detected
SS14 Old Locus Tag	Nichols Old Locus Tag	SS14 New Locus Tag	Nichols New Locus Tag	SS14 NCBI Accession	Nichols NCBI Accession	NCBI SS14 Functional Annotation	NCBI Nichols Functional Annotation	SS14 Length (No. of Amino Acids)	Nichols Length (No. of Amino Acids)	Sequence Identity	Present SS14 Study	Houston et al., 2024 Study - Nichols
TPASS_20004	TPANIC_0004	TPASS_RS00020	TPANIC_RS00020	WP_010881454.1	WP_010881454.1	DUF721 domain-containing protein	DUF721 domain-containing protein	145	145	100	ND	ND
TPASS_20011	TPANIC_0011	TPASS_RS00045	TPANIC_RS00045	WP_010881460.1	WP_010881460.1	major outer sheath C-terminal domain-containing protein	major outer sheath C-terminal domain-containing protein	660	660	100	D	D
TPASS_20013	TPANIC_0013	TPASS_RS00050	TPANIC_RS00050	WP_014342231.1	WP_014342231.1	DUF3798 domain-containing protein	DUF3798 domain-containing protein	410	410	100	D	D
TPASS_20017	TPANIC_0017	TPASS_RS00065	TPANIC_RS00065	WP_010881466.1	WP_010881466.1	hypothetical protein	hypothetical protein	315	315	100	D	D
TPASS_20020	TPANIC_0020	TPASS_RS00075	TPANIC_RS00075	WP_235214060.1	WP_235214060.1	vWA domain-containing protein	vWA domain-containing protein	695	695	100	D	D
TPASS_20021	TPANIC_0021	TPASS_RS00105	TPANIC_RS00105	WP_010881470.1	WP_010881470.1	hypothetical protein	hypothetical protein	88	88	100	ND	ND
TPASS_20022	TPANIC_0022	TPASS_RS00110	TPANIC_RS00110	WP_010881471.1	WP_010881471.1	hypothetical protein	hypothetical protein	722	722	100	ND	D
TPASS_20031	TPANIC_0031	TPASS_RS00155	TPANIC_RS00155	WP_010881480.1	WP_010881480.1	hypothetical protein	hypothetical protein	92	92	100	ND	ND
TPASS_20047	TPANIC_0047	TPASS_RS00230	TPANIC_RS00230	WP_010881496.1	WP_010881496.1	YaaR family protein	YaaR family protein	173	173	100	D	D
TPASS_20064	TPANIC_0064	TPASS_RS00310	TPANIC_RS00310	WP_010881513.1	WP_010881513.1	hypothetical protein	hypothetical protein	191	191	100	ND	D
TPASS_20066	TPANIC_0066	TPASS_RS00320	TPANIC_RS00320	WP_010881515.1	WP_010881515.1	hypothetical protein	hypothetical protein	104	104	100	D	D
TPASS_20069	TPANIC_0069	TPASS_RS00335	TPANIC_RS00335	WP_014342765.1	WP_014342765.1	hypothetical protein	hypothetical protein	127	127	100	D	D
TPASS_20070	TPANIC_0070	TPASS_RS00340	TPANIC_RS00340	WP_010881519.1	WP_010881519.1	hypothetical protein	hypothetical protein	128	128	100	ND	D
TPASS_20084	TPANIC_0084	TPASS_RS00410	TPANIC_RS00410	WP_010881533.1	WP_010881533.1	hypothetical protein	hypothetical protein	77	77	100	D	D
TPASS_20088	TPANIC_0088	TPASS_RS00430	TPANIC_RS00430	WP_010881537.1	WP_010881537.1	hypothetical protein	hypothetical protein	204	204	100	D	D
TPASS_20095	TPANIC_0095	TPASS_RS00465	TPANIC_RS00465	WP_010881544.1	WP_010881544.1	tetratricopeptide repeat protein	tetratricopeptide repeat protein	648	648	100	ND	D
TPASS_20098	TPANIC_0098	TPASS_RS00480	TPANIC_RS00480	WP_014342266.1	WP_014342266.1	J domain-containing protein	J domain-containing protein	218	218	100	ND	D
TPASS_20110	TPANIC_0110	TPASS_RS00555	TPANIC_RS00555	WP_235214069.1	WP_235214069.1	DUF5312 domain-containing protein	DUF5312 domain-containing protein	570	570	100	D	D
TPASS_20118	TPANIC_0118	TPASS_RS00595	TPANIC_RS00595	WP_010881567.1	WP_010881567.1	hypothetical protein	hypothetical protein	421	421	100	D	D
TPASS_20123	TPANIC_0123	TPASS_RS00625	TPANIC_RS00620	WP_010881572.1	WP_010881572.1	hypothetical protein	hypothetical protein	856	856	100	D	D
TPASS_20126	TPANIC_0126	TPASS_RS00640	TPANIC_RS00635	WP_014342713.1	WP_014342713.1	hypothetical protein	hypothetical protein	223	223	100	ND	D
TPASS_20128	TPANIC_0128	TPASS_RS00665	TPANIC_RS00655	WP_010881577.1	WP_010881577.1	hypothetical protein	hypothetical protein	115	115	100	ND	ND
TPASS_20133	TPANIC_0133	TPASS_RS00685	TPANIC_RS00675	WP_175393423.1	WP_175393423.1	hypothetical protein	hypothetical protein	409	409	100	D	D
N/A	N/A	TPASS_RS00695	TPANIC_RS05460	WP_175393424.1	WP_175393424.1	hypothetical protein	hypothetical protein	190	190	100	ND	ND
TPASS_20138	TPANIC_0138	TPASS_RS00710	TPANIC_RS00700	WP_010881586.1	WP_010881586.1	hypothetical protein	hypothetical protein	245	245	100	ND	D
TPASS_20148	TPANIC_0148	TPASS_RS00770	TPANIC_RS00760	WP_010881595.1	WP_010881595.1	hypothetical protein	hypothetical protein	192	192	100	ND	D
TPASS_20149	TPANIC_0149	TPASS_RS00775	TPANIC_RS00765	WP_010881596.1	WP_010881596.1	hypothetical protein	hypothetical protein	197	197	100	ND	ND
TPASS_20150	TPANIC_0150	TPASS_RS00780	TPANIC_RS00770	WP_010881597.1	WP_010881597.1	hypothetical protein	hypothetical protein	155	155	100	ND	D
TPASS_20152	TPANIC_0152	TPASS_RS00790	TPANIC_RS00780	WP_014342780.1	WP_014342780.1	SLBB domain-containing protein	SLBB domain-containing protein	494	494	100	D	D
TPASS_20159	TPANIC_0159	TPASS_RS00825	TPANIC_RS00815	WP_010881606.1	WP_010881606.1	hypothetical protein	hypothetical protein	342	342	100	D	D
TPASS_20174	TPANIC_0174	TPASS_RS00890	TPANIC_RS00880	WP_014342313.1	WP_014342313.1	6-hydroxymethylpterin diphosphokinase MptE-likeprotein	6-hydroxymethylpterin diphosphokinase MptE-likeprotein	506	506	100	ND	D
N/A	N/A	TPASS_RS00895	TPANIC_RS00885	WP_014342314.1	WP_014342314.1	6-hydroxymethylpterin diphosphokinase MptE-likeprotein	6-hydroxymethylpterin diphosphokinase MptE-likeprotein	470	470	100	ND	D
TPASS_20178	TPANIC_0178	TPASS_RS00900	TPANIC_RS00890	WP_010881625.1	WP_010881625.1	hypothetical protein	hypothetical protein	308	308	100	D	D
TPASS_20183	TPANIC_0183	TPASS_RS00920	TPANIC_RS00910	WP_010881630.1	WP_010881630.1	hypothetical protein	hypothetical protein	281	281	100	D	D
TPASS_20214	TPANIC_0214	TPASS_RS01075	TPANIC_RS01065	WP_010881662.1	WP_010881662.1	hypothetical protein	hypothetical protein	65	65	100	ND	D
TPASS_20220	TPANIC_0220	TPASS_RS01105	TPANIC_RS01095	WP_010881668.1	WP_010881668.1	STAS domain-containing protein	STAS domain-containing protein	108	108	100	D	D
TPASS_20225	TPANIC_0225	TPASS_RS01125	TPANIC_RS01115	WP_010881673.1	WP_010881673.1	leucine-rich repeat domain-containing protein	leucine-rich repeat domain-containing protein	246	246	100	D	D
TPASS_20245	TPANIC_0245	TPASS_RS01250	TPANIC_RS01240	WP_235214077.1	WP_235214077.1	hypothetical protein	hypothetical protein	1078	1078	100	D	D
TPASS_20246	TPANIC_0246	TPASS_RS01255	TPANIC_RS01245	WP_010881694.1	WP_010881694.1	VWA domain-containing protein	vWA domain-containing protein	597	597	100	ND	D
N/A	N/A	TPASS_RS01265	TPANIC_RS01255	WP_014342783.1	WP_014342783.1	GerMN domain-containing protein	GerMN domain-containing protein	157	157	100	D	D
TPASS_20260	TPANIC_0260	TPASS_RS01320	TPANIC_RS01310	WP_235214080.1	WP_235214080.1	SH3 domain-containing protein	SH3 domain-containing protein	442	442	100	D	D
N/A	N/A	TPASS_RS01335	TPANIC_RS01325	WP_237250218.1	WP_237250218.1	fibronectin type III domain-containing protein	fibronectin type III domain-containing protein	508	508	100	ND	D
TPASS_20268	TPANIC_0268	TPASS_RS01375	TPANIC_RS01365	WP_235214083.1	WP_235214083.1	tetratricopeptide repeat protein	tetratricopeptide repeat protein	206	206	100	ND	D
TPASS_20273	TPANIC_0273	TPASS_RS01400	TPANIC_RS01390	WP_010881722.1	WP_010881722.1	hypothetical protein	hypothetical protein	263	263	100	ND	D
TPASS_20282	TPANIC_0282	TPASS_RS01430	TPANIC_RS01420	WP_010881731.1	WP_010881731.1	tetratricopeptide repeat protein	tetratricopeptide repeat protein	239	239	100	D	D
TPASS_20307	TPANIC_0307	TPASS_RS01530	TPANIC_RS01520	WP_010881756.1	WP_010881756.1	PASTA domain-containing protein	PASTA domain-containing protein	342	342	100	D	D
TPASS_20309	TPANIC_0309	TPASS_RS01540	TPANIC_RS01530	WP_235214085.1	WP_235214085.1	transporter substrate-binding domain-containing protein	transporter substrate-binding domain-containing protein	307	307	100	ND	D
TPASS_20312	TPANIC_0312	TPASS_RS01550	TPANIC_RS01540	WP_010881761.1	WP_010881761.1	DUF368 domain-containing protein	DUF368 domain-containing protein	337	337	100	ND	D
TPASS_20334	TPANIC_0334	TPASS_RS01645	TPANIC_RS01635	WP_010881782.1	WP_010881782.1	RodZ family helix-turn-helix domain-containingprotein	RodZ family helix-turn-helix domain-containingprotein	405	405	100	D	D
TPASS_20338	TPANIC_0338	TPASS_RS01665	TPANIC_RS01655	WP_010881786.1	WP_010881786.1	hypothetical protein	hypothetical protein	162	162	100	ND	ND
TPASS_20342	TPANIC_0342	TPASS_RS01685	TPANIC_RS01675	WP_010881790.1	WP_010881790.1	AAA family ATPase	AAA family ATPase	186	186	100	ND	D
N/A	N/A	TPASS_RS01710	TPANIC_RS01700	WP_014505469.1	WP_014505469.1	DUF2715 domain-containing protein	DUF2715 domain-containing protein	236	236	100	ND	D
TPASS_20352	TPANIC_0352	TPASS_RS01735	TPANIC_RS01725	WP_010881800.1	WP_010881800.1	YdbC family protein	YdbC family protein	85	85	100	ND	D
TPASS_20356	TPANIC_0356	TPASS_RS01750	TPANIC_RS01740	WP_013945017.1	WP_013945017.1	RNA-binding protein	RNA-binding protein	89	89	100	D	D
TPASS_20359	TPANIC_0359	TPASS_RS01765	TPANIC_RS01755	WP_010881807.1	WP_010881807.1	DUF4912 domain-containing protein	DUF4912 domain-containing protein	211	211	100	ND	D
TPASS_20367	TPANIC_0367	TPASS_RS01805	TPANIC_RS01795	WP_010881815.1	WP_010881815.1	AAA family ATPase	AAA family ATPase	941	941	100	D	D
TPASS_20368	TPANIC_0368	TPASS_RS01810	TPANIC_RS01800	WP_010881816.1	WP_010881816.1	hypothetical protein	hypothetical protein	111	111	100	ND	D
TPASS_20370	TPANIC_0370	TPASS_RS01820	TPANIC_RS01810	WP_010881818.1	WP_010881818.1	hypothetical protein	hypothetical protein	138	138	100	ND	ND
TPASS_20374	TPANIC_0374	TPASS_RS01845	TPANIC_RS01835	WP_014505480.1	WP_014505480.1	hypothetical protein	hypothetical protein	772	772	100	D	D
N/A	N/A	TPASS_RS01855	TPANIC_RS01845	WP_235214094.1	WP_235214094.1	hypothetical protein	hypothetical protein	298	298	100	D	D
TPASS_20405	TPANIC_0405	TPASS_RS01990	TPANIC_RS01980	WP_237249931.1	WP_237249931.1	pentapeptide repeat-containing protein	pentapeptide repeat-containing protein	144	144	100	ND	D
TPASS_20412	TPANIC_0412	TPASS_RS02025	TPANIC_RS02015	WP_010881860.1	WP_010881860.1	PUR family DNA/RNA-binding protein	PUR family DNA/RNA-binding protein	101	101	100	D	D
TPASS_20421	TPANIC_0421	TPASS_RS02065	TPANIC_RS02055	WP_235214101.1	WP_235214101.1	tetratricopeptide repeat protein	tetratricopeptide repeat protein	677	677	100	D	D
TPASS_20422	TPANIC_0422	TPASS_RS02070	TPANIC_RS02060	WP_014505493.1	WP_014505493.1	hypothetical protein	hypothetical protein	331	331	100	D	D
TPASS_20423	TPANIC_0423	TPASS_RS02075	TPANIC_RS02065	WP_010881871.1	WP_010881871.1	hypothetical protein	hypothetical protein	268	268	100	ND	ND
TPASS_20432	TPANIC_0432	TPASS_RS02120	TPANIC_RS02110	WP_014505494.1	WP_014505494.1	hypothetical protein	hypothetical protein	177	177	100	D	D
TPASS_20437	TPANIC_0437	TPASS_RS02140	TPANIC_RS02130	WP_235214103.1	WP_235214103.1	hypothetical protein	hypothetical protein	154	154	100	D	D
TPASS_20447	TPANIC_0447	TPASS_RS02190	TPANIC_RS02180	WP_010881895.1	WP_010881895.1	hypothetical protein	hypothetical protein	374	374	100	ND	D
TPASS_20453	TPANIC_0453	TPASS_RS02215	TPANIC_RS02210	WP_014505505.1	WP_014505505.1	hypothetical protein	hypothetical protein	268	268	100	D	D
N/A	N/A	TPASS_RS02220	TPANIC_RS02215	WP_014342432.1	WP_014342432.1	zinc ribbon domain-containing protein	zinc ribbon domain-containing protein	116	116	100	ND	D
TPASS_20455	TPANIC_0455	TPASS_RS02230	TPANIC_RS02225	WP_014342433.1	WP_014342433.1	hypothetical protein	hypothetical protein	324	324	100	D	D
TPASS_20456	TPANIC_0456	TPASS_RS02235	TPANIC_RS02230	WP_010881905.1	WP_010881905.1	hypothetical protein	hypothetical protein	438	438	100	D	D
TPASS_20457	TPANIC_0457	TPASS_RS02240	TPANIC_RS02235	WP_014505508.1	WP_014505508.1	hypothetical protein	hypothetical protein	565	565	100	D	D
TPASS_20460	TPANIC_0460	TPASS_RS02255	TPANIC_RS02250	WP_175608706.1	WP_175608706.1	tetratricopeptide repeat protein	tetratricopeptide repeat protein	206	206	100	ND	D
TPASS_20465	TPANIC_0465	TPASS_RS02275	TPANIC_RS02270	WP_010881914.1	WP_010881914.1	hypothetical protein	hypothetical protein	290	290	100	ND	D
TPASS_20466	TPANIC_0466	TPASS_RS02280	TPANIC_RS02275	WP_010881915.1	WP_010881915.1	hypothetical protein	hypothetical protein	389	389	100	D	D
TPASS_20468	TPANIC_0468	TPASS_RS02285	TPANIC_RS02280	WP_235214122.1	WP_235214122.1	tetratricopeptide repeat protein	tetratricopeptide repeat protein	647	647	100	D	D
TPASS_20480	TPANIC_0480	TPASS_RS02340	TPANIC_RS02335	WP_010881929.1	WP_010881929.1	DUF2062 domain-containing protein	DUF2062 domain-containing protein	162	162	100	ND	D
TPASS_20483	TPANIC_0483	TPASS_RS02350	TPANIC_RS02345	WP_014505516.1	WP_014505516.1	fibronectin type III domain-containing protein	fibronectin type III domain-containing protein	374	374	100	ND	D
TPASS_20486	TPANIC_0486	TPASS_RS02365	TPANIC_RS02360	WP_012460559.1	WP_012460559.1	P83/100 family protein	P83/100 family protein	531	531	100	D	D
TPASS_20490	TPANIC_0490	TPASS_RS02395	TPANIC_RS02390	WP_010881939.1	WP_010881939.1	hypothetical protein	hypothetical protein	62	62	100	ND	D
TPASS_20494	TPANIC_0494	TPASS_RS02415	TPANIC_RS02410	WP_010881943.1	WP_010881943.1	zinc ribbon domain-containing protein	zinc ribbon domain-containing protein	273	273	100	D	D
TPASS_20496	TPANIC_0496	TPASS_RS02420	TPANIC_RS02415	WP_014505522.1	WP_014505522.1	tetratricopeptide repeat protein	tetratricopeptide repeat protein	291	291	100	D	D
TPASS_20502	TPANIC_0502	TPASS_RS02450	TPANIC_RS02445	WP_010881951.1	WP_010881951.1	ankyrin repeat domain-containing protein	ankyrin repeat domain-containing protein	298	298	100	D	D
TPASS_20503	TPANIC_0503	TPASS_RS02455	TPANIC_RS02450	WP_010881952.1	WP_010881952.1	hypothetical protein	hypothetical protein	187	187	100	ND	D
TPASS_20509	TPANIC_0509	TPASS_RS02495	TPANIC_RS02490	WP_010881958.1	WP_010881958.1	redoxin domain-containing protein	redoxin domain-containing protein	188	188	100	D	D
TPASS_20521	TPANIC_0521	TPASS_RS02555	TPANIC_RS02550	WP_010881969.1	WP_010881969.1	hypothetical protein	hypothetical protein	423	423	100	D	D
TPASS_20530	TPANIC_0530	TPASS_RS02605	TPANIC_RS02600	WP_010881978.1	WP_010881978.1	ATPase	ATPase	208	208	100	D	D
TPASS_20535	TPANIC_0535	TPASS_RS02630	TPANIC_RS02625	WP_010881982.1	WP_010881982.1	hypothetical protein	hypothetical protein	70	70	100	D	D
TPASS_20552	TPANIC_0552	TPASS_RS02720	TPANIC_RS02715	WP_010881999.1	WP_010881999.1	hypothetical protein	hypothetical protein	177	177	100	D	D
TPASS_20557	TPANIC_0557	TPASS_RS02750	TPANIC_RS02745	WP_010882004.1	WP_010882004.1	DUF1007 family protein	DUF1007 family protein	237	237	100	ND	D
TPASS_20561	TPANIC_0561	TPASS_RS02770	TPANIC_RS02765	WP_235214003.1	WP_235214003.1	YgcG family protein	YgcG family protein	286	286	100	D	D
TPASS_20563	TPANIC_0563	TPASS_RS02780	TPANIC_RS02775	WP_014505535.1	WP_014505535.1	J domain-containing protein	J domain-containing protein	135	135	100	ND	D
TPASS_20570	TPANIC_0570	TPASS_RS02820	TPANIC_RS02815	WP_235214007.1	WP_235214007.1	TPM domain-containing protein	TPM domain-containing protein	277	277	100	D	D
TPASS_20579	TPANIC_0579	TPASS_RS02860	TPANIC_RS02855	WP_010882025.1	WP_010882025.1	hypothetical protein	hypothetical protein	258	258	100	ND	D
TPASS_20599	TPANIC_0599	TPASS_RS02960	TPANIC_RS02955	WP_010882045.1	WP_010882045.1	CpXC domain-containing protein	CpXC domain-containing protein	218	218	100	D	D
TPASS_20608	TPANIC_0608	TPASS_RS03005	TPANIC_RS03000	WP_010882054.1	WP_010882054.1	HEAT repeat domain-containing protein	HEAT repeat domain-containing protein	296	296	100	D	D
TPASS_20617	TPANIC_0617	TPASS_RS03055	TPANIC_RS03050	WP_158296018.1	WP_158296018.1	DUF2715 domain-containing protein	DUF2715 domain-containing protein	109	109	100	ND	D
TPASS_20622	TPANIC_0622	TPASS_RS03080	TPANIC_RS03075	WP_010882068.1	WP_010882068.1	tetratricopeptide repeat protein	tetratricopeptide repeat protein	593	593	100	D	D
TPASS_20625	TPANIC_0625	TPASS_RS03095	TPANIC_RS03090	WP_010882071.1	WP_010882071.1	hypothetical protein	hypothetical protein	250	250	100	D	D
TPASS_20629	TPANIC_0629	TPASS_RS03115	TPANIC_RS03110	WP_010882075.1	WP_010882075.1	hypothetical protein	hypothetical protein	274	274	100	ND	D
TPASS_20638	TPANIC_0638	TPASS_RS03155	TPANIC_RS03150	WP_010882083.1	WP_010882083.1	hypothetical protein	hypothetical protein	144	144	100	ND	ND
TPASS_20648	TPANIC_0648	TPASS_RS03215	TPANIC_RS03210	WP_014505568.1	WP_014505568.1	tetratricopeptide repeat protein	tetratricopeptide repeat protein	658	658	100	D	D
TPASS_20661	TPANIC_0661	TPASS_RS03275	TPANIC_RS03270	WP_010882106.1	WP_010882106.1	hypothetical protein	hypothetical protein	170	170	100	D	D
TPASS_20665	TPANIC_0665	TPASS_RS03295	TPANIC_RS03290	WP_010882110.1	WP_010882110.1	hypothetical protein	hypothetical protein	251	251	100	ND	D
TPASS_20666	TPANIC_0666	TPASS_RS03300	TPANIC_RS03295	WP_010882111.1	WP_010882111.1	hypothetical protein	hypothetical protein	97	97	100	ND	D
TPASS_20676	TPANIC_0676	TPASS_RS03355	TPANIC_RS03350	WP_010882121.1	WP_010882121.1	hypothetical protein	hypothetical protein	92	92	100	ND	D
TPASS_20677	TPANIC_0677	TPASS_RS03360	TPANIC_RS03355	WP_010882122.1	WP_010882122.1	hypothetical protein	hypothetical protein	202	202	100	ND	D
TPASS_20678	TPANIC_0678	TPASS_RS03370	TPANIC_RS03365	WP_010882123.1	WP_010882123.1	hypothetical protein	hypothetical protein	307	307	100	D	D
TPASS_20679	TPANIC_0679	TPASS_RS03375	TPANIC_RS03370	WP_010882124.1	WP_010882124.1	hypothetical protein	hypothetical protein	105	105	100	D	D
TPASS_20684	TPANIC_0684	TPASS_RS03400	TPANIC_RS03395	WP_010882129.1	WP_010882129.1	substrate-binding domain-containing protein	substrate-binding domain-containing protein	403	403	100	D	D
TPASS_20690	TPANIC_0690	TPASS_RS03430	TPANIC_RS03425	WP_237249910.1	WP_237249910.1	hypothetical protein	hypothetical protein	183	183	100	ND	D
TPASS_20693	TPANIC_0693	TPASS_RS03450	TPANIC_RS03445	WP_010882138.1	WP_010882138.1	hypothetical protein	hypothetical protein	440	440	100	D	D
N/A	N/A	TPASS_RS03470	TPANIC_RS03465	WP_014505579.1	WP_014505579.1	DUF2715 domain-containing protein	DUF2715 domain-containing protein	211	211	100	D	D
TPASS_20698	TPANIC_0698	TPASS_RS03475	TPANIC_RS03470	WP_010882143.1	WP_010882143.1	DUF2715 domain-containing protein	DUF2715 domain-containing protein	181	181	100	ND	D
TPASS_20700	TPANIC_0700	TPASS_RS03480	TPANIC_RS03475	WP_010882145.1	WP_010882145.1	hypothetical protein	hypothetical protein	130	130	100	ND	D
TPASS_20707	TPANIC_0707	TPASS_RS03515	TPANIC_RS03510	WP_010882152.1	WP_010882152.1	hypothetical protein	hypothetical protein	159	159	100	ND	D
TPASS_20708	TPANIC_0708	TPASS_RS03520	TPANIC_RS03515	WP_010882153.1	WP_010882153.1	hypothetical protein	hypothetical protein	171	171	100	ND	D
TPASS_20711	TPANIC_0711	TPASS_RS03535	TPANIC_RS03530	WP_010882156.1	WP_010882156.1	hypothetical protein	hypothetical protein	190	190	100	ND	D
TPASS_20712	TPANIC_0712	TPASS_RS03540	TPANIC_RS03535	WP_010882157.1	WP_010882157.1	AAA family ATPase	AAA family ATPase	304	304	100	D	D
TPASS_20733	TPANIC_0733	TPASS_RS03640	TPANIC_RS03635	WP_010882178.1	WP_010882178.1	outer membrane beta-barrel protein	outer membrane beta-barrel protein	219	219	100	ND	D
TPASS_20747	TPANIC_0747	TPASS_RS03710	TPANIC_RS03705	WP_010882192.1	WP_010882192.1	hypothetical protein	hypothetical protein	344	344	100	D	D
TPASS_20750	TPANIC_0750	TPASS_RS03720	TPANIC_RS03715	WP_010882195.1	WP_010882195.1	vWA domain-containing protein	vWA domain-containing protein	223	223	100	D	D
TPASS_20752	TPANIC_0752	TPASS_RS03730	TPANIC_RS03725	WP_235214023.1	WP_235214023.1	hypothetical protein	hypothetical protein	371	371	100	D	D
TPASS_20753	TPANIC_0753	TPASS_RS03735	TPANIC_RS03730	WP_010882198.1	WP_010882198.1	hypothetical protein	hypothetical protein	94	94	100	ND	D
TPASS_20762	TPANIC_0762	TPASS_RS03775	TPANIC_RS03770	WP_014342821.1	WP_014342821.1	DUF115 domain-containing protein	DUF115 domain-containing protein	396	396	100	ND	D
TPASS_20763	TPANIC_0763	TPASS_RS03780	TPANIC_RS03775	WP_010882208.1	WP_010882208.1	hypothetical protein	hypothetical protein	313	313	100	D	D
TPASS_20766	TPANIC_0766	TPASS_RS03795	TPANIC_RS03790	WP_010882211.1	WP_010882211.1	hypothetical protein	hypothetical protein	293	293	100	ND	D
TPASS_20772	TPANIC_0772	TPASS_RS03825	TPANIC_RS03820	WP_010882217.1	WP_010882217.1	hypothetical protein	hypothetical protein	274	274	100	ND	D
TPASS_20777	TPANIC_0777	TPASS_RS03860	TPANIC_RS03855	WP_010882222.1	WP_010882222.1	hypothetical protein	hypothetical protein	74	74	100	D	D
TPASS_20779	TPANIC_0779	TPASS_RS03870	TPANIC_RS03865	WP_235214028.1	WP_235214028.1	DedA family protein	DedA family protein	213	213	100	ND	D
TPASS_20783	TPANIC_0783	TPASS_RS03885	TPANIC_RS03880	WP_014342578.1	WP_014342578.1	hypothetical protein	hypothetical protein	377	377	100	ND	D
TPASS_20784	TPANIC_0784	TPASS_RS03890	TPANIC_RS03885	WP_010882229.1	WP_010882229.1	hypothetical protein	hypothetical protein	199	199	100	ND	ND
TPASS_20787	TPANIC_0787	TPASS_RS03905	TPANIC_RS03900	WP_235214031.1	WP_235214031.1	hypothetical protein	hypothetical protein	115	115	100	ND	D
TPASS_20788	TPANIC_0788	TPASS_RS03910	TPANIC_RS03905	WP_235214032.1	WP_235214032.1	hypothetical protein	hypothetical protein	259	259	100	D	D
TPASS_20791	TPANIC_0791	TPASS_RS03925	TPANIC_RS03920	WP_010882236.1	WP_010882236.1	hypothetical protein	hypothetical protein	81	81	100	ND	ND
TPASS_20813	TPANIC_0813	TPASS_RS04030	TPANIC_RS04025	WP_014342828.1	WP_014342828.1	hypothetical protein	hypothetical protein	340	340	100	D	D
TPASS_20816	TPANIC_0816	TPASS_RS04045	TPANIC_RS04040	WP_010882260.1	WP_010882260.1	hypothetical protein	hypothetical protein	221	221	100	D	D
TPASS_20825	TPANIC_0825	TPASS_RS04085	TPANIC_RS04080	WP_010882269.1	WP_010882269.1	hypothetical protein	hypothetical protein	61	61	100	ND	ND
TPASS_20827	TPANIC_0827	TPASS_RS04095	TPANIC_RS04090	WP_014342597.1	WP_014342597.1	CdaR family protein	CdaR family protein	320	320	100	D	D
TPASS_20829	TPANIC_0829	TPASS_RS04105	TPANIC_RS04100	WP_010882273.1	WP_010882273.1	DUF2225 domain-containing protein	DUF2225 domain-containing protein	294	294	100	D	D
TPASS_20832	TPANIC_0832	TPASS_RS04120	TPANIC_RS04115	WP_235214039.1	WP_235214039.1	GerMN domain-containing protein	GerMN domain-containing protein	254	254	100	D	D
TPASS_20833	TPANIC_0833	TPASS_RS04125	TPANIC_RS04120	WP_235214040.1	WP_235214040.1	hypothetical protein	hypothetical protein	238	238	100	ND	D
TPASS_20835	TPANIC_0835	TPASS_RS04135	TPANIC_RS04130	WP_010882279.1	WP_010882279.1	ankyrin repeat domain-containing protein	ankyrin repeat domain-containing protein	934	934	100	D	D
TPASS_20836	TPANIC_0836	TPASS_RS04140	TPANIC_RS04135	WP_010882280.1	WP_010882280.1	hypothetical protein	hypothetical protein	274	274	100	D	D
TPASS_20839	TPANIC_0839	TPASS_RS04155	TPANIC_RS04150	WP_010882283.1	WP_010882283.1	DUF4097 family beta strand repeat-containing protein	DUF4097 family beta strand repeat-containing protein	335	335	100	D	D
TPASS_20843	TPANIC_0843	TPASS_RS04175	TPANIC_RS04170	WP_014505625.1	WP_014505625.1	J domain-containing protein	J domain-containing protein	255	255	100	D	D
TPASS_20845	TPANIC_0845	TPASS_RS04185	TPANIC_RS04180	WP_014342608.1	WP_014342608.1	DUF188 domain-containing protein	DUF188 domain-containing protein	177	177	100	ND	D
TPASS_20847	TPANIC_0847	TPASS_RS04195	TPANIC_RS04190	WP_014342609.1	WP_014342609.1	hypothetical protein	hypothetical protein	111	111	100	D	D
TPASS_20851	TPANIC_0851	TPASS_RS04215	TPANIC_RS04210	WP_010882295.1	WP_010882295.1	DUF4954 family protein	DUF4954 family protein	724	724	100	D	D
TPASS_20855	TPANIC_0855	TPASS_RS04235	TPANIC_RS04230	WP_010882299.1	WP_010882299.1	hypothetical protein	hypothetical protein	1127	1127	100	D	D
TPASS_20859	TPANIC_0859	TPASS_RS04250	TPANIC_RS04245	WP_014505629.1	WP_014505629.1	UPF0164 family protein	UPF0164 family protein	476	476	100	D	D
TPASS_20866	TPANIC_0866	TPASS_RS04280	TPANIC_RS04275	WP_014342837.1	WP_014342837.1	ATP-binding protein	ATP-binding protein	643	643	100	D	D
TPASS_20869	TPANIC_0869	TPASS_RS04300	TPANIC_RS04290	WP_010882312.1	WP_010882312.1	hypothetical protein	hypothetical protein	78	78	100	ND	ND
TPASS_20873	TPANIC_0873	TPASS_RS04315	TPANIC_RS04305	WP_010882316.1	WP_010882316.1	hypothetical protein	hypothetical protein	200	200	100	D	D
TPASS_20874	TPANIC_0874	TPASS_RS04320	TPANIC_RS04310	WP_010882317.1	WP_010882317.1	hypothetical protein	hypothetical protein	91	91	100	ND	D
TPASS_20878	TPANIC_0878	TPASS_RS04340	TPANIC_RS04330	WP_010882321.1	WP_010882321.1	DUF4340 domain-containing protein	DUF4340 domain-containing protein	316	316	100	ND	D
TPASS_20882	TPANIC_0882	TPASS_RS04360	TPANIC_RS04350	WP_014505642.1	WP_014505642.1	HEAT repeat domain-containing protein	HEAT repeat domain-containing protein	483	483	100	D	D
TPASS_20888	TPANIC_0888	TPASS_RS04390	TPANIC_RS04380	WP_010882331.1	WP_010882331.1	hypothetical protein	hypothetical protein	275	275	100	D	D
TPASS_20895	TPANIC_0895	TPASS_RS04425	TPANIC_RS04415	WP_014505644.1	WP_014505644.1	DUF302 domain-containing protein	DUF302 domain-containing protein	122	122	100	D	D
TPASS_20906	TPANIC_0906	TPASS_RS04470	TPANIC_RS04455	WP_010882349.1	WP_010882349.1	KH domain-containing protein	KH domain-containing protein	80	80	100	D	D
TPASS_20910	TPANIC_0910	TPASS_RS04490	TPANIC_RS04475	WP_010882353.1	WP_010882353.1	hypothetical protein	hypothetical protein	306	306	100	ND	D
TPASS_20913	TPANIC_0913	TPASS_RS04505	TPANIC_RS04490	WP_010882356.1	WP_010882356.1	YraN family protein	YraN family protein	126	126	100	ND	D
N/A	N/A	TPASS_RS04510	TPANIC_RS04495	WP_013945483.1	WP_013945483.1	hypothetical protein	hypothetical protein	60	60	100	D	D
TPASS_20914	TPANIC_0914	TPASS_RS04515	TPANIC_RS04500	WP_010882357.1	WP_010882357.1	hypothetical protein	hypothetical protein	128	128	100	ND	D
TPASS_20915	TPANIC_0915	TPASS_RS04520	TPANIC_RS04505	WP_010882358.1	WP_010882358.1	tetratricopeptide repeat protein	tetratricopeptide repeat protein	444	444	100	D	D
TPASS_20920	TPANIC_0920	TPASS_RS04540	TPANIC_RS04525	WP_010882363.1	WP_010882363.1	tetratricopeptide repeat protein	tetratricopeptide repeat protein	809	809	100	D	D
TPASS_20921a	TPANIC_0921a	TPASS_RS04550	TPANIC_RS04535	WP_014342644.1	WP_014342644.1	NTP transferase domain-containing protein	NTP transferase domain-containing protein	350	350	100	D	D
TPASS_20923	TPANIC_0923	TPASS_RS04555	TPANIC_RS04540	WP_014342645.1	WP_014342645.1	PEGA domain-containing protein	PEGA domain-containing protein	340	340	100	ND	ND
TPASS_20930	TPANIC_0930	TPASS_RS04595	TPANIC_RS04580	WP_235214048.1	WP_235214048.1	6-hydroxymethylpterin diphosphokinase MptE-likeprotein	6-hydroxymethylpterin diphosphokinase MptE-likeprotein	568	568	100	ND	D
TPASS_20935	TPANIC_0935	TPASS_RS04615	TPANIC_RS04600	WP_014505653.1	WP_014505653.1	alpha/beta hydrolase	alpha/beta hydrolase	302	302	100	ND	D
TPASS_20938	TPANIC_0938	TPASS_RS04635	TPANIC_RS04620	WP_014505655.1	WP_014505655.1	hypothetical protein	hypothetical protein	236	236	100	D	D
TPASS_20941	TPANIC_0941	TPASS_RS04645	TPANIC_RS04630	WP_010882384.1	WP_010882384.1	hypothetical protein	hypothetical protein	172	172	100	D	D
TPASS_20942	TPANIC_0942	TPASS_RS04650	TPANIC_RS04635	WP_010882385.1	WP_010882385.1	hypothetical protein	hypothetical protein	154	154	100	ND	D
TPASS_20944	TPANIC_0944	TPASS_RS04660	TPANIC_RS04645	WP_010882387.1	WP_010882387.1	hypothetical protein	hypothetical protein	390	390	100	D	D
TPASS_20953	TPANIC_0953	TPASS_RS04710	TPANIC_RS04695	WP_014505658.1	WP_014505658.1	TraB/GumN family protein	TraB/GumN family protein	394	394	100	ND	D
TPASS_20954	TPANIC_0954	TPASS_RS04715	TPANIC_RS04700	WP_010882398.1	WP_010882398.1	tetratricopeptide repeat protein	tetratricopeptide repeat protein	478	478	100	D	D
TPASS_20967	TPANIC_0967	TPASS_RS04780	TPANIC_RS04765	WP_010882411.1	WP_010882411.1	hypothetical protein	hypothetical protein	517	517	100	D	D
TPASS_20976	TPANIC_0976	TPASS_RS04820	TPANIC_RS04805	WP_010882420.1	WP_010882420.1	hypothetical protein	hypothetical protein	459	459	100	ND	D
N/A	N/A	TPASS_RS04875	TPANIC_RS04860	WP_175393422.1	WP_175393422.1	hypothetical protein	hypothetical protein	127	127	100	ND	D
TPASS_20988	TPANIC_0988	TPASS_RS04880	TPANIC_RS04865	WP_014342681.1	WP_014342681.1	MarC family protein	MarC family protein	199	199	100	ND	D
TPASS_20989	TPANIC_0989	TPASS_RS04885	TPANIC_RS04870	WP_235214055.1	WP_235214055.1	glycogen-binding domain-containing protein	glycogen-binding domain-containing protein	234	234	100	D	D
TPASS_20990	TPANIC_0990	TPASS_RS04890	TPANIC_RS04875	WP_010882434.1	WP_010882434.1	tetratricopeptide repeat protein	tetratricopeptide repeat protein	1033	1033	100	D	D
TPASS_20992	TPANIC_0992	TPASS_RS04900	TPANIC_RS04885	WP_010882436.1	WP_010882436.1	hypothetical protein	hypothetical protein	95	95	100	ND	D
TPASS_20996	TPANIC_0996	TPASS_RS04925	TPANIC_RS04910	WP_010882440.1	WP_010882440.1	hypothetical protein	hypothetical protein	538	538	100	D	D
TPASS_21000	TPANIC_1000	TPASS_RS04950	TPANIC_RS04935	WP_237249917.1	WP_237249917.1	hypothetical protein	hypothetical protein	186	186	100	D	D
TPASS_21001	TPANIC_1001	TPASS_RS04955	TPANIC_RS04940	WP_010882445.1	WP_010882445.1	hypothetical protein	hypothetical protein	393	393	100	D	D
TPASS_21002	TPANIC_1002	TPASS_RS04960	TPANIC_RS04945	WP_014342691.1	WP_014342691.1	DUF2259 domain-containing protein	DUF2259 domain-containing protein	251	251	100	D	D
TPASS_21003	TPANIC_1003	TPASS_RS04965	TPANIC_RS04950	WP_010882447.1	WP_010882447.1	hypothetical protein	hypothetical protein	345	345	100	ND	D
TPASS_21014	TPANIC_1014	TPASS_RS05020	TPANIC_RS05005	WP_010882458.1	WP_010882458.1	hypothetical protein	hypothetical protein	644	644	100	ND	D
TPASS_20059	TPANIC_0059	TPASS_RS05190	TPANIC_RS05175	WP_010881508.1	WP_010881508.1	hypothetical protein	hypothetical protein	75	75	100	ND	ND
TPASS_20129	TPANIC_0129	TPASS_RS05210	TPANIC_RS05200	WP_010881578.1	WP_010881578.1	hypothetical protein	hypothetical protein	158	158	100	ND	ND
TPASS_20355	TPANIC_0355	TPASS_RS05270	TPANIC_RS05260	WP_010881803.1	WP_010881803.1	hypothetical protein	hypothetical protein	127	127	100	ND	ND
TPASS_20451	TPANIC_0451	TPASS_RS05295	TPANIC_RS05285	WP_010881899.1	WP_010881899.1	hypothetical protein	hypothetical protein	60	60	100	ND	ND
TPASS_20467	TPANIC_0467	TPASS_RS05305	TPANIC_RS05295	WP_010881916.1	WP_010881916.1	hypothetical protein	hypothetical protein	82	82	100	ND	ND
TPASS_20539	TPANIC_0539	TPASS_RS05320	TPANIC_RS05310	WP_010881986.1	WP_010881986.1	hypothetical protein	hypothetical protein	73	73	100	ND	ND
TPASS_20565	TPANIC_0565	TPASS_RS05330	TPANIC_RS05320	WP_010882012.1	WP_010882012.1	DUF459 domain-containing protein	DUF459 domain-containing protein	406	406	100	ND	D
TPASS_20749	TPANIC_0749	TPASS_RS05355	TPANIC_RS05345	WP_010882194.1	WP_010882194.1	hypothetical protein	hypothetical protein	73	73	100	ND	ND
TPASS_20802	TPANIC_0802	TPASS_RS05365	TPANIC_RS05355	WP_010882247.1	WP_010882247.1	hypothetical protein	hypothetical protein	109	109	100	ND	ND
TPASS_20904	TPANIC_0904	TPASS_RS05390	TPANIC_RS05370	WP_010882347.1	WP_010882347.1	hypothetical protein	hypothetical protein	83	83	100	ND	ND
TPASS_20360	TPANIC_0360	TPASS_RS05445	TPANIC_RS05425	WP_014342791.1	WP_014342791.1	hypothetical protein	hypothetical protein	56	56	100	ND	D
TPASS_20564	TPANIC_0564	TPASS_RS05450	TPANIC_RS05430	WP_010882011.1	WP_010882011.1	hypothetical protein	hypothetical protein	678	678	100	D	D
TPASS_20320	TPANIC_0320	TPASS_RS05490	TPANIC_RS05480	WP_014505460.1	WP_014505460.1	hypothetical protein	hypothetical protein	48	48	100	ND	ND
TPASS_20955	TPANIC_0955	TPASS_RS05525	TPANIC_RS05515	WP_235214130.1	WP_235214130.1	hypothetical protein	hypothetical protein	83	83	100	ND	ND
N/A	N/A	TPASS_RS05530	TPANIC_RS05520	WP_013945579.1	WP_013945579.1	hypothetical protein	hypothetical protein	95	95	100	ND	ND
TPASS_20126d	TPANIC_0126d	TPASS_RS05550	TPANIC_RS05545	WP_014342772.1	WP_014342772.1	major outer sheath C-terminal domain-containing protein	major outer sheath C-terminal domain-containing protein	107	107	100	ND	ND
TPASS_20250a	TPANIC_0250a	TPASS_RS05555	TPANIC_RS05565	WP_010881698.1	WP_010881698.1	hypothetical protein	hypothetical protein	75	75	100	ND	ND
TPASS_20315	TPANIC_0315	TPASS_RS05560	TPANIC_RS05570	WP_010881764.1	WP_010881764.1	DUF2715 domain-containing protein	DUF2715 domain-containing protein	215	215	100	ND	D
N/A	N/A	TPASS_RS05565	TPANIC_RS05575	WP_235214118.1	WP_235214118.1	hypothetical protein	hypothetical protein	24	24	100	ND	ND
TPASS_20375	TPANIC_0375	TPASS_RS05575	TPANIC_RS05585	WP_010881823.1	WP_010881823.1	hypothetical protein	hypothetical protein	69	69	100	ND	ND
TPASS_20409	TPANIC_0409	TPASS_RS05580	TPANIC_RS05590	WP_010881857.1	WP_010881857.1	hypothetical protein	hypothetical protein	61	61	100	ND	ND
TPASS_20425	TPANIC_0425	TPASS_RS05585	TPANIC_RS05595	WP_014342420.1	WP_014342420.1	hypothetical protein	hypothetical protein	181	181	100	ND	ND
N/A	N/A	TPASS_RS05590	TPANIC_RS05600	WP_235214114.1	WP_235214114.1	ATP-binding protein	ATP-binding protein	118	118	100	ND	ND
TPASS_20857	TPANIC_0857	TPASS_RS05600	TPANIC_RS05610	WP_010882301.1	WP_010882301.1	hypothetical protein	hypothetical protein	106	106	100	ND	ND
TPASS_20927	TPANIC_0927	TPASS_RS05610	TPANIC_RS05620	WP_010882370.1	WP_010882370.1	hypothetical protein	hypothetical protein	196	196	100	ND	D
TPASS_20928	TPANIC_0928	TPASS_RS05615	TPANIC_RS05625	WP_014342845.1	WP_014342845.1	hypothetical protein	hypothetical protein	507	507	100	D	D
N/A	N/A	TPASS_RS05620	TPANIC_RS05630	WP_235214131.1	WP_235214131.1	hypothetical protein	hypothetical protein	74	74	100	ND	ND
N/A	N/A	TPASS_RS05625	TPANIC_RS05635	WP_235214054.1	WP_235214054.1	hypothetical protein	hypothetical protein	92	92	100	ND	ND
TPASS_20087	TPANIC_0087	TPASS_RS05630	TPANIC_RS05640	WP_014342264.1	WP_014342264.1	DUF192 domain-containing protein	DUF192 domain-containing protein	187	187	100	ND	D
TPASS_20006	TPANIC_0007	TPASS_RS00035	TPANIC_RS00035	WP_014342229.1	pseudo	DUF3798 domain-containing protein	DUF3798 domain-containing protein	415	N/A	N/A	D	D
TPASS_20033	TPANIC_0033	TPASS_RS00165	TPANIC_RS00165	WP_012460511.1	WP_235214063.1	DUF1361 domain-containing protein	DUF1361 domain-containing protein	203	189	92.1	ND	D
N/A	N/A	TPASS_RS00325	TPANIC_RS00325	WP_041608822.1	WP_042506546.1	tetratricopeptide repeat protein	tetratricopeptide repeat protein	379	379	99.7	D	D
TPASS_20117	TPANIC_0117	TPASS_RS00590	TPANIC_RS00590	WP_016479998.1	WP_010881566.1	major outer sheath N-terminal domain-containing protein	major outer sheath N-terminal domain-containing protein	598	598	98.3	D	D
TPASS_20127	N/A	TPASS_RS00655	TPANIC_RS05550	WP_012460519.1	pseudo	DUF2715 domain-containing protein	DUF2715 domain-containing protein	126	N/A	N/A	ND	ND
N/A	N/A	TPASS_RS00660	TPANIC_RS05555	WP_014342282.1	WP_175608052.1	DUF2715 domain-containing protein	DUF2715 domain-containing protein	137	126	81.8	ND	ND
TPASS_20131	TPANIC_0131	TPASS_RS00675	TPANIC_RS00665	WP_015026144.1	WP_010881566.1	major outer sheath N-terminal domain-containing protein	major outer sheath N-terminal domain-containing protein	596	598	78.9	D	D
TPASS_20134	TPANIC_0134	TPASS_RS00690	TPANIC_RS00680	WP_012460522.1	WP_010881582.1	hypothetical protein	hypothetical protein	376	376	99.7	D	D
TPASS_20136	TPANIC_0136	TPASS_RS00705	TPANIC_RS00695	WP_012460523.1	WP_237253590.1	hypothetical protein	hypothetical protein	492	490	90.9	D	D
TPASS_20179	TPANIC_0179	TPASS_RS00905	TPANIC_RS00895	WP_237250217.1	WP_235214075.1	hypothetical protein	hypothetical protein	568	568	99.1	D	D
TPASS_20222	TPANIC_0222	TPASS_RS01115	TPANIC_RS01105	WP_010881670.1	WP_237249927.1	hypothetical protein	hypothetical protein	148	143	95.9	D	D
TPASS_20233	TPANIC_0233	TPASS_RS01180	TPANIC_RS01170	WP_012460529.1	WP_010881681.1	STAS domain-containing protein	STAS domain-containing protein	181	181	99.4	D	D
TPASS_20258	TPANIC_0258	TPASS_RS01310	TPANIC_RS01300	WP_012460531.1	WP_010881707.1	hypothetical protein	hypothetical protein	236	236	99.6	ND	D
TPASS_20286	TPANIC_0286	TPASS_RS01445	TPANIC_RS01435	WP_237250219.1	WP_014505450.1	hypothetical protein	hypothetical protein	325	325	99.7	D	D
TPASS_20304	TPANIC_0304	TPASS_RS01515	TPANIC_RS01505	WP_012460536.1	WP_010881753.1	hypothetical protein	hypothetical protein	1038	1039	99.7	D	D
TPASS_20313	TPANIC_0313	TPASS_RS01555	TPANIC_RS01545	WP_015026156.1	WP_010881762.1	major outer sheath N-terminal domain-containing protein	major outer sheath N-terminal domain-containing protein	762	762	99.9	D	D
TPASS_20316	TPANIC_0316	TPASS_RS01565	TPANIC_RS01555	WP_237250222.1	WP_235214086.1	major outer sheath N-terminal domain-containing protein	major outer sheath N-terminal domain-containing protein	369	364	98.6	ND	ND
TPASS_20317	TPANIC_0317	TPASS_RS01570	TPANIC_RS01560	WP_015026157.1	WP_010881765.1	major outer sheath N-terminal domain-containing protein	major outer sheath N-terminal domain-containing protein	756	756	97.5	ND	D
TPASS_20346	TPANIC_0346	TPASS_RS01705	TPANIC_RS01695	WP_237250223.1	WP_237250500.1	DUF2715 domain-containing protein	DUF2715 domain-containing protein	231	231	99.1	ND	D
TPASS_20381	TPANIC_0381	TPASS_RS01875	TPANIC_RS01865	WP_012460543.1	WP_010881829.1	TIGR02206 family membrane protein	TIGR02206 family membrane protein	238	238	99.6	ND	D
TPASS_20392	TPANIC_0392	TPASS_RS01925	TPANIC_RS01915	WP_042491875.1	WP_014505485.1	tetratricopeptide repeat protein	tetratricopeptide repeat protein	250	241	96	D	D
TPASS_20408	TPANIC_0408	TPASS_RS02005	TPANIC_RS01995	WP_012460547.1	WP_010881856.1	ATPase	ATPase	1084	1084	99.9	D	D
TPASS_20443	TPANIC_0443	TPASS_RS02170	TPANIC_RS02160	WP_014505501.1	WP_010881891.1	hypothetical protein	hypothetical protein	267	284	93.3	D	D
TPASS_20449	TPANIC_0449	TPASS_RS02200	TPANIC_RS02190	WP_012460552.1	WP_010881897.1	hypothetical protein	hypothetical protein	196	196	99.5	D	D
TPASS_20461	TPANIC_0461	TPASS_RS02260	TPANIC_RS02255	WP_235214106.1	WP_237249932.1	helix-turn-helix transcriptional regulator	helix-turn-helix transcriptional regulator	129	110	81.1	ND	D
TPASS_20462	TPANIC_0462	TPASS_RS02265	TPANIC_RS02260	WP_041608813.1	WP_014342800.1	hypothetical protein	hypothetical protein	424	424	98.6	D	D
TPASS_20470	TPANIC_0470	TPASS_RS02290	TPANIC_RS02285	WP_012460555.1	WP_010881919.1	tetratricopeptide repeat protein	tetratricopeptide repeat protein	313	369	84.8	D	D
TPASS_20471	TPANIC_0471	TPASS_RS02295	TPANIC_RS02290	WP_237250225.1	WP_014505513.1	tetratricopeptide repeat protein	tetratricopeptide repeat protein	457	457	99.8	D	D
TPASS_20473	TPANIC_0473	TPASS_RS02305	TPANIC_RS02300	WP_012460557.1	WP_010881922.1	hypothetical protein	hypothetical protein	214	214	99.5	ND	ND
TPASS_20479	TPANIC_0479	TPASS_RS02335	TPANIC_RS02330	WP_235214109.1	WP_237250226.1	DUF2715 domain-containing protein	DUF2715 domain-containing protein	185	201	91.5	D	D
TPASS_20481	TPANIC_0481	TPASS_RS02345	TPANIC_RS02340	WP_015026168.1	WP_014342801.1	TIGR03545 family protein	TIGR03545 family protein	749	749	99.9	D	D
TPASS_20548	TPANIC_0548	TPASS_RS02700	TPANIC_RS02695	WP_237253737.1	WP_237253586.1	UPF0164 family protein	UPF0164 family protein	430	426	94	ND	D
TPASS_20571	TPANIC_0571	TPASS_RS02825	TPANIC_RS02820	WP_012460572.1	WP_010882018.1	LemA family protein	LemA family protein	221	221	99.5	D	D
TPASS_20574	TPANIC_0574	TPASS_RS02835	TPANIC_RS02830	WP_012460573.1	WP_010882021.1	penicillin-binding Tp47 domain A-containing protein	penicillin-binding Tp47 domain A-containing protein	434	434	99.8	D	D
TPASS_20577	TPANIC_0577	TPASS_RS02850	TPANIC_RS02845	WP_237250187.1	WP_014505540.1	hypothetical protein	hypothetical protein	579	579	99.8	D	D
TPASS_20584	TPANIC_0584	TPASS_RS02880	TPANIC_RS02875	WP_012460576.1	WP_010882030.1	hypothetical protein	hypothetical protein	469	469	99.8	D	D
TPASS_20593	TPANIC_0593	TPASS_RS02935	TPANIC_RS02930	WP_208652411.1	WP_014505547.1	hypothetical protein	hypothetical protein	605	639	94.5	D	D
TPASS_20594	TPANIC_0594	TPASS_RS02940	TPANIC_RS02935	WP_014342501.1	WP_014342808.1	DUF2147 domain-containing protein	DUF2147 domain-containing protein	219	219	99.5	D	D
TPASS_20598	TPANIC_0598	TPASS_RS02955	TPANIC_RS02950	WP_012460579.1	WP_016484223.1	hypothetical protein	hypothetical protein	687	687	99.9	D	D
TPASS_20610	TPANIC_0610	TPASS_RS03020	TPANIC_RS03015	WP_237250190.1	WP_237249906.1	major outer sheath N-terminal domain-containing protein	major outer sheath N-terminal domain-containing protein	633	574	90.5	D	D
TPASS_20618	TPANIC_0618	TPASS_RS03060	TPANIC_RS03055	WP_010882064.1	WP_014342809.1	DUF2715 domain-containing protein	DUF2715 domain-containing protein	119	129	92.2	ND	D
TPASS_20619	TPANIC_0619	TPASS_RS03065	TPANIC_RS03060	WP_237253740.1	WP_235214123.1	DUF2715 domain-containing protein	DUF2715 domain-containing protein	222	222	99.1	ND	ND
TPASS_20620	TPANIC_0620	TPASS_RS03070	TPANIC_RS03065	WP_016480005.1	WP_014342810.1	major outer sheath N-terminal domain-containing protein	major outer sheath N-terminal domain-containing protein	609	609	98.7	ND	D
TPASS_20621	TPANIC_0621	TPASS_RS03075	TPANIC_RS03070	WP_016480006.1	WP_010882067.1	major outer sheath N-terminal domain-containing protein	major outer sheath N-terminal domain-containing protein	758	758	99.7	D	D
TPASS_20668	TPANIC_0668	TPASS_RS03315	TPANIC_RS03310	WP_012460585.1	WP_010882113.1	YggT family protein	YggT family protein	200	202	99	ND	D
TPASS_20675	TPANIC_0675	TPASS_RS03350	TPANIC_RS03345	WP_235214017.1	WP_237249909.1	TraB/GumN family protein	TraB/GumN family protein	271	303	89.4	D	D
TPASS_20793	TPANIC_0793	TPASS_RS03935	TPANIC_RS03930	WP_012460592.1	WP_010882238.1	hypothetical protein	hypothetical protein	539	539	99.8	D	D
TPASS_20820	TPANIC_0820	TPASS_RS04060	TPANIC_RS04055	WP_235214037.1	WP_237250496.1	tetratricopeptide repeat protein	tetratricopeptide repeat protein	253	253	99.6	D	D
TPASS_20856	TPANIC_0856	TPASS_RS04240	TPANIC_RS04235	pseudo	pseudo	UPF0164 family protein	UPF0164 family protein	N/A	N/A	N/A	ND	D
TPASS_20858	TPANIC_0858	TPASS_RS04245	TPANIC_RS04240	WP_012460597.1	WP_010882302.1	UPF0164 family protein	UPF0164 family protein	408	408	99.8	D	D
TPASS_20865	TPANIC_0865	TPASS_RS04275	TPANIC_RS04270	WP_012460598.1	WP_010882309.1	UPF0164 family protein	UPF0164 family protein	480	479	99.4	D	D
TPASS_20897	TPANIC_0897	TPASS_RS05385	TPANIC_RS04420	pseudo	pseudo	MSP porin	MSP porin	N/A	N/A	N/A	D	D
TPASS_20952	TPANIC_0952	TPASS_RS04705	TPANIC_RS04690	WP_235214050.1	WP_014505657.1	alpha/beta fold hydrolase	alpha/beta fold hydrolase	335	335	99.7	D	D
TPASS_20966	TPANIC_0966	TPASS_RS04775	TPANIC_RS04760	WP_237250206.1	WP_237250497.1	hypothetical protein	hypothetical protein	528	528	99.4	D	D
TPASS_20968	TPANIC_0968	TPASS_RS04785	TPANIC_RS04770	WP_237249915.1	WP_237250498.1	hypothetical protein	hypothetical protein	492	492	99.8	D	D
N/A	TPANIC_0969	TPASS_RS04790	TPANIC_RS04775	pseudo	WP_010882413.1	hypothetical protein	hypothetical protein	N/A	539	N/A	D	D
TPASS_21031	TPANIC_1031	TPASS_RS05110	TPANIC_RS05095	WP_175393426.1	WP_014505688.1	major outer sheath N-terminal domain-containing protein	major outer sheath N-terminal domain-containing protein	609	609	95.9	D	D
N/A	N/A	TPASS_RS05480	TPANIC_RS05470	WP_175393421.1	WP_175393427.1	DUF2715 domain-containing protein	DUF2715 domain-containing protein	46	46	97.8	ND	ND
N/A	N/A	TPASS_RS05535	TPANIC_RS05525	WP_237249918.1	WP_237250230.1	major outer sheath C-terminal domain-containing protein	major outer sheath C-terminal domain-containing protein	368	306	83.2	ND	ND
N/A	N/A	TPASS_RS05540	TPANIC_RS05535	WP_014505382.1	WP_237250208.1	major outer sheath N-terminal domain-containing protein	major outer sheath N-terminal domain-containing protein	150	192	77.6	ND	ND
TPASS_20039	N/A	TPASS_RS00195	N/A	WP_014342241.1	N/A	hypothetical protein	N/A	59	N/A	N/A	ND	ND
TPASS_20318	N/A	TPASS_RS05250	N/A	WP_010881766.1	N/A	hypothetical protein	N/A	59	N/A	N/A	ND	ND
N/A	N/A	TPASS_RS05215	N/A	WP_175393425.1	N/A	major outer sheath C-terminal domain-containing protein	N/A	56	N/A	N/A	ND	ND
