# Supplementary material for: Proteomic analysis of the Treponema pallidum subsp. pallidum SS14 strain: coverage and comparison with the Nichols strain proteome
Source: Front Microbiol. 2024 Dec 11;15:1505893. doi: 10.3389/fmicb.2024.1505893 (PMC11668736; doi:10.3389/fmicb.2024.1505893)
Supplement: Supplementary file 6 [file Data_Sheet_6.ZIP › Supplementary Tables/Supplementary_Table_S12.xlsx]

## Sheet: Miniproteins_unknown function
Supplementary Table S12. Miniproteins of unknown function detected in the present T. pallidum SS14 mass spectrometry-based proteomics studies and a previous T. pallidum genetic engineering study*.
* Romeis et al., 2021. PLOS Pathogens 17:e1009612.
D - miniprotein detected (highlighted with green background)
ND - miniprotein not detected
Miniprotein detection based on the detection of a single peptide
Old Locus Tag	New Locus Tag	Accession Number	Annotated Function	Romeis et al.	Present study
TPASS_20004	TPASS_RS00020	WP_010881454.1	DUF721 domain-containing protein	ND	ND
TPASS_RS05540	TPASS_RS05540	WP_014505382.1	major outer sheath N-terminal domain-containing protein	ND	ND
TPASS_20021	TPASS_RS00105	WP_010881470.1	hypothetical protein	ND	ND
TPASS_20031	TPASS_RS00155	WP_010881480.1	hypothetical protein	ND	ND
TPASS_20039	TPASS_RS00195	WP_014342241.1	hypothetical protein	ND	ND
TPASS_20059	TPASS_RS05190	WP_010881508.1	hypothetical protein	ND	ND
TPASS_20066	TPASS_RS00320	WP_010881515.1	hypothetical protein	ND	D
TPASS_20069	TPASS_RS00335	WP_014342765.1	hypothetical protein	ND	D
TPASS_20070	TPASS_RS00340	WP_010881519.1	hypothetical protein	ND	ND
TPASS_20084	TPASS_RS00410	WP_010881533.1	hypothetical protein	ND	D
TPASS_20126d	TPASS_RS05550	WP_014342772.1	major outer sheath C-terminal domain-containing protein	ND	ND
TPASS_20127	TPASS_RS00655	WP_012460519.1	DUF2715 domain-containing protein	ND	ND
TPASS_RS00660	TPASS_RS00660	WP_014342282.1	DUF2715 domain-containing protein	ND	ND
TPASS_20128	TPASS_RS00665	WP_010881577.1	hypothetical protein	ND	ND
TPASS_RS05215	TPASS_RS05215	WP_175393425.1	major outer sheath C-terminal domain-containing protein	ND	ND
TPASS_20214	TPASS_RS01075	WP_010881662.1	hypothetical protein	ND	ND
TPASS_20220	TPASS_RS01105	WP_010881668.1	STAS domain-containing protein	ND	D
TPASS_20222	TPASS_RS01115	WP_010881670.1	hypothetical protein	ND	D
TPASS_20250a	TPASS_RS05555	WP_010881698.1	hypothetical protein	ND	ND
TPASS_RS05480	TPASS_RS05480	WP_175393421.1	DUF2715 domain-containing protein	ND	ND
TPASS_RS05565	TPASS_RS05565	WP_235214118.1	hypothetical protein	ND	ND
TPASS_20318	TPASS_RS05250	WP_010881766.1	hypothetical protein	ND	ND
TPASS_20320	TPASS_RS05490	WP_014505460.1	hypothetical protein	ND	ND
TPASS_20352	TPASS_RS01735	WP_010881800.1	YdbC family protein	ND	ND
TPASS_20355	TPASS_RS05270	WP_010881803.1	hypothetical protein	ND	ND
TPASS_20356	TPASS_RS01750	WP_013945017.1	RNA-binding protein	ND	D
TPASS_20360	TPASS_RS05445	WP_014342791.1	hypothetical protein	ND	ND
TPASS_20368	TPASS_RS01810	WP_010881816.1	hypothetical protein	ND	ND
TPASS_20370	TPASS_RS01820	WP_010881818.1	hypothetical protein	ND	ND
TPASS_20375	TPASS_RS05575	WP_010881823.1	hypothetical protein	ND	ND
TPASS_20405	TPASS_RS01990	WP_237249931.1	pentapeptide repeat-containing protein	D	ND
TPASS_20409	TPASS_RS05580	WP_010881857.1	hypothetical protein	ND	ND
TPASS_20412	TPASS_RS02025	WP_010881860.1	PUR family DNA/RNA-binding protein	ND	D
TPASS_20451	TPASS_RS05295	WP_010881899.1	hypothetical protein	ND	ND
TPASS_RS02220	TPASS_RS02220	WP_014342432.1	zinc ribbon domain-containing protein	ND	ND
TPASS_20461	TPASS_RS02260	WP_235214106.1	helix-turn-helix transcriptional regulator	ND	ND
TPASS_20467	TPASS_RS05305	WP_010881916.1	hypothetical protein	ND	ND
TPASS_20490	TPASS_RS02395	WP_010881939.1	hypothetical protein	ND	ND
TPASS_RS05590	TPASS_RS05590	WP_235214114.1	ATP-binding protein	ND	ND
TPASS_20535	TPASS_RS02630	WP_010881982.1	hypothetical protein	ND	D
TPASS_20539	TPASS_RS05320	WP_010881986.1	hypothetical protein	ND	ND
TPASS_20563	TPASS_RS02780	WP_014505535.1	J domain-containing protein	ND	ND
TPASS_20617	TPASS_RS03055	WP_158296018.1	DUF2715 domain-containing protein	ND	ND
TPASS_20618	TPASS_RS03060	WP_010882064.1	DUF2715 domain-containing protein	ND	ND
TPASS_20638	TPASS_RS03155	WP_010882083.1	hypothetical protein	ND	ND
TPASS_20666	TPASS_RS03300	WP_010882111.1	hypothetical protein	ND	ND
TPASS_20676	TPASS_RS03355	WP_010882121.1	hypothetical protein	ND	ND
TPASS_20679	TPASS_RS03375	WP_010882124.1	hypothetical protein	ND	D
TPASS_20700	TPASS_RS03480	WP_010882145.1	hypothetical protein	ND	ND
TPASS_20749	TPASS_RS05355	WP_010882194.1	hypothetical protein	ND	ND
TPASS_20753	TPASS_RS03735	WP_010882198.1	hypothetical protein	ND	ND
TPASS_20777	TPASS_RS03860	WP_010882222.1	hypothetical protein	ND	D
TPASS_20787	TPASS_RS03905	WP_235214031.1	hypothetical protein	ND	ND
TPASS_20791	TPASS_RS03925	WP_010882236.1	hypothetical protein	ND	ND
TPASS_20802	TPASS_RS05365	WP_010882247.1	hypothetical protein	ND	ND
TPASS_20825	TPASS_RS04085	WP_010882269.1	hypothetical protein	ND	ND
TPASS_20847	TPASS_RS04195	WP_014342609.1	hypothetical protein	ND	D
TPASS_20857	TPASS_RS05600	WP_010882301.1	hypothetical protein	ND	ND
TPASS_20869	TPASS_RS04300	WP_010882312.1	hypothetical protein	ND	ND
TPASS_20874	TPASS_RS04320	WP_010882317.1	hypothetical protein	ND	ND
TPASS_20895	TPASS_RS04425	WP_014505644.1	DUF302 domain-containing protein	ND	D
TPASS_20904	TPASS_RS05390	WP_010882347.1	hypothetical protein	ND	ND
TPASS_20906	TPASS_RS04470	WP_010882349.1	KH domain-containing protein	ND	D
TPASS_20913	TPASS_RS04505	WP_010882356.1	YraN family protein	ND	ND
TPASS_RS04510	TPASS_RS04510	WP_013945483.1	hypothetical protein	ND	D
TPASS_20914	TPASS_RS04515	WP_010882357.1	hypothetical protein	ND	ND
TPASS_20955	TPASS_RS05525	WP_235214130.1	hypothetical protein	ND	ND
TPASS_RS05620	TPASS_RS05620	WP_235214131.1	hypothetical protein	ND	ND
TPASS_RS05625	TPASS_RS05625	WP_235214054.1	hypothetical protein	ND	ND
TPASS_RS04875	TPASS_RS04875	WP_175393422.1	hypothetical protein	ND	ND
TPASS_20992	TPASS_RS04900	WP_010882436.1	hypothetical protein	ND	ND
TPASS_RS05530	TPASS_RS05530	WP_013945579.1	hypothetical protein	ND	ND
