# Supplementary material for: Proteomic analysis of the Treponema pallidum subsp. pallidum SS14 strain: coverage and comparison with the Nichols strain proteome
Source: Front Microbiol. 2024 Dec 11;15:1505893. doi: 10.3389/fmicb.2024.1505893 (PMC11668736; doi:10.3389/fmicb.2024.1505893)
Supplement: Supplementary file 6 [file Data_Sheet_6.ZIP › Supplementary Tables/Supplementary_Table_S2.xlsx]

## Sheet: Master Sheet
Supplementary Table S2_sheet 1. Master sheet containing detailed mass spectrometry data for the T. pallidum SS14 sample (NCBI reference sequence NC_021508, March 2023 annotation).
607 T. pallidum SS14 proteins detected in total.
380 SS14 proteins not detected.
Protein detections based on the detection of a single peptide (9 total).
9/607 SS14 proteins with incorrectly truncated N-termini.
Proteins corresponding to "Pseudo ORFs" in the NCBI proteome.
Nine proteins detected in the Nichols customized database only (all proteins were annotated in the SS14 database).
Old Locus Tag	New Locus Tag	Accession Number	Molecular Weight (kDa)	Protein Length (Number of Amino Acids)	Detected in Mass Spectrometry	Notes	Protein Annotation (Latest NCBI)	Protein Annotation (Custom Database)	Protein Identification Probability	Percent Sequence Coverage	Exclusive Unique Peptide Count	Total Unique Peptide Count	Exclusive Unique Spectrum Count	Exclusive Spectrum Count	Total Unique Spectrum Count	Total Spectrum Count	Percentage of Total Spectra	Quantitative Value (Normalized Total Spectra)
TPASS_20001	TPASS_RS00005	WP_010881451.1	53	464	Yes		chromosomal replication initiator protein DnaA	chromosomal replication initiator protein DnaA	1	0.175	9	9	10	23	10	23	1.7e-05	24.578
TPASS_20002	TPASS_RS00010	WP_010881452.1	41	371	Yes		DNA polymerase III subunit beta	DNA polymerase III subunit beta	1	0.383	15	15	20	140	20	140	0.0001	124.43
TPASS_20003	TPASS_RS00015	WP_014342226.1	44	377	No		DNA replication/repair protein RecF	DNA replication/repair protein RecF
TPASS_20004	TPASS_RS00020	WP_010881454.1	16	145	No		DUF721 domain-containing protein	DUF721 domain-containing protein
TPASS_20005	TPASS_RS00025	WP_010881455.1	90	813	Yes		DNA topoisomerase (ATP-hydrolyzing) subunit A	DNA topoisomerase (ATP-hydrolyzing) subunit A	1	0.194	19	19	24	164	24	164	0.00012	130.9
TPASS_20006	TPASS_RS00035	WP_014342229.1	46	415	Yes		DUF3798 domain-containing protein	DUF3798 domain-containing protein	1	0.296	12	13	16	209	18	236	0.00017	297.01
TPASS_RS05535	TPASS_RS05535	WP_237249918.1	40	368	No		major outer sheath C-terminal domain-containing	major outer sheath C-terminal domain-containing protein
TPASS_RS05540	TPASS_RS05540	WP_014505382.1	16	150	No		major outer sheath N-terminal domain-containing	major outer sheath N-terminal domain-containing protein
TPASS_20011	TPASS_RS00045	WP_010881460.1	71	660	Yes		major outer sheath C-terminal domain-containing	major outer sheath C-terminal domain-containing protein	1	0.112	5	5	5	11	5	11	8.1e-06	0
TPASS_20013	TPASS_RS00050	WP_014342231.1	45	410	Yes		DUF3798 domain-containing protein	DUF3798 domain-containing protein	1	0.161	6	7	6	42	8	69	5.1e-05	112.51
TPASS_20015	TPASS_RS00055	WP_010881464.1	67	604	Yes		phenylalanine--tRNA ligase subunit beta	phenylalanine--tRNA ligase subunit beta	1	0.275	19	19	20	86	20	86	6.4e-05	82.892
TPASS_20016	TPASS_RS00060	WP_014505385.1	95	852	No		Lon protease family protein	Lon protease family protein
TPASS_20017	TPASS_RS00065	WP_010881466.1	36	315	Yes		hypothetical protein	hypothetical protein	1	0.257	9	9	11	35	11	35	2.6e-05	33.518
TPASS_20018	TPASS_RS00070	WP_015026135.1	103	893	Yes		transcription elongation factor GreA	transcription elongation factor GreA	1	0.373	42	42	59	227	59	227	0.00017	233.9
TPASS_20020	TPASS_RS00075	WP_235214060.1	77	695	Yes		vWA domain-containing protein	vWA domain-containing protein	1	0.334	22	22	26	120	26	120	8.9e-05	114.55
TPASS_20021	TPASS_RS00105	WP_010881470.1	10	88	No		hypothetical protein	hypothetical protein
TPASS_20022	TPASS_RS00110	WP_010881471.1	80	722	No		hypothetical protein	hypothetical protein
TPASS_20023	TPASS_RS00115	WP_010881472.1	48	443	No		sodium-dependent transporter	sodium-dependent transporter
TPASS_20024	TPASS_RS00120	WP_010881473.1	27	236	No		TrkA family potassium uptake protein	TrkA family potassium uptake protein
TPASS_20025	TPASS_RS00125	WP_010881474.1	114	1023	Yes		insulinase family protein	insulinase family protein	1	0.306	31	31	40	228	40	228	0.00017	233.64
TPASS_20026	TPASS_RS00130	WP_010881475.1	37	340	Yes		flagellar motor switch protein FliG	flagellar motor switch protein FliG	1	0.356	12	12	17	57	17	57	4.2e-05	61.435
TPASS_20027	TPASS_RS00135	WP_235214061.1	48	441	No		hemolysin family protein	hemolysin family protein
TPASS_20028	TPASS_RS00140	WP_235214062.1	52	472	No		hemolysin family protein	hemolysin family protein
TPASS_20029	TPASS_RS00145	WP_010881478.1	45	425	Yes		UDP-N-acetylglucosamine	UDP-N-acetylglucosamine 1-carboxyvinyltransferase	1	0.289	12	12	14	82	14	82	6.1e-05	86.792
TPASS_20030	TPASS_RS00150	WP_010881479.1	58	544	Yes		chaperonin GroEL	chaperonin GroEL	1	0.722	60	60	107	5170	107	5170	0.0038	4969.1
TPASS_20031	TPASS_RS00155	WP_010881480.1	10	92	No		hypothetical protein	hypothetical protein
TPASS_20032	TPASS_RS00160	WP_010881481.1	29	266	No		16S rRNA (uracil(1498)-N(3))-methyltransferase	16S rRNA (uracil(1498)-N(3))-methyltransferase
TPASS_20033	TPASS_RS00165	WP_012460511.1	24	203	No		DUF1361 domain-containing protein	DUF1361 domain-containing protein
TPASS_20034	TPASS_RS00170	WP_010881483.1	35	316	Yes		metal ABC transporter substrate-binding protein	metal ABC transporter substrate-binding protein	1	0.139	4	4	5	11	5	11	8.1e-06	11.476
TPASS_20035	TPASS_RS00175	WP_010881484.1	26	238	No		metal ABC transporter ATP-binding protein	metal ABC transporter ATP-binding protein
TPASS_20036	TPASS_RS00180	WP_010881485.1	28	266	No		metal ABC transporter permease	metal ABC transporter permease
TPASS_20037	TPASS_RS00185	WP_010881486.1	37	331	Yes		D-2-hydroxyacid dehydrogenase	D-2-hydroxyacid dehydrogenase	1	0.695	30	30	44	1013	44	1013	0.00075	1035.2
TPASS_20038	TPASS_RS00190	WP_235214064.1	35	339	No		PTS transporter subunit IIC	PTS transporter subunit IIC
TPASS_20039	TPASS_RS00195	WP_014342241.1	6	59	No		hypothetical protein	hypothetical protein
TPASS_20040	TPASS_RS00200	WP_237249920.1	88	807	Yes		methyl-accepting chemotaxis protein	methyl-accepting chemotaxis protein	1	0.1	8	8	8	17	8	17	1.3e-05	0
TPASS_20042	TPASS_RS00205	WP_010881491.1	33	310	Yes		LysM peptidoglycan-binding domain-containing	LysM peptidoglycan-binding domain-containing protein	1	0.523	14	14	23	217	23	217	0.00016	187.1
TPASS_20043	TPASS_RS00210	WP_014505391.1	77	669	Yes		lytic transglycosylase domain-containing	lytic transglycosylase domain-containing protein	1	0.45	31	31	39	205	39	205	0.00015	218.74
TPASS_20044	TPASS_RS00215	WP_010881493.1	70	630	Yes		tRNA uridine-5-carboxymethylaminomethyl(34)	tRNA uridine-5-carboxymethylaminomethyl(34) synthesis enzyme MnmG	1	0.279	23	23	31	103	31	103	7.6e-05	110.46
TPASS_20045	TPASS_RS00220	WP_010881494.1	34	299	Yes		adenosine deaminase	adenosine deaminase	1	0.247	9	9	13	54	13	54	4e-05	50.859
TPASS_20046	TPASS_RS00225	WP_010881495.1	27	233	Yes		stage 0 sporulation family protein	stage 0 sporulation family protein	1	0.296	7	7	9	36	9	36	2.7e-05	43.85
TPASS_20047	TPASS_RS00230	WP_010881496.1	20	173	Yes		YaaR family protein	YaaR family protein	1	0.0983	2	2	2	4	2	4	3e-06	0
TPASS_20048	TPASS_RS00235	WP_010881497.1	15	143	No		polymer-forming cytoskeletal protein	polymer-forming cytoskeletal protein
TPASS_RS00240	TPASS_RS00240	WP_014342245.1	40	363	No		M23 family metallopeptidase	M23 family metallopeptidase
TPASS_20050	TPASS_RS00245	WP_010881499.1	23	202	Yes		phosphoribosyltransferase	phosphoribosyltransferase	1	0.411	8	8	9	59	9	59	4.4e-05	58.741
TPASS_20051	TPASS_RS00250	WP_012460512.1	40	351	Yes		peptide chain release factor 1	peptide chain release factor 1	1	0.313	13	13	17	77	17	77	5.7e-05	76.372
TPASS_20052	TPASS_RS00255	WP_014342246.1	37	338	No		peptide chain release factor N(5)-glutamine	peptide chain release factor N(5)-glutamine methyltransferase
TPASS_20053	TPASS_RS00260	WP_010881502.1	41	351	Yes		ribonucleotide-diphosphate reductase subunit	ribonucleotide-diphosphate reductase subunit beta	1	0.51	22	22	33	247	33	247	0.00018	245.02
TPASS_20054	TPASS_RS00265	WP_010881503.1	35	319	Yes		RNA methyltransferase	RNA methyltransferase	1	0.069	2	2	2	4	2	4	3e-06	0
TPASS_20055	TPASS_RS00270	WP_010881504.1	8	78	No		OadG family protein	OadG family protein
TPASS_20056	TPASS_RS00275	WP_010881505.1	64	593	Yes		sodium-extruding oxaloacetate decarboxylase	sodium-extruding oxaloacetate decarboxylase subunit alpha	1	0.288	18	18	22	118	22	118	8.7e-05	114.91
TPASS_20057	TPASS_RS00280	WP_010881506.1	49	469	No		sodium ion-translocating decarboxylase subunit	sodium ion-translocating decarboxylase subunit beta
TPASS_20058	TPASS_RS00285	WP_010881507.1	48	438	Yes		replicative DNA helicase	replicative DNA helicase	1	0.105	4	4	5	13	5	13	9.6e-06	10.609
TPASS_20059	TPASS_RS05190	WP_010881508.1	8	75	No		hypothetical protein	hypothetical protein
TPASS_20060	TPASS_RS00290	WP_010881509.1	17	156	Yes		50S ribosomal protein L9	50S ribosomal protein L9	1	0.346	8	8	9	41	9	41	3e-05	49.132
TPASS_20061	TPASS_RS00295	WP_010881510.1	11	99	Yes		30S ribosomal protein S18	30S ribosomal protein S18	1	0.202	4	4	7	40	7	40	3e-05	38.353
TPASS_20062	TPASS_RS00300	WP_010881511.1	19	176	Yes		single-stranded DNA-binding protein	single-stranded DNA-binding protein	1	0.324	6	6	8	23	8	23	1.7e-05	19.445
TPASS_20063	TPASS_RS00305	WP_010881512.1	11	93	Yes		30S ribosomal protein S6	30S ribosomal protein S6	1	0.57	7	7	10	91	10	91	6.7e-05	94.868
TPASS_20064	TPASS_RS00310	WP_010881513.1	22	191	No		hypothetical protein	hypothetical protein
TPASS_20065	TPASS_RS00315	WP_025267548.1	21	181	No		16S rRNA (guanine(966)-N(2))-methyltransferase	16S rRNA (guanine(966)-N(2))-methyltransferase RsmD
TPASS_20066	TPASS_RS00320	WP_010881515.1	12	104	Yes		hypothetical protein	hypothetical protein	1	0.548	5	5	5	14	5	14	1e-05	23.273
TPASS_RS00325	TPASS_RS00325	WP_041608822.1	44	379	Yes		tetratricopeptide repeat protein	tetratricopeptide repeat protein	1	0.206	8	8	8	15	8	15	1.1e-05	14.771
TPASS_20068	TPASS_RS00330	WP_010881517.1	37	340	Yes		23S rRNA (adenine(2503)-C(2))-methyltransferase	23S rRNA (adenine(2503)-C(2))-methyltransferase RlmN	1	0.209	6	6	6	12	6	12	8.9e-06	11.524
TPASS_20069	TPASS_RS00335	WP_014342765.1	14	127	Yes		hypothetical protein	hypothetical protein	1	0.449	8	8	9	25	9	25	1.8e-05	0
TPASS_20070	TPASS_RS00340	WP_010881519.1	13	128	No		hypothetical protein	hypothetical protein
TPASS_20071	TPASS_RS00345	WP_010881520.1	99	878	Yes		ATP-dependent chaperone ClpB	ATP-dependent chaperone ClpB	1	0.472	56	57	76	328	77	338	0.00025	335.15
TPASS_20072	TPASS_RS00350	WP_010881521.1	10	90	Yes		glutaredoxin domain-containing protein	glutaredoxin domain-containing protein	1	0.856	7	7	15	346	15	346	0.00026	374.06
TPASS_20073	TPASS_RS00355	WP_237250214.1	56	496	Yes		HDOD domain-containing protein	HDOD domain-containing protein	1	0.369	25	25	35	186	35	186	0.00014	173.44
TPASS_20074	TPASS_RS00360	WP_014505399.1	54	488	Yes		extracellular solute-binding protein	extracellular solute-binding protein	1	0.189	9	9	10	33	10	33	2.4e-05	35.136
TPASS_20075	TPASS_RS00365	WP_010881524.1	33	296	No		sugar ABC transporter permease	sugar ABC transporter permease
TPASS_20076	TPASS_RS00370	WP_014342258.1	30	276	No		carbohydrate ABC transporter permease	carbohydrate ABC transporter permease
TPASS_20077	TPASS_RS00375	WP_010881526.1	59	538	Yes		nucleoside-diphosphate sugar	nucleoside-diphosphate sugar epimerase/dehydratase	1	0.348	22	22	25	90	25	90	6.7e-05	90.145
TPASS_20078	TPASS_RS00380	WP_010881527.1	45	412	Yes		DegT/DnrJ/EryC1/StrS aminotransferase family	DegT/DnrJ/EryC1/StrS aminotransferase family protein	1	0.306	13	13	19	70	19	70	5.2e-05	87.443
TPASS_20079	TPASS_RS00385	WP_025267550.1	79	717	Yes		xanthine dehydrogenase family protein	xanthine dehydrogenase family protein molybdopterin-binding subunit	1	0.1	6	6	7	16	7	16	1.2e-05	12.853
TPASS_20080	TPASS_RS00390	WP_010881529.1	17	155	No		(2Fe-2S)-binding protein	(2Fe-2S)-binding protein
TPASS_20081	TPASS_RS00395	WP_010881530.1	31	282	No		xanthine dehydrogenase family protein subunit M	xanthine dehydrogenase family protein subunit M
TPASS_RS00400	TPASS_RS00400	WP_014342260.1	58	528	Yes		sigma-54-dependent Fis family transcriptional	sigma-54-dependent Fis family transcriptional regulator	1	0.233	11	11	14	48	14	48	3.5e-05	65.42
TPASS_RS00405	TPASS_RS00405	WP_014342766.1	75	660	Yes		putative glycoside hydrolase	putative glycoside hydrolase	1	0.342	23	23	30	129	30	129	9.5e-05	128.03
TPASS_20084	TPASS_RS00410	WP_010881533.1	8	77	Yes		hypothetical protein	hypothetical protein	1	0.494	6	6	11	120	11	120	8.9e-05	122.95
TPASS_20085	TPASS_RS00415	WP_010881534.1	16	148	Yes		PTS sugar transporter subunit IIA	PTS sugar transporter subunit IIA	1	0.351	7	7	9	42	9	42	3.1e-05	43.621
TPASS_20086	TPASS_RS00420	WP_014505404.1	33	302	Yes		PilZ domain-containing protein	PilZ domain-containing protein	1	0.209	6	6	7	24	7	24	1.8e-05	18.331
TPASS_20087	TPASS_RS05630	WP_014342264.1	21	187	No		DUF192 domain-containing protein	DUF192 domain-containing protein
TPASS_20088	TPASS_RS00430	WP_010881537.1	23	204	Yes		hypothetical protein	hypothetical protein	1	0.49	11	11	14	65	14	65	4.8e-05	66.336
TPASS_20089	TPASS_RS00435	WP_010881538.1	47	411	Yes		cyclic nucleotide-binding domain-containing	cyclic nucleotide-binding domain-containing protein	1	0.209	11	11	12	59	12	59	4.4e-05	54.367
TPASS_20090	TPASS_RS00440	WP_010881539.1	38	354	Yes		UDP-N-acetylmuramate dehydrogenase	UDP-N-acetylmuramate dehydrogenase	1	0.164	5	5	5	10	5	10	7.4e-06	7.912
TPASS_20091	TPASS_RS00445	WP_010881540.1	58	520	Yes		cysteine--tRNA ligase	cysteine--tRNA ligase	1	0.187	10	10	12	59	12	59	4.4e-05	71.437
TPASS_20092	TPASS_RS00450	WP_013944800.1	21	180	Yes		RNA polymerase sigma factor	RNA polymerase sigma factor	1	0.261	5	5	5	13	5	13	9.6e-06	14.118
TPASS_20093	TPASS_RS00455	WP_237249922.1	22	202	Yes		anti-sigma factor	anti-sigma factor	1	0.124	2	2	2	5	2	5	3.7e-06	0
TPASS_20094	TPASS_RS00460	WP_010881543.1	36	336	Yes		phosphate acetyltransferase	phosphate acetyltransferase	1	0.321	10	10	12	140	12	140	0.0001	136.51
TPASS_20095	TPASS_RS00465	WP_010881544.1	72	648	No		tetratricopeptide repeat protein	tetratricopeptide repeat protein
TPASS_20096	TPASS_RS00470	WP_010881545.1	13	120	Yes		TraR/DksA family transcriptional regulator	TraR/DksA family transcriptional regulator	1	0.4	5	5	5	48	5	48	3.5e-05	45.36
TPASS_20097	TPASS_RS00475	WP_010881546.1	8	72	Yes		translation initiation factor IF-1	translation initiation factor IF-1	1	0.417	3	3	3	33	3	33	2.4e-05	0
TPASS_20098	TPASS_RS00480	WP_014342266.1	24	218	No		J domain-containing protein	J domain-containing protein
TPASS_20099	TPASS_RS00485	WP_010881548.1	27	251	Yes		UMP kinase	UMP kinase	1	0.295	10	10	15	62	15	62	4.6e-05	63.558
TPASS_20100	TPASS_RS00490	WP_014505407.1	20	185	Yes		TlpA disulfide reductase family protein	TlpA disulfide reductase family protein	1	0.27	7	7	10	66	10	66	4.9e-05	78.591
TPASS_20101	TPASS_RS00495	WP_010881550.1	28	264	Yes		cytochrome c biogenesis protein CcdA	cytochrome c biogenesis protein CcdA	1	0.0417	1	1	1	1	1	1	7.4e-07	0
TPASS_20102	TPASS_RS00500	WP_010881551.1	75	657	Yes		UvrD-helicase domain-containing protein	UvrD-helicase domain-containing protein	1	0.0548	4	4	4	8	4	8	5.9e-06	0
TPASS_20103	TPASS_RS00505	WP_010881552.1	67	607	Yes		ATP-dependent DNA helicase RecQ	ATP-dependent DNA helicase RecQ	1	0.0313	2	2	2	4	2	4	3e-06	0
TPASS_20104	TPASS_RS00510	WP_010881553.1	65	593	Yes		NAD nucleotidase	NAD nucleotidase	1	0.427	30	30	38	422	38	422	0.00031	452.79
TPASS_20105	TPASS_RS00515	WP_010881554.1	112	997	Yes		DNA polymerase I	DNA polymerase I	1	0.14	14	14	15	30	15	30	2.2e-05	34.644
TPASS_20106	TPASS_RS00520	WP_013944811.1	56	510	No		BCCT family transporter	BCCT family transporter
TPASS_20107	TPASS_RS00525	WP_014505410.1	70	603	No		phosphotransferase	phosphotransferase
TPASS_20108	TPASS_RS00530	WP_010881557.1	50	461	Yes		ATP-dependent 6-phosphofructokinase	ATP-dependent 6-phosphofructokinase	1	0.49	24	24	34	468	34	468	0.00035	497.36
TPASS_20109	TPASS_RS00535	WP_010881558.1	31	292	Yes		23S rRNA	23S rRNA (guanosine(2251)-2'-O)-methyltransferase RlmB	1	0.308	7	7	8	15	8	15	1.1e-05	16.796
TPASS_20110	TPASS_RS00555	WP_235214069.1	64	570	Yes		DUF5312 domain-containing protein	DUF5312 domain-containing protein	1	0.168	9	9	10	22	10	22	1.6e-05	22.825
TPASS_20111	TPASS_RS00560	WP_010881560.1	54	475	No		RNA polymerase factor sigma-54	RNA polymerase factor sigma-54
TPASS_20112	TPASS_RS00565	WP_237249923.1	51	451	Yes		aminopeptidase C	aminopeptidase C	1	0.304	14	14	26	219	26	219	0.00016	229.78
TPASS_20113	TPASS_RS00570	WP_010881562.1	37	328	Yes		FtsH protease activity modulator HflK	FtsH protease activity modulator HflK	1	0.277	12	12	15	51	15	51	3.8e-05	55.471
TPASS_20114	TPASS_RS00575	WP_010881563.1	37	331	Yes		protease modulator HflC	protease modulator HflC	1	0.335	12	12	14	54	14	54	4e-05	51.378
TPASS_20115	TPASS_RS00580	WP_012460517.1	29	269	Yes		bifunctional hydroxymethylpyrimidine	bifunctional hydroxymethylpyrimidine kinase/phosphomethylpyrimidine kinase	1	0.546	15	15	21	247	21	247	0.00018	241.15
TPASS_20116	TPASS_RS00585	WP_010881565.1	76	668	Yes		excinuclease ABC subunit UvrB	excinuclease ABC subunit UvrB	1	0.26	20	20	20	60	20	60	4.4e-05	64.891
TPASS_20117	TPASS_RS00590	WP_016479998.1	65	598	Yes		major outer sheath N-terminal domain-containing	major outer sheath N-terminal domain-containing protein	1	0.179	2	8	2	4	8	18	1.33e-05	14.989
TPASS_20118	TPASS_RS00595	WP_010881567.1	47	421	Yes		hypothetical protein	hypothetical protein	1	0.295	12	12	16	61	16	61	4.5e-05	59.504
TPASS_20119	TPASS_RS00600	WP_010881568.1	23	219	No		methionine ABC transporter permease	methionine ABC transporter permease
TPASS_20120	TPASS_RS00605	WP_010881569.1	30	269	No		methionine ABC transporter ATP-binding protein	methionine ABC transporter ATP-binding protein
TPASS_20121	TPASS_RS00610	WP_010881570.1	39	355	Yes		KamA family radical SAM protein	KamA family radical SAM protein	1	0.242	8	8	10	46	10	46	3.4e-05	37.413
TPASS_20122	TPASS_RS00620	WP_010881571.1	68	618	Yes		phosphoenolpyruvate carboxykinase (GTP)	phosphoenolpyruvate carboxykinase (GTP)	1	0.675	44	44	74	1995	74	1995	0.0015	2085.1
TPASS_20123	TPASS_RS00625	WP_010881572.1	98	856	Yes		hypothetical protein	hypothetical protein	1	0.102	8	8	8	21	8	21	1.6e-05	0
TPASS_20124	TPASS_RS00630	WP_010881573.1	40	368	Yes		redox-regulated ATPase YchF	redox-regulated ATPase YchF	1	0.261	8	8	12	32	12	32	2.4e-05	38.074
TPASS_20125	TPASS_RS00635	WP_010881574.1	30	264	Yes		exodeoxyribonuclease III	exodeoxyribonuclease III	1	0.504	10	10	12	120	12	120	8.9e-05	129.58
TPASS_20126	TPASS_RS00640	WP_014342713.1	25	223	No		hypothetical protein	hypothetical protein
TPASS_20126d	TPASS_RS05550	WP_014342772.1	12	107	No		major outer sheath C-terminal domain-containing	major outer sheath C-terminal domain-containing protein
TPASS_20127	TPASS_RS00655	WP_012460519.1	14	126	No		DUF2715 domain-containing protein	DUF2715 domain-containing protein
TPASS_RS00660	TPASS_RS00660	WP_014342282.1	15	137	No		DUF2715 domain-containing protein	DUF2715 domain-containing protein
TPASS_20128	TPASS_RS00665	WP_010881577.1	12	115	No		hypothetical protein	hypothetical protein
TPASS_20129	TPASS_RS05210	WP_010881578.1	17	158	No		hypothetical protein	hypothetical protein
TPASS_20131	TPASS_RS00675	WP_015026144.1	65	596	Yes		major outer sheath N-terminal domain-containing	major outer sheath N-terminal domain-containing protein	1	0.245	12	14	12	37	14	41	3e-05	38.141
TPASS_20133	TPASS_RS00685	WP_175393423.1	43	409	Yes		hypothetical protein	hypothetical protein	1	0.249	7	9	8	22	10	28	2.1e-05	27.511
TPASS_20134	TPASS_RS00690	WP_012460522.1	40	376	Yes		hypothetical protein	hypothetical protein	1	0.261	8	9	8	22	9	26	1.9e-05	23.183
TPASS_RS00695	TPASS_RS00695	WP_175393424.1	21	190	No		hypothetical protein	hypothetical protein
TPASS_20136	TPASS_RS00705	WP_012460523.1	50	492	Yes		hypothetical protein	hypothetical protein	1	0.283	13	14	16	60	17	62	4.6e-05	55.161
TPASS_RS05215	TPASS_RS05215	WP_175393425.1	6	56	No		major outer sheath C-terminal domain-containing	major outer sheath C-terminal domain-containing protein
TPASS_20138	TPASS_RS00710	WP_010881586.1	27	245	No		hypothetical protein	hypothetical protein
TPASS_20139	TPASS_RS00715	WP_010881587.1	25	230	Yes		TrkA family potassium uptake protein	TrkA family potassium uptake protein	1	0.261	10	10	13	56	13	56	4.1e-05	64.118
TPASS_20140	TPASS_RS00720	WP_235214070.1	62	572	No		TrkH family potassium uptake protein	TrkH family potassium uptake protein
TPASS_20141	TPASS_RS00725	WP_010881589.1	19	177	No		methylated-DNA--[protein]-cysteine	methylated-DNA--[protein
TPASS_20142	TPASS_RS00730	WP_010881590.1	24	220	No		ABC transporter ATP-binding protein	ABC transporter ATP-binding protein
TPASS_20143	TPASS_RS00735	WP_237249924.1	63	580	No		iron ABC transporter permease	iron ABC transporter permease
TPASS_20144	TPASS_RS00740	WP_010881592.1	37	335	No		thiamine ABC transporter substrate binding	thiamine ABC transporter substrate binding subunit
TPASS_20145	TPASS_RS00745	WP_010881593.1	72	656	Yes		long-chain fatty acid--CoA ligase	long-chain fatty acid--CoA ligase	1	0.227	16	16	20	72	20	72	5.3e-05	68.544
TPASS_RS05220	TPASS_RS05220	WP_025267561.1	25	229	No		chromate transporter	chromate transporter
TPASS_RS00760	TPASS_RS00760	WP_025267562.1	21	192	No		chromate transporter	chromate transporter
TPASS_20147	TPASS_RS00765	WP_012460525.1	70	619	Yes		alpha-amylase/4-alpha-glucanotransferase	DUF1926 domain-containing protein	1	0.129	7	7	8	18	8	18	1.3e-05	19.136
TPASS_20148	TPASS_RS00770	WP_010881595.1	21	192	No		hypothetical protein	hypothetical protein
TPASS_20149	TPASS_RS00775	WP_010881596.1	21	197	No		hypothetical protein	hypothetical protein
TPASS_20150	TPASS_RS00780	WP_010881597.1	17	155	No		hypothetical protein	hypothetical protein
TPASS_20151	TPASS_RS00785	WP_010881598.1	37	339	No		RnfABCDGE type electron transport complex	RnfABCDGE type electron transport complex subunit D
TPASS_20152	TPASS_RS00790	WP_014342780.1	53	494	Yes		SLBB domain-containing protein	SLBB domain-containing protein	1	0.176	6	6	6	15	6	15	1.1e-05	14.738
TPASS_20153	TPASS_RS00795	WP_010881600.1	17	163	No		divergent PAP2 family protein	divergent PAP2 family protein
TPASS_20154	TPASS_RS00800	WP_235214074.1	39	359	No		RluA family pseudouridine synthase	RluA family pseudouridine synthase
TPASS_20155	TPASS_RS00805	WP_010881602.1	41	371	No		M23 family metallopeptidase	M23 family metallopeptidase
TPASS_20156	TPASS_RS00810	WP_010881603.1	15	134	No		thioesterase family protein	thioesterase family protein
TPASS_20157	TPASS_RS00815	WP_010881604.1	34	300	Yes		1-acyl-sn-glycerol-3-phosphate acyltransferase	1-acyl-sn-glycerol-3-phosphate acyltransferase	1	0.287	10	10	12	62	12	62	4.6e-05	95.214
TPASS_20158	TPASS_RS00820	WP_014505423.1	26	221	Yes		pyrimidine 5'-nucleotidase	pyrimidine 5'-nucleotidase	1	0.24	5	5	9	18	9	18	1.3e-05	14.443
TPASS_20159	TPASS_RS00825	WP_010881606.1	39	342	Yes	Detected in TPANIC custom DB search but not detected in SS14 search	hypothetical protein	hypothetical protein	1	0.146	5	5	5	17	5	17	1.26e-05	15.024
TPASS_20160	TPASS_RS00830	WP_010881607.1	68	617	Yes		proline--tRNA ligase	proline--tRNA ligase	1	0.288	15	15	24	88	24	88	6.5e-05	88.355
TPASS_20162	TPASS_RS00835	WP_010881609.1	39	350	Yes		Holliday junction branch migration DNA helicase	Holliday junction branch migration DNA helicase RuvB	1	0.289	9	9	15	52	15	52	3.8e-05	40.791
TPASS_20163	TPASS_RS00840	WP_010881610.1	33	308	Yes		transition metal ABC transporter	transition metal ABC transporter substrate-binding protein TroA	1	0.393	13	13	16	79	16	79	5.8e-05	62.934
TPASS_20164	TPASS_RS00845	WP_010881611.1	29	266	Yes		transition metal ABC transporter ATP-binding	transition metal ABC transporter ATP-binding protein TroB	1	0.233	6	6	8	34	8	34	2.5e-05	0
TPASS_20165	TPASS_RS00850	WP_010881612.1	31	298	No		transition metal ABC transporter permease	transition metal ABC transporter permease subunit TroC
TPASS_20166	TPASS_RS00855	WP_014342310.1	39	367	No		transition metal ABC transporter permease	transition metal ABC transporter permease subunit TroD
TPASS_20167	TPASS_RS00860	WP_010881614.1	17	153	No		manganese/iron-sensitive transcriptional	manganese/iron-sensitive transcriptional repressor TroR
TPASS_20168	TPASS_RS00865	WP_010881615.1	28	251	Yes		2,3-diphosphoglycerate-dependent	2,3-diphosphoglycerate-dependent phosphoglycerate mutase	1	0.474	14	14	25	249	25	249	0.00018	248.35
TPASS_20170	TPASS_RS00875	WP_010881617.1	29	269	No		5'-methylthioadenosine/adenosylhomocysteine	5'-methylthioadenosine/adenosylhomocysteine nucleosidase
TPASS_20171	TPASS_RS00880	WP_010881618.1	16	142	Yes		FMN-binding protein	FMN-binding protein	1	0.549	9	9	15	489	15	489	0.00036	729.79
TPASS_20172	TPASS_RS00885	WP_014342312.1	51	459	Yes		diguanylate cyclase	diguanylate cyclase	1	0.159	7	7	7	25	7	25	1.8e-05	24.864
TPASS_20174	TPASS_RS00890	WP_014342313.1	58	506	No		6-hydroxymethylpterin diphosphokinase MptE-like	DUF115 domain-containing protein
TPASS_RS00895	TPASS_RS00895	WP_014342314.1	54	470	No		6-hydroxymethylpterin diphosphokinase MptE-like	DUF115 domain-containing protein
TPASS_20178	TPASS_RS00900	WP_010881625.1	35	308	Yes		hypothetical protein	hypothetical protein	1	0.308	8	8	11	56	11	56	4.1e-05	42.409
TPASS_20179	TPASS_RS00905	WP_237250217.1	60	568	Yes		hypothetical protein	hypothetical protein	1	0.299	18	18	27	202	27	202	0.00015	183.95
TPASS_20181	TPASS_RS00910	WP_010881628.1	16	147	No		septum formation initiator family protein	septum formation initiator family protein
TPASS_20182	TPASS_RS00915	WP_014342316.1	23	212	No		L-threonylcarbamoyladenylate synthase	L-threonylcarbamoyladenylate synthase
TPASS_20183	TPASS_RS00920	WP_010881630.1	31	281	Yes		hypothetical protein	hypothetical protein	1	0.185	5	5	5	19	5	19	1.4e-05	21.825
TPASS_20184	TPASS_RS00925	WP_010881631.1	18	154	Yes		SsrA-binding protein	SsrA-binding protein	1	0.117	2	2	2	2	2	2	1.5e-06	0
TPASS_20185	TPASS_RS00930	WP_237249926.1	24	208	Yes		signal peptidase I	signal peptidase I	1	0.216	7	7	7	14	7	14	1e-05	13.476
TPASS_20186	TPASS_RS00935	WP_014342317.1	45	405	Yes		coproporphyrinogen-III oxidase family protein	coproporphyrinogen-III oxidase family protein	1	0.0691	3	3	3	6	3	6	4.4e-06	0
TPASS_20187	TPASS_RS00940	WP_010881634.1	43	395	Yes		elongation factor Tu	elongation factor Tu	1	0.453	21	21	39	535	39	535	0.0004	579.48
TPASS_20188	TPASS_RS00945	WP_010881635.1	11	102	Yes		30S ribosomal protein S10	30S ribosomal protein S10	1	0.275	2	2	3	26	3	26	1.9e-05	21.614
TPASS_20189	TPASS_RS00950	WP_010881636.1	23	208	Yes		50S ribosomal protein L3	50S ribosomal protein L3	1	0.394	11	11	15	56	15	56	4.1e-05	82.468
TPASS_20190	TPASS_RS00955	WP_010881637.1	24	216	Yes		50S ribosomal protein L4	50S ribosomal protein L4	1	0.301	8	8	10	39	10	39	2.9e-05	45.419
TPASS_20191	TPASS_RS00960	WP_010881638.1	10	94	No		50S ribosomal protein L23	50S ribosomal protein L23
TPASS_20192	TPASS_RS00965	WP_010881639.1	30	273	Yes		50S ribosomal protein L2	50S ribosomal protein L2	1	0.158	6	6	7	25	7	25	1.8e-05	0
TPASS_20193	TPASS_RS00970	WP_010881640.1	11	95	No		30S ribosomal protein S19	30S ribosomal protein S19
TPASS_20194	TPASS_RS00975	WP_010881641.1	14	124	Yes		50S ribosomal protein L22	50S ribosomal protein L22	1	0.153	3	3	4	21	4	21	1.6e-05	0
TPASS_20195	TPASS_RS00980	WP_010881642.1	28	247	Yes		30S ribosomal protein S3	30S ribosomal protein S3	1	0.166	6	6	8	26	8	26	1.9e-05	20.515
TPASS_20196	TPASS_RS00985	WP_010881643.1	16	139	No		50S ribosomal protein L16	50S ribosomal protein L16
TPASS_20197	TPASS_RS00990	WP_010881644.1	9	72	No		50S ribosomal protein L29	50S ribosomal protein L29
TPASS_20198	TPASS_RS00995	WP_010881645.1	10	84	Yes		30S ribosomal protein S17	30S ribosomal protein S17	1	0.238	4	4	5	26	5	26	1.9e-05	29.371
TPASS_20199	TPASS_RS01000	WP_010881646.1	13	122	Yes		50S ribosomal protein L14	50S ribosomal protein L14	1	0.27	5	5	6	39	6	39	2.9e-05	0
TPASS_20200	TPASS_RS01005	WP_010881647.1	11	103	No		50S ribosomal protein L24	50S ribosomal protein L24
TPASS_20201	TPASS_RS01010	WP_014342323.1	21	185	Yes		50S ribosomal protein L5	50S ribosomal protein L5	1	0.259	4	4	5	27	5	27	2e-05	0
TPASS_20202	TPASS_RS05230	WP_010881649.1	7	61	No		type Z 30S ribosomal protein S14	type Z 30S ribosomal protein S14
TPASS_20203	TPASS_RS01015	WP_010881650.1	15	132	Yes		30S ribosomal protein S8	30S ribosomal protein S8	1	0.379	6	6	6	28	6	28	2.1e-05	24.502
TPASS_20204	TPASS_RS01020	WP_010881651.1	19	179	Yes		50S ribosomal protein L6	50S ribosomal protein L6	1	0.564	14	14	19	79	19	79	5.8e-05	83.222
TPASS_20205	TPASS_RS01025	WP_010881652.1	14	120	Yes		50S ribosomal protein L18	50S ribosomal protein L18	1	0.667	8	8	9	39	9	39	2.9e-05	44.483
TPASS_20206	TPASS_RS01030	WP_010881653.1	18	172	Yes		30S ribosomal protein S5	30S ribosomal protein S5	1	0.355	6	6	7	35	7	35	2.6e-05	31.302
TPASS_20206a	TPASS_RS01035	WP_010881654.1	7	61	No		50S ribosomal protein L30	50S ribosomal protein L30
TPASS_20207	TPASS_RS01040	WP_010881655.1	16	153	Yes		50S ribosomal protein L15	50S ribosomal protein L15	1	0.32	6	6	8	28	8	28	2.1e-05	28.657
TPASS_20208	TPASS_RS01045	WP_014342781.1	49	439	No		preprotein translocase subunit SecY	preprotein translocase subunit SecY
TPASS_RS01050	TPASS_RS01050	WP_010881657.1	4	37	No		50S ribosomal protein L36	50S ribosomal protein L36
TPASS_20210	TPASS_RS01055	WP_010881658.1	14	121	Yes		30S ribosomal protein S13	30S ribosomal protein S13	1	0.331	7	7	8	28	8	28	2.1e-05	29.856
TPASS_20211	TPASS_RS01060	WP_010881659.1	14	126	No		30S ribosomal protein S11	30S ribosomal protein S11
TPASS_20212	TPASS_RS01065	WP_010881660.1	39	351	Yes		DNA-directed RNA polymerase subunit alpha	DNA-directed RNA polymerase subunit alpha	1	0.413	16	16	21	151	21	151	0.00011	179.6
TPASS_20213	TPASS_RS01070	WP_010881661.1	19	164	Yes		50S ribosomal protein L17	50S ribosomal protein L17	1	0.0488	1	1	1	4	1	4	3e-06	0
TPASS_20214	TPASS_RS01075	WP_010881662.1	7	65	No		hypothetical protein	hypothetical protein
TPASS_20215	TPASS_RS01080	WP_014505432.1	25	227	Yes		nucleotide exchange factor GrpE	nucleotide exchange factor GrpE	1	0.784	21	21	36	287	36	287	0.00021	338.35
TPASS_20216	TPASS_RS01085	WP_010881664.1	68	635	Yes		molecular chaperone DnaK	molecular chaperone DnaK	1	0.734	52	52	82	1033	82	1033	0.00076	961.41
TPASS_20217	TPASS_RS01090	WP_014342326.1	40	374	Yes		molecular chaperone DnaJ	molecular chaperone DnaJ	1	0.412	20	20	28	118	28	118	8.7e-05	125.14
TPASS_20218	TPASS_RS01095	WP_010881666.1	56	489	No		PP2C family protein-serine/threonine	PP2C family protein-serine/threonine phosphatase
TPASS_20219	TPASS_RS01100	WP_010881667.1	81	715	No		PP2C family protein-serine/threonine	PP2C family protein-serine/threonine phosphatase
TPASS_20220	TPASS_RS01105	WP_010881668.1	12	108	Yes		STAS domain-containing protein	STAS domain-containing protein	1	0.574	6	6	9	59	9	59	4.4e-05	62.045
TPASS_20221	TPASS_RS01110	WP_014342782.1	30	265	No		D-alanyl-D-alanine carboxypeptidase family	D-alanyl-D-alanine carboxypeptidase family protein
TPASS_20222	TPASS_RS01115	WP_010881670.1	16	148	Yes		hypothetical protein	hypothetical protein	1	0.257	5	5	7	24	7	24	1.8e-05	22.931
TPASS_20223	TPASS_RS01120	WP_014342329.1	52	479	Yes		aminotransferase class I/II-fold pyridoxal	aminotransferase class I/II-fold pyridoxal phosphate-dependent enzyme	1	0.255	11	11	13	68	13	68	5e-05	71.111
TPASS_20225	TPASS_RS01125	WP_010881673.1	26	246	Yes		leucine-rich repeat domain-containing protein	leucine-rich repeat domain-containing protein	1	0.63	17	17	22	310	22	310	0.00023	317.14
TPASS_20226	TPASS_RS01150	WP_010881674.1	26	228	No		CbiQ family ECF transporter T component	CbiQ family ECF transporter T component
TPASS_20227	TPASS_RS01155	WP_010881675.1	27	255	Yes		ABC transporter ATP-binding protein	ABC transporter ATP-binding protein	1	0.325	8	8	11	70	11	70	5.2e-05	61.134
TPASS_20228	TPASS_RS01160	WP_010881676.1	29	271	No		biotin transporter BioY	biotin transporter BioY
TPASS_20229	TPASS_RS01165	WP_014342334.1	30	270	Yes		uracil-DNA glycosylase	uracil-DNA glycosylase	1	0.193	5	5	5	12	5	12	8.9e-06	12.35
TPASS_20230	TPASS_RS01170	WP_012460528.1	72	657	Yes		primosomal protein N'	primosomal protein N'	1	0.0502	4	4	4	7	4	7	5.2e-06	0
TPASS_20231	TPASS_RS01175	WP_010881679.1	24	216	No		RluA family pseudouridine synthase	RluA family pseudouridine synthase
TPASS_20233	TPASS_RS01180	WP_012460529.1	20	181	Yes		STAS domain-containing protein	STAS domain-containing protein	1	0.376	8	8	11	120	11	120	8.9e-05	137.79
TPASS_20234	TPASS_RS01190	WP_010881682.1	7	56	No		50S ribosomal protein L33	50S ribosomal protein L33
TPASS_20235	TPASS_RS01200	WP_010881683.1	7	59	No		preprotein translocase subunit SecE	preprotein translocase subunit SecE
TPASS_20236	TPASS_RS01205	WP_010881684.1	21	185	Yes		transcription termination/antitermination	transcription termination/antitermination protein NusG	1	0.238	6	6	8	35	8	35	2.6e-05	36.608
TPASS_20237	TPASS_RS01210	WP_010881685.1	15	146	Yes		50S ribosomal protein L11	50S ribosomal protein L11	1	0.384	6	6	6	34	6	34	2.5e-05	40.099
TPASS_20238	TPASS_RS01215	WP_010881686.1	25	226	Yes		50S ribosomal protein L1	50S ribosomal protein L1	1	0.288	9	9	11	77	11	77	5.7e-05	79.023
TPASS_20239	TPASS_RS01220	WP_010881687.1	19	180	Yes		50S ribosomal protein L10	50S ribosomal protein L10	1	0.439	11	11	12	98	12	98	7.2e-05	103.7
TPASS_20240	TPASS_RS01225	WP_010881688.1	13	129	Yes		50S ribosomal protein L7/L12	50S ribosomal protein L7/L12	1	0.473	11	11	15	172	15	172	0.00013	154.97
TPASS_20241	TPASS_RS01230	WP_010881689.1	132	1178	Yes		DNA-directed RNA polymerase subunit beta	DNA-directed RNA polymerase subunit beta	1	0.305	35	35	46	216	46	216	0.00016	221.41
TPASS_20242	TPASS_RS01235	WP_010881690.1	160	1416	Yes		DNA-directed RNA polymerase subunit beta'	DNA-directed RNA polymerase subunit beta'	1	0.261	42	42	47	165	47	165	0.00012	169.79
TPASS_20243	TPASS_RS01240	WP_010881691.1	14	124	No		30S ribosomal protein S12	30S ribosomal protein S12
TPASS_20244	TPASS_RS01245	WP_010881692.1	18	156	Yes		30S ribosomal protein S7	30S ribosomal protein S7	1	0.545	11	11	15	105	15	105	7.8e-05	114.61
TPASS_20245	TPASS_RS01250	WP_235214077.1	119	1078	Yes		hypothetical protein	hypothetical protein	1	0.224	22	22	25	72	25	72	5.3e-05	65.36
TPASS_20246	TPASS_RS01255	WP_010881694.1	70	597	No		VWA domain-containing protein	VWA domain-containing protein
TPASS_20247	TPASS_RS01260	WP_014505437.1	38	343	Yes		N-acetylmuramoyl-L-alanine amidase	N-acetylmuramoyl-L-alanine amidase	1	0.251	9	9	13	46	13	46	3.4e-05	45.341
TPASS_RS01265	TPASS_RS01265	WP_014342783.1	17	157	Yes		GerMN domain-containing protein	GerMN domain-containing protein	1	0.338	6	6	7	14	7	14	1e-05	20.716
TPASS_20249	TPASS_RS01270	WP_010881697.1	39	350	Yes		flagellar filament outer layer protein FlaA	flagellar filament outer layer protein FlaA	1	0.631	26	26	40	2774	40	2774	0.0021	2464.4
TPASS_20250a	TPASS_RS05555	WP_010881698.1	8	75	No		hypothetical protein	hypothetical protein
TPASS_20250b	TPASS_RS05235	pseudo	N/A	N/A	No		N/A	30S ribosomal protein S20
TPASS_20251	TPASS_RS01275	WP_010881700.1	12	105	No		HU family DNA-binding protein	HU family DNA-binding protein
TPASS_20252	TPASS_RS01280	WP_012460530.1	61	546	No		apolipoprotein N-acyltransferase	apolipoprotein N-acyltransferase
TPASS_20253	TPASS_RS01285	WP_010881702.1	15	137	No		polymer-forming cytoskeletal protein	polymer-forming cytoskeletal protein
TPASS_20254	TPASS_RS01290	WP_010881703.1	58	519	Yes		transcription termination factor Rho	transcription termination factor Rho	1	0.256	14	14	16	58	16	58	4.3e-05	49.666
TPASS_20255	TPASS_RS01295	WP_010881704.1	7	67	No		50S ribosomal protein L31	50S ribosomal protein L31
TPASS_20256	TPASS_RS01300	WP_010881705.1	25	216	No		CDP-diacylglycerol--glycerol-3-phosphate	CDP-diacylglycerol--glycerol-3-phosphate 3-phosphatidyltransferase
TPASS_20257	TPASS_RS01305	WP_235214078.1	40	350	Yes		glycerophosphodiester phosphodiesterase	glycerophosphodiester phosphodiesterase	1	0.443	17	17	25	166	25	166	0.00012	182.97
TPASS_20258	TPASS_RS01310	WP_012460531.1	28	236	No		hypothetical protein	hypothetical protein
TPASS_20259	TPASS_RS01315	WP_235214079.1	20	175	Yes		LysM peptidoglycan-binding domain-containing	LysM peptidoglycan-binding domain-containing protein	1	0.463	12	12	19	259	19	259	0.00019	228.04
TPASS_20260	TPASS_RS01320	WP_235214080.1	50	442	Yes		SH3 domain-containing protein	SH3 domain-containing protein	1	0.351	19	19	25	83	25	83	6.1e-05	80.156
TPASS_20261	TPASS_RS01325	WP_010881710.1	38	347	Yes		cyclic nucleotide-binding domain-containing	cyclic nucleotide-binding domain-containing protein	1	0.432	13	13	17	125	17	125	9.2e-05	154.36
TPASS_20262	TPASS_RS01330	WP_014342784.1	25	219	Yes		Crp/Fnr family transcriptional regulator	Crp/Fnr family transcriptional regulator	1	0.151	4	4	5	15	5	15	1.1e-05	0
TPASS_RS01335	TPASS_RS01335	WP_237250218.1	56	508	No		fibronectin type III domain-containing protein	fibronectin type III domain-containing protein
TPASS_20264	TPASS_RS01340	WP_010881713.1	23	218	Yes		deoxyribose-phosphate aldolase	deoxyribose-phosphate aldolase	1	0.422	8	8	10	39	10	39	2.9e-05	29.24
TPASS_20265	TPASS_RS01345	WP_012460532.1	49	455	No		branched-chain amino acid transport system II	branched-chain amino acid transport system II carrier protein
TPASS_20267	TPASS_RS01370	WP_010881716.1	13	121	No		polymer-forming cytoskeletal protein	polymer-forming cytoskeletal protein
TPASS_20268	TPASS_RS01375	WP_235214083.1	23	206	No		tetratricopeptide repeat protein	tetratricopeptide repeat protein
TPASS_20269	TPASS_RS01380	WP_010881718.1	53	482	Yes		tRNA	tRNA (N(6)-L-threonylcarbamoyladenosine(37)-C(2))-methylthiotransferase MtaB	1	0.149	7	7	7	18	7	18	1.3e-05	0
TPASS_20270	TPASS_RS01385	WP_014505443.1	55	494	No		CCA tRNA nucleotidyltransferase	CCA tRNA nucleotidyltransferase
TPASS_20271	TPASS_RS01390	WP_010881720.1	35	324	Yes		ParB/RepB/Spo0J family partition protein	ParB/RepB/Spo0J family partition protein	1	0.364	11	11	12	59	12	59	4.4e-05	73.54
TPASS_20272	TPASS_RS01395	WP_010881721.1	27	253	Yes		ParA family protein	ParA family protein	1	0.296	7	7	8	44	8	44	3.3e-05	45.825
TPASS_20273	TPASS_RS01400	WP_010881722.1	30	263	No		hypothetical protein	hypothetical protein
TPASS_20274	TPASS_RS01405	WP_010881723.1	18	166	Yes		cytidine/deoxycytidylate deaminase family	cytidine/deoxycytidylate deaminase family protein	1	0.337	4	4	10	54	10	54	4e-05	54.378
TPASS_20275	TPASS_RS01410	WP_010881724.1	29	249	No		WecB/TagA/CpsF family glycosyltransferase	WecB/TagA/CpsF family glycosyltransferase
TPASS_20276	TPASS_RS01415	WP_014342352.1	31	279	Yes		16S rRNA (uracil(1498)-N(3))-methyltransferase	16S rRNA (uracil(1498)-N(3))-methyltransferase	1	0.165	5	5	6	16	6	16	1.2e-05	15.041
TPASS_20277	TPASS_RS01420	WP_014505444.1	54	486	Yes		S41 family peptidase	S41 family peptidase	1	0.42	24	24	31	148	31	148	0.00011	143.7
TPASS_20279	TPASS_RS01425	WP_064745620.1	92	832	Yes		30S ribosomal protein S1	30S ribosomal protein S1	1	0.248	24	24	27	108	27	108	8e-05	100.32
TPASS_20282	TPASS_RS01430	WP_010881731.1	26	239	Yes		tetratricopeptide repeat protein	tetratricopeptide repeat protein	1	0.326	8	8	8	33	8	33	2.4e-05	32.469
TPASS_20283	TPASS_RS01435	WP_010881732.1	18	159	No		pantetheine-phosphate adenylyltransferase	pantetheine-phosphate adenylyltransferase
TPASS_20284	TPASS_RS01440	WP_014342354.1	62	559	Yes		spiro-SPASM protein	spiro-SPASM protein	1	0.259	18	18	23	120	23	120	8.9e-05	133.62
TPASS_20286	TPASS_RS01445	WP_237250219.1	37	325	Yes		hypothetical protein	hypothetical protein	1	0.215	6	6	8	38	8	38	2.8e-05	32.891
TPASS_20288	TPASS_RS01450	WP_014342786.1	95	857	Yes		methyltransferase domain-containing protein	methyltransferase domain-containing protein	1	0.116	10	10	11	23	11	23	1.7e-05	0
TPASS_20290	TPASS_RS01455	WP_010881739.1	31	277	Yes		HAD family hydrolase	HAD family hydrolase	1	0.383	9	9	12	53	12	53	3.9e-05	53.736
TPASS_20291	TPASS_RS01460	WP_010881740.1	32	293	Yes		alpha-hydroxy-acid oxidizing protein	alpha-hydroxy-acid oxidizing protein	1	0.184	6	6	8	35	8	35	2.6e-05	37.659
TPASS_20292	TPASS_RS01465	WP_010881741.1	47	417	Yes		OmpA family protein	OmpA family protein	1	0.319	18	18	23	93	23	93	6.9e-05	88.201
TPASS_20294	TPASS_RS01470	WP_010881743.1	47	421	Yes		ribose-phosphate pyrophosphokinase	ribose-phosphate pyrophosphokinase	1	0.33	16	16	21	82	21	82	6.1e-05	85.638
TPASS_20295	TPASS_RS01475	WP_010881744.1	45	414	No		FGGY-family carbohydrate kinase	FGGY-family carbohydrate kinase
TPASS_20296	TPASS_RS01480	WP_010881745.1	23	211	No		dephospho-CoA kinase	dephospho-CoA kinase
TPASS_20297	TPASS_RS01485	WP_237250220.1	28	257	Yes		SPOR domain-containing protein	SPOR domain-containing protein	1	0.132	4	4	4	14	4	14	1e-05	0
TPASS_20298	TPASS_RS01490	WP_010881747.1	38	343	Yes		BMP family ABC transporter substrate-binding	BMP family ABC transporter substrate-binding protein	1	0.382	13	13	19	193	19	193	0.00014	210.27
TPASS_20300	TPASS_RS01495	WP_235214084.1	60	548	Yes		ABC transporter ATP-binding protein	ABC transporter ATP-binding protein	1	0.133	7	7	7	21	7	21	1.6e-05	18.991
TPASS_20301	TPASS_RS01500	WP_010881750.1	41	377	No		ABC transporter permease	ABC transporter permease
TPASS_20302	TPASS_RS01505	WP_010881751.1	33	313	No		ABC transporter permease	ABC transporter permease
TPASS_20303	TPASS_RS01510	WP_010881752.1	71	648	Yes		DNA mismatch repair endonuclease MutL	DNA mismatch repair endonuclease MutL	1	0.193	11	11	12	28	12	28	2.1e-05	32.304
TPASS_20304	TPASS_RS01515	WP_012460536.1	116	1038	Yes		hypothetical protein	hypothetical protein	1	0.145	16	17	20	104	21	108	8e-05	129.86
TPASS_20305	TPASS_RS01520	WP_010881754.1	62	577	Yes		CTP synthase	CTP synthase	1	0.331	20	20	23	104	23	104	7.7e-05	103.72
TPASS_20306	TPASS_RS01525	WP_010881755.1	23	204	Yes		30S ribosomal protein S4	30S ribosomal protein S4	1	0.358	12	12	16	94	16	94	6.9e-05	114.36
TPASS_20307	TPASS_RS01530	WP_010881756.1	37	342	Yes		PASTA domain-containing protein	PASTA domain-containing protein	1	0.149	4	4	5	30	5	30	2.2e-05	0
TPASS_20308	TPASS_RS01535	WP_014505457.1	33	298	Yes		ABC transporter substrate-binding protein	ABC transporter substrate-binding protein	1	0.248	7	7	7	13	7	13	9.6e-06	11.74
TPASS_20309	TPASS_RS01540	WP_235214085.1	34	307	No		transporter substrate-binding domain-containing	transporter substrate-binding domain-containing protein
TPASS_20310	TPASS_RS01545	WP_237250221.1	12	109	No		single-stranded DNA-binding protein	single-stranded DNA-binding protein
TPASS_20312	TPASS_RS01550	WP_010881761.1	35	337	No		DUF368 domain-containing protein	DUF368 domain-containing protein
TPASS_20313	TPASS_RS01555	WP_015026156.1	81	762	Yes		major outer sheath N-terminal domain-containing	major outer sheath N-terminal domain-containing protein	1	0.199	15	16	16	32	17	34	2.5e-05	31.675
TPASS_RS05480	TPASS_RS05480	WP_175393421.1	5	46	No		DUF2715 domain-containing protein	DUF2715 domain-containing protein
TPASS_20315	TPASS_RS05560	WP_010881764.1	23	215	No		DUF2715 domain-containing protein	DUF2715 domain-containing protein
TPASS_RS05565	TPASS_RS05565	WP_235214118.1	3	24	No		hypothetical protein	hypothetical protein
TPASS_20316	TPASS_RS01565	WP_237250222.1	39	369	No		major outer sheath N-terminal domain-containing	major outer sheath N-terminal domain-containing protein
TPASS_20317	TPASS_RS01570	WP_015026157.1	81	756	No		major outer sheath N-terminal domain-containing	major outer sheath N-terminal domain-containing protein
TPASS_20318	TPASS_RS05250	WP_010881766.1	6	59	No		hypothetical protein	hypothetical protein
TPASS_20319	TPASS_RS01575	WP_012460539.1	38	353	Yes		BMP family protein	BMP family protein	1	0.521	17	17	27	854	27	854	0.00063	670.34
TPASS_20320	TPASS_RS05490	WP_014505460.1	5	48	No		hypothetical protein	hypothetical protein
TPASS_20321	TPASS_RS01580	WP_010881769.1	58	533	Yes		ABC transporter ATP-binding protein	ABC transporter ATP-binding protein	1	0.176	9	9	10	33	10	33	2.4e-05	46.219
TPASS_20322	TPASS_RS01585	WP_235214119.1	37	348	No		ABC transporter permease	ABC transporter permease
TPASS_20323	TPASS_RS01590	WP_010881771.1	34	316	Yes	Detected in TPANIC custom DB search but not detected in SS14 search	ABC transporter permease	ABC transporter permease	1	0.108	3	3	3	6	3	6	4.43e-06	5.357
TPASS_20324	TPASS_RS01595	WP_014342370.1	161	1468	Yes		translocation/assembly module TamB	translocation/assembly module TamB domain-containing protein	1	0.0184	3	3	3	5	3	5	3.7e-06	0
TPASS_20326	TPASS_RS01600	WP_041610093.1	94	837	Yes		outer membrane protein assembly factor BamA	outer membrane protein assembly factor BamA	1	0.215	20	20	23	78	23	78	5.8e-05	82.735
TPASS_20327	TPASS_RS01605	WP_010881775.1	20	172	Yes		OmpH family outer membrane protein	OmpH family outer membrane protein	1	0.488	11	11	15	95	15	95	7e-05	99.466
TPASS_20328	TPASS_RS01610	WP_010881776.1	100	900	Yes		DNA mismatch repair protein MutS	DNA mismatch repair protein MutS	1	0.0811	6	6	6	8	6	8	5.9e-06	8.386
TPASS_20329	TPASS_RS05255	WP_014342373.1	56	513	Yes		glycine hydroxymethyltransferase	glycine hydroxymethyltransferase	1	0.22	13	13	16	164	16	164	0.00012	155.06
TPASS_20330	TPASS_RS01625	WP_012460541.1	68	598	Yes		ATP-dependent metallopeptidase FtsH/Yme1/Tma	ATP-dependent metallopeptidase FtsH/Yme1/Tma family protein	1	0.236	21	21	25	99	25	99	7.3e-05	97.379
TPASS_20331	TPASS_RS01635	WP_010881779.1	53	488	Yes		decarboxylating NADP(+)-dependent	decarboxylating NADP(+)-dependent phosphogluconate dehydrogenase	1	0.301	15	15	19	100	19	100	7.4e-05	105.94
TPASS_20333	TPASS_RS01640	WP_217701405.1	24	216	No		outer membrane lipoprotein carrier protein LolA	outer membrane lipoprotein carrier protein LolA
TPASS_20334	TPASS_RS01645	WP_010881782.1	45	405	Yes		RodZ family helix-turn-helix domain-containing	helix-turn-helix domain-containing protein	1	0.21	10	10	12	48	12	48	3.5e-05	43.999
TPASS_20335	TPASS_RS05570	WP_010881783.1	19	180	No		CPBP family glutamic-type intramembrane	CPBP family glutamic-type intramembrane protease
TPASS_20336	TPASS_RS01655	WP_014505465.1	58	537	No		ComEC/Rec2 family competence protein	ComEC/Rec2 family competence protein
TPASS_20337	TPASS_RS01660	WP_010881785.1	32	285	No		16S rRNA	16S rRNA (adenine(1518)-N(6)/adenine(1519)-N(6))-dimethyltransferase RsmA
TPASS_20338	TPASS_RS01665	WP_010881786.1	18	162	No		hypothetical protein	hypothetical protein
TPASS_20339	TPASS_RS01670	WP_010881787.1	38	331	No		RluA family pseudouridine synthase	RluA family pseudouridine synthase
TPASS_20340	TPASS_RS01675	WP_010881788.1	55	490	No		folylpolyglutamate synthase/dihydrofolate	folylpolyglutamate synthase/dihydrofolate synthase family protein
TPASS_20341	TPASS_RS01680	WP_016480002.1	54	481	Yes		UDP-N-acetylmuramate--L-alanine ligase	UDP-N-acetylmuramate--L-alanine ligase	1	0.287	12	12	12	43	12	43	3.2e-05	56.29
TPASS_20342	TPASS_RS01685	WP_010881790.1	21	186	No		AAA family ATPase	AAA family ATPase
TPASS_20343	TPASS_RS01690	WP_010881791.1	32	277	No		A/G-specific adenine glycosylase	A/G-specific adenine glycosylase
TPASS_20344	TPASS_RS01695	WP_010881792.1	130	1140	Yes		transcription-repair coupling factor	transcription-repair coupling factor	1	0.101	11	11	13	27	13	27	2e-05	30.587
TPASS_20345	TPASS_RS01700	WP_010881793.1	40	363	No		phospho-N-acetylmuramoyl-pentapeptide-	phospho-N-acetylmuramoyl-pentapeptide-transferase
TPASS_20346	TPASS_RS01705	WP_237250223.1	25	231	No		DUF2715 domain-containing protein	DUF2715 domain-containing protein
TPASS_RS01710	TPASS_RS01710	WP_014505469.1	25	236	No		DUF2715 domain-containing protein	DUF2715 domain-containing protein
TPASS_20348	TPASS_RS01715	WP_237249930.1	40	371	No		Gx transporter family protein	Gx transporter family protein
TPASS_20349	TPASS_RS01720	WP_010881797.1	18	176	No		peptidylprolyl isomerase	peptidylprolyl isomerase
TPASS_20350	TPASS_RS01725	WP_014342789.1	46	428	Yes		glutamate-5-semialdehyde dehydrogenase	glutamate-5-semialdehyde dehydrogenase	1	0.516	23	23	35	198	35	198	0.00015	225.66
TPASS_20351	TPASS_RS01730	WP_010881799.1	31	296	No		glutamate 5-kinase	glutamate 5-kinase
TPASS_20352	TPASS_RS01735	WP_010881800.1	10	85	No		YdbC family protein	YdbC family protein
TPASS_20353	TPASS_RS01740	WP_014342386.1	18	169	Yes		ribonuclease HI	ribonuclease HI	1	0.337	5	5	6	12	6	12	8.9e-06	9.345
TPASS_20354	TPASS_RS01745	WP_010881802.1	24	208	Yes		dTMP kinase	dTMP kinase	1	0.284	9	9	10	42	10	42	3.1e-05	42.675
TPASS_20355	TPASS_RS05270	WP_010881803.1	14	127	No		hypothetical protein	hypothetical protein
TPASS_20356	TPASS_RS01750	WP_013945017.1	10	89	Yes		RNA-binding protein	RNA-binding protein	1	0.247	5	5	10	118	10	118	8.7e-05	125.01
TPASS_20357	TPASS_RS01755	WP_013945018.1	23	219	No		biotin--[acetyl-CoA-carboxylase] ligase	biotin--[acetyl-CoA-carboxylase
TPASS_20358	TPASS_RS01760	WP_014505473.1	60	526	Yes		glycoside hydrolase family 57 protein	glycoside hydrolase family 57 protein	1	0.205	12	12	14	35	14	35	2.6e-05	25.774
TPASS_20359	TPASS_RS01765	WP_010881807.1	24	211	No		DUF4912 domain-containing protein	DUF4912 domain-containing protein
TPASS_20360	TPASS_RS05445	WP_014342791.1	6	56	No		hypothetical protein	hypothetical protein
TPASS_20361	TPASS_RS01770	WP_014342391.1	30	267	No		lysophospholipid acyltransferase family protein	lysophospholipid acyltransferase family protein
TPASS_20362	TPASS_RS05275	WP_010881810.1	8	78	Yes		50S ribosomal protein L28	50S ribosomal protein L28	1	0.269	2	2	4	10	4	10	7.4e-06	11.925
TPASS_20363	TPASS_RS01780	WP_014505476.1	87	810	Yes		chemotaxis protein CheA	chemotaxis protein CheA	1	0.295	24	24	29	172	29	172	0.00013	166.39
TPASS_20364	TPASS_RS01785	WP_010881812.1	50	455	Yes		CheR family methyltransferase	CheR family methyltransferase	1	0.277	15	15	16	128	16	128	9.5e-05	148.88
TPASS_20365	TPASS_RS01790	WP_010881813.1	16	154	Yes		chemotaxis protein CheX	chemotaxis protein CheX	1	0.532	7	7	10	253	10	253	0.00019	290.13
TPASS_20366	TPASS_RS01795	WP_010881814.1	16	144	Yes		response regulator	response regulator	1	0.611	15	15	27	563	27	563	0.00042	716.69
TPASS_20367	TPASS_RS01805	WP_010881815.1	106	941	Yes		AAA family ATPase	AAA family ATPase	1	0.173	17	17	18	44	18	44	3.3e-05	51.067
TPASS_20368	TPASS_RS01810	WP_010881816.1	12	111	No		hypothetical protein	hypothetical protein
TPASS_20369	TPASS_RS01815	WP_010881817.1	56	516	Yes		outer membrane protein assembly factor BamD	outer membrane protein assembly factor BamD	1	0.455	18	18	26	105	26	105	7.8e-05	87.443
TPASS_20370	TPASS_RS01820	WP_010881818.1	16	138	No		hypothetical protein	hypothetical protein
TPASS_20371	TPASS_RS01825	WP_064750923.1	30	278	Yes		4-(cytidine	4-(cytidine 5'-diphospho)-2-C-methyl-D-erythritol kinase	1	0.191	4	4	5	10	5	10	7.4e-06	0
TPASS_20372	TPASS_RS01835	WP_010881820.1	21	196	Yes		50S ribosomal protein L25/general stress protein	50S ribosomal protein L25/general stress protein Ctc	1	0.26	6	6	10	38	10	38	2.8e-05	43.529
TPASS_20373	TPASS_RS01840	WP_010881821.1	52	477	No		tRNA lysidine(34) synthetase TilS	tRNA lysidine(34) synthetase TilS
TPASS_20374	TPASS_RS01845	WP_014505480.1	87	772	Yes		hypothetical protein	hypothetical protein	1	0.256	20	20	24	86	24	86	6.4e-05	96.621
TPASS_20375	TPASS_RS05575	WP_010881823.1	7	69	No		hypothetical protein	hypothetical protein
TPASS_RS05290	TPASS_RS05290	WP_014342403.1	10	98	No		PAS domain-containing protein	PAS domain-containing protein
TPASS_RS01855	TPASS_RS01855	WP_235214094.1	33	298	Yes		hypothetical protein	hypothetical protein	1	0.215	7	7	11	51	11	51	3.8e-05	59.795
TPASS_20377	TPASS_RS01860	WP_014505481.1	18	159	No		flagellar basal body-associated protein FliL	flagellar basal body protein FliL
TPASS_20379	TPASS_RS01865	WP_014342795.1	104	916	Yes		preprotein translocase subunit SecA	preprotein translocase subunit SecA	1	0.168	15	15	17	45	17	45	3.3e-05	43.562
TPASS_20380	TPASS_RS01870	WP_010881828.1	67	606	No		DEAD/DEAH box helicase	DEAD/DEAH box helicase
TPASS_20381	TPASS_RS01875	WP_012460543.1	27	238	No		TIGR02206 family membrane protein	TIGR02206 family membrane protein
TPASS_20383	TPASS_RS01880	WP_010881831.1	17	149	Yes		division/cell wall cluster transcriptional	division/cell wall cluster transcriptional repressor MraZ	1	0.329	6	6	7	40	7	40	3e-05	0
TPASS_20384	TPASS_RS01885	WP_010881832.1	41	379	No		16S rRNA (cytosine(1402)-N(4))-methyltransferase	16S rRNA (cytosine(1402)-N(4))-methyltransferase RsmH
TPASS_20385	TPASS_RS01890	WP_014505483.1	12	103	No		cell division protein FtsL	cell division protein FtsL
TPASS_20386	TPASS_RS01895	WP_010881834.1	50	459	Yes		UDP-N-acetylmuramoyl-tripeptide--D-alanyl-D-	UDP-N-acetylmuramoyl-tripeptide--D-alanyl-D-alanine ligase	1	0.24	10	11	10	29	11	30	2.2e-05	28.053
TPASS_20387	TPASS_RS01900	WP_012460544.1	43	384	No		putative lipid II flippase FtsW	putative lipid II flippase FtsW
TPASS_20388	TPASS_RS01905	WP_010881836.1	30	271	No		cell division protein FtsQ/DivIB	cell division protein FtsQ/DivIB
TPASS_20389	TPASS_RS01910	WP_012460545.1	44	414	Yes		cell division protein FtsA	cell division protein FtsA	1	0.442	21	21	27	111	27	111	8.2e-05	95.918
TPASS_20390	TPASS_RS01915	WP_010881838.1	44	418	Yes		cell division protein FtsZ	cell division protein FtsZ	1	0.187	8	8	10	69	10	69	5.1e-05	111.5
TPASS_20391	TPASS_RS01920	WP_010881839.1	34	306	No		site-specific tyrosine recombinase	site-specific tyrosine recombinase
TPASS_20392	TPASS_RS01925	WP_042491875.1	29	250	Yes		tetratricopeptide repeat protein	tetratricopeptide repeat protein	1	0.252	8	8	11	33	11	33	2.4e-05	31.892
TPASS_20393	TPASS_RS01930	WP_010881841.1	33	302	Yes		DNA-processing protein DprA	DNA-processing protein DprA	1	0.242	6	6	7	19	7	19	1.4e-05	26.623
TPASS_20394	TPASS_RS01935	WP_012460546.1	82	731	Yes		type I DNA topoisomerase	type I DNA topoisomerase	1	0.0192	1	1	1	1	1	1	7.4e-07	0
TPASS_20395	TPASS_RS01940	WP_010881843.1	34	297	No		tyrosine-type recombinase/integrase	tyrosine-type recombinase/integrase
TPASS_20396	TPASS_RS01945	WP_010881844.1	16	136	No		flagellar basal body rod protein FlgB	flagellar basal body rod protein FlgB
TPASS_20397	TPASS_RS01950	WP_013945054.1	16	151	Yes		flagellar basal body rod protein FlgC	flagellar basal body rod protein FlgC	1	0.232	3	3	4	15	4	15	1.1e-05	14.174
TPASS_20398	TPASS_RS01955	WP_010881846.1	14	124	No		flagellar hook-basal body complex protein FliE	flagellar hook-basal body complex protein FliE
TPASS_20399	TPASS_RS01960	WP_010881847.1	65	567	Yes		flagellar basal-body MS-ring/collar protein	flagellar basal-body MS-ring/collar protein FliF	1	0.231	22	22	29	100	29	100	7.4e-05	116.55
TPASS_20400	TPASS_RS01965	WP_010881848.1	40	352	Yes		flagellar motor switch protein FliG	flagellar motor switch protein FliG	1	0.142	6	6	8	49	8	49	3.6e-05	44.569
TPASS_20401	TPASS_RS01970	WP_010881849.1	35	309	Yes		flagellar assembly protein FliH	flagellar assembly protein FliH	1	0.304	8	8	10	25	10	25	1.8e-05	23.779
TPASS_20402	TPASS_RS01975	WP_015026159.1	48	447	Yes		flagellar protein export ATPase FliI	flagellar protein export ATPase FliI	1	0.242	11	11	12	40	12	40	3e-05	37.037
TPASS_20403	TPASS_RS01980	WP_010881851.1	17	150	No		flagellar export protein FliJ	flagellar export protein FliJ
TPASS_20404	TPASS_RS01985	WP_010881852.1	19	177	No		MBL fold metallo-hydrolase	MBL fold metallo-hydrolase
TPASS_20405	TPASS_RS01990	WP_237249931.1	16	144	No		pentapeptide repeat-containing protein	pentapeptide repeat-containing protein
TPASS_20406	TPASS_RS01995	WP_235214098.1	36	329	No		glutamate racemase	glutamate racemase
TPASS_20407	TPASS_RS02000	WP_013945063.1	26	226	No		HAD family hydrolase	HAD family hydrolase
TPASS_20408	TPASS_RS02005	WP_012460547.1	124	1084	Yes		ATPase	ATPase	1	0.408	44	44	55	151	55	151	0.00011	138.07
TPASS_20409	TPASS_RS05580	WP_010881857.1	7	61	No		hypothetical protein	hypothetical protein
TPASS_20409a	TPASS_RS02010	WP_235214121.1	12	109	Yes		preprotein translocase subunit YajC	preprotein translocase subunit YajC	1	0.514	5	5	8	38	8	38	2.8e-05	29.856
TPASS_20410	TPASS_RS02015	WP_010881858.1	64	583	Yes		protein translocase subunit SecD	protein translocase subunit SecD	1	0.226	15	15	18	48	18	48	3.5e-05	47.825
TPASS_20411	TPASS_RS02020	WP_010881859.1	46	420	Yes		protein translocase subunit SecF	protein translocase subunit SecF	1	0.0524	2	2	2	3	2	3	2.2e-06	0
TPASS_20412	TPASS_RS02025	WP_010881860.1	12	101	Yes		PUR family DNA/RNA-binding protein	PUR family DNA/RNA-binding protein	1	0.545	6	6	6	24	6	24	1.8e-05	24.16
TPASS_20413	TPASS_RS02030	WP_010881861.1	70	632	Yes		phosphoglucomutase	phosphoglucomutase	1	0.229	14	14	20	74	20	74	5.5e-05	62.99
TPASS_20414	TPASS_RS02035	WP_235214099.1	49	466	No		AGCS family amino acid carrier protein	AGCS family amino acid carrier protein
TPASS_20416	TPASS_RS02045	WP_010881864.1	49	452	Yes		signal recognition particle protein	signal recognition particle protein	1	0.201	9	9	12	37	12	37	2.7e-05	38.326
TPASS_20417	TPASS_RS02050	WP_014342416.1	61	559	Yes	Detected in TPANIC custom DB search but not detected in SS14 search	apolipoprotein N-acyltransferase	apolipoprotein N-acyltransferase	1	0.0877	5	5	5	11	5	11	8.13e-06	13.331
TPASS_20418	TPASS_RS02055	WP_235214100.1	44	388	Yes		galactokinase	galactokinase	1	0.374	20	20	23	109	23	109	8.1e-05	118.33
TPASS_20419	TPASS_RS02060	WP_014342417.1	27	256	Yes		5'/3'-nucleotidase SurE	5'/3'-nucleotidase SurE	1	0.352	7	7	12	65	12	65	4.8e-05	62.761
TPASS_20421	TPASS_RS02065	WP_235214101.1	74	677	Yes		tetratricopeptide repeat protein	tetratricopeptide repeat protein	1	0.199	14	14	15	41	15	41	3e-05	37.83
TPASS_20422	TPASS_RS02070	WP_014505493.1	37	331	Yes		hypothetical protein	hypothetical protein	1	0.296	8	8	8	23	8	23	1.7e-05	21.643
TPASS_20423	TPASS_RS02075	WP_010881871.1	30	268	No		hypothetical protein	hypothetical protein
TPASS_20424	TPASS_RS02080	WP_014342419.1	22	204	Yes		V-type ATP synthase subunit E	V-type ATP synthase subunit E	1	0.397	7	7	9	64	9	64	4.7e-05	80.747
TPASS_20425	TPASS_RS05585	WP_014342420.1	20	181	No		hypothetical protein	hypothetical protein
TPASS_20426	TPASS_RS02090	WP_010881874.1	65	589	Yes		V-type ATP synthase subunit A	V-type ATP synthase subunit A	1	0.419	25	25	31	293	31	293	0.00022	295.35
TPASS_20427	TPASS_RS02095	WP_010881875.1	47	430	Yes		V-type ATP synthase subunit B	V-type ATP synthase subunit B	1	0.319	16	16	18	116	18	116	8.6e-05	150.33
TPASS_20428	TPASS_RS02100	WP_010881876.1	24	206	Yes		V-type ATP synthase subunit D	V-type ATP synthase subunit D	1	0.277	9	9	10	27	10	27	2e-05	26.207
TPASS_20429	TPASS_RS02105	WP_235214102.1	69	618	Yes		V-type ATP synthase subunit I	V-type ATP synthase subunit I	1	0.128	6	6	8	23	8	23	1.7e-05	22.724
TPASS_20430	TPASS_RS02110	WP_012460548.1	14	140	No		ATP synthase subunit K	ATP synthase subunit K
TPASS_20431	TPASS_RS02115	WP_012460549.1	28	273	No		type III pantothenate kinase	type III pantothenate kinase
TPASS_20432	TPASS_RS02120	WP_014505494.1	19	177	Yes		hypothetical protein	hypothetical protein	1	0.395	6	6	8	35	8	35	2.6e-05	30.353
TPASS_20433	TPASS_RS02125	WP_016480003.1	65	604	Yes		SPOR domain-containing protein	SPOR domain-containing protein	1	0.373	21	21	31	215	31	215	0.00016	232.8
TPASS_20435	TPASS_RS02130	WP_010881883.1	16	156	Yes		copper resistance protein NlpE	copper resistance protein NlpE	1	0.763	18	18	30	345	30	345	0.00025	415.71
TPASS_20436	TPASS_RS02135	WP_010881884.1	38	360	Yes		bifunctional oligoribonuclease/PAP phosphatase	bifunctional oligoribonuclease/PAP phosphatase NrnA	1	0.3	10	10	15	95	15	95	7e-05	76.195
TPASS_20437	TPASS_RS02140	WP_235214103.1	17	154	Yes		hypothetical protein	hypothetical protein	1	0.24	3	3	5	274	5	274	0.0002	278.22
TPASS_20438	TPASS_RS02145	WP_014505497.1	28	254	Yes		non-canonical purine NTP pyrophosphatase	non-canonical purine NTP pyrophosphatase	1	0.0906	2	2	2	11	2	11	8.1e-06	0
TPASS_20439	TPASS_RS02150	WP_014505499.1	17	157	Yes		chemotaxis protein CheW	chemotaxis protein CheW	1	0.236	4	4	8	48	8	48	3.5e-05	52.358
TPASS_20440	TPASS_RS02155	WP_010881888.1	42	383	Yes		DegT/DnrJ/EryC1/StrS aminotransferase family	DegT/DnrJ/EryC1/StrS aminotransferase family protein	1	0.0914	4	4	5	18	5	18	1.3e-05	0
TPASS_20441	TPASS_RS02160	WP_014505500.1	32	301	No		NAD(+)/NADH kinase	NAD(+)/NADH kinase
TPASS_20442	TPASS_RS02165	WP_010881890.1	63	573	Yes		DNA repair protein RecN	DNA repair protein RecN	1	0.136	8	8	8	18	8	18	1.3e-05	20.335
TPASS_20443	TPASS_RS02170	WP_014505501.1	31	267	Yes		hypothetical protein	hypothetical protein	1	0.341	12	12	16	114	16	114	8.4e-05	99.589
TPASS_20444	TPASS_RS02175	WP_235214104.1	32	300	Yes		M23 family metallopeptidase	M23 family metallopeptidase	1	0.25	7	7	8	22	8	22	1.6e-05	32.09
TPASS_20445	TPASS_RS02180	WP_010881893.1	22	209	Yes		DJ-1/PfpI family protein	DJ-1/PfpI family protein	1	0.211	3	3	3	19	3	19	1.4e-05	22.156
TPASS_20446	TPASS_RS02185	WP_010881894.1	44	404	No		(E)-4-hydroxy-3-methylbut-2-enyl-diphosphate	(E)-4-hydroxy-3-methylbut-2-enyl-diphosphate synthase
TPASS_20447	TPASS_RS02190	WP_010881895.1	43	374	No		hypothetical protein	hypothetical protein
TPASS_20448	TPASS_RS02195	WP_010881896.1	41	360	Yes		uracil phosphoribosyltransferase	uracil phosphoribosyltransferase	1	0.342	14	14	17	111	17	111	8.2e-05	126.96
TPASS_20449	TPASS_RS02200	WP_012460552.1	22	196	Yes		hypothetical protein	hypothetical protein	1	0.26	6	6	7	21	7	21	1.6e-05	25.532
TPASS_20450a	TPASS_RS02205	WP_010881898.1	76	683	Yes		elongation factor G	elongation factor G	1	0.136	11	11	13	41	13	41	3e-05	51.011
TPASS_20451	TPASS_RS05295	WP_010881899.1	6	60	No		hypothetical protein	hypothetical protein
TPASS_20452	TPASS_RS02210	WP_010881901.1	124	1091	Yes		isoleucine--tRNA ligase	isoleucine--tRNA ligase	1	0.17	20	20	22	64	22	64	4.7e-05	66.337
TPASS_20453	TPASS_RS02215	WP_014505505.1	30	268	Yes		hypothetical protein	hypothetical protein	1	0.366	10	10	14	410	14	410	0.0003	415.88
TPASS_RS02220	TPASS_RS02220	WP_014342432.1	12	116	No		zinc ribbon domain-containing protein	zinc ribbon domain-containing protein
TPASS_20454	TPASS_RS02225	WP_010881903.1	25	229	Yes		response regulator	response regulator	1	0.192	4	4	5	44	5	44	3.3e-05	68.344
TPASS_20455	TPASS_RS02230	WP_014342433.1	37	324	Yes		hypothetical protein	hypothetical protein	1	0.253	10	10	13	66	13	66	4.9e-05	62.037
TPASS_20456	TPASS_RS02235	WP_010881905.1	47	438	Yes		hypothetical protein	hypothetical protein	1	0.135	6	6	7	30	7	30	2.2e-05	27.909
TPASS_20457	TPASS_RS02240	WP_014505508.1	62	565	Yes		hypothetical protein	hypothetical protein	1	0.361	19	19	20	73	20	73	5.4e-05	71.972
TPASS_20458	TPASS_RS02245	WP_010881907.1	21	192	Yes		SMC-Scp complex subunit ScpB	SMC-Scp complex subunit ScpB	1	0.401	13	13	16	48	16	48	3.5e-05	53.844
TPASS_20459	TPASS_RS02250	WP_235214105.1	31	276	Yes		pseudouridine synthase	pseudouridine synthase	1	0.0906	2	2	2	3	2	3	2.2e-06	0
TPASS_20460	TPASS_RS02255	WP_175608706.1	23	206	No		tetratricopeptide repeat protein	tetratricopeptide repeat protein
TPASS_20461	TPASS_RS02260	WP_235214106.1	14	129	No		helix-turn-helix transcriptional regulator	helix-turn-helix transcriptional regulator
TPASS_20462	TPASS_RS02265	WP_041608813.1	44	424	Yes		hypothetical protein	hypothetical protein	1	0.425	15	15	18	84	18	84	6.2e-05	80.468
TPASS_20464	TPASS_RS02270	WP_235214107.1	26	230	No		tRNA (guanosine(46)-N7)-methyltransferase TrmB	tRNA (guanosine(46)-N7)-methyltransferase TrmB
TPASS_20465	TPASS_RS02275	WP_010881914.1	33	290	No		hypothetical protein	hypothetical protein
TPASS_20466	TPASS_RS02280	WP_010881915.1	45	389	Yes		hypothetical protein	hypothetical protein	1	0.195	9	9	11	32	11	32	2.4e-05	40.632
TPASS_20467	TPASS_RS05305	WP_010881916.1	9	82	No		hypothetical protein	hypothetical protein
TPASS_20468	TPASS_RS02285	WP_235214122.1	72	647	Yes		tetratricopeptide repeat protein	tetratricopeptide repeat protein	1	0.491	33	33	53	380	53	380	0.00028	412.73
TPASS_20470	TPASS_RS02290	WP_012460555.1	36	313	Yes		tetratricopeptide repeat protein	tetratricopeptide repeat protein	1	0.319	13	13	19	94	19	94	6.9e-05	85.995
TPASS_20471	TPASS_RS02295	WP_237250225.1	52	457	Yes		tetratricopeptide repeat protein	tetratricopeptide repeat protein	1	0.405	20	20	21	93	21	93	6.9e-05	100.55
TPASS_20472	TPASS_RS02300	WP_010881921.1	78	691	No		excinuclease ABC subunit UvrC	excinuclease ABC subunit UvrC
TPASS_20473	TPASS_RS02305	WP_012460557.1	24	214	No		hypothetical protein	hypothetical protein
TPASS_20474	TPASS_RS02310	WP_010881923.1	26	245	Yes		YebC/PmpR family DNA-binding transcriptional	YebC/PmpR family DNA-binding transcriptional regulator	1	0.0408	1	1	2	8	2	8	5.9e-06	0
TPASS_20475	TPASS_RS02315	WP_010881924.1	58	535	Yes		glucose-6-phosphate isomerase	glucose-6-phosphate isomerase	1	0.312	14	14	19	181	19	181	0.00013	141.66
TPASS_20476	TPASS_RS02320	WP_010881925.1	49	448	Yes		acetate kinase	acetate kinase	1	0.426	21	21	33	328	33	328	0.00024	344.51
TPASS_20477	TPASS_RS02325	WP_014342443.1	26	234	Yes		6-phosphogluconolactonase	6-phosphogluconolactonase	1	0.346	7	7	9	50	9	50	3.7e-05	40.165
TPASS_20478	TPASS_RS02330	WP_010881927.1	58	515	Yes		glucose-6-phosphate dehydrogenase	glucose-6-phosphate dehydrogenase	1	0.421	21	21	26	191	26	191	0.00014	185.98
TPASS_20479	TPASS_RS02335	WP_235214109.1	20	185	Yes	Detected in TPANIC custom DB search but not detected in SS14 search	DUF2715 domain-containing protein	DUF2715 domain-containing protein	1	0.156	3	3	4	9	4	9	6.65e-06	7.193
TPASS_20480	TPASS_RS02340	WP_010881929.1	18	162	No		DUF2062 domain-containing protein	DUF2062 domain-containing protein
TPASS_20481	TPASS_RS02345	WP_015026168.1	83	749	Yes		TIGR03545 family protein	TIGR03545 family protein	1	0.235	18	18	19	44	19	44	3.3e-05	46.992
TPASS_20483	TPASS_RS02350	WP_014505516.1	42	374	No		fibronectin type III domain-containing protein	fibronectin type III domain-containing protein
TPASS_20484	TPASS_RS02355	WP_010881933.1	76	671	Yes		FecR family protein	FecR family protein	1	0.151	12	12	12	30	12	30	2.2e-05	33.396
TPASS_20485	TPASS_RS02360	WP_010881934.1	67	614	Yes		adenylate/guanylate cyclase domain-containing	adenylate/guanylate cyclase domain-containing protein	1	0.158	10	10	12	49	12	49	3.6e-05	44.964
TPASS_20486	TPASS_RS02365	WP_012460559.1	58	531	Yes		P83/100 family protein	P83/100 family protein	1	0.446	29	29	45	446	45	446	0.00033	431.88
TPASS_RS02370	TPASS_RS02370	WP_237250299.1	68	631	Yes		PQQ-like beta-propeller repeat protein	PQQ-like beta-propeller repeat protein	1	0.377	21	21	26	86	26	86	6.4e-05	86.397
TPASS_20488	TPASS_RS02375	WP_012460561.1	91	845	Yes		methyl-accepting chemotaxis protein	methyl-accepting chemotaxis protein	1	0.355	30	32	38	292	41	320	0.00024	298.27
TPASS_20489	TPASS_RS02390	WP_257722093.1	35	307	Yes		MBL fold metallo-hydrolase	MBL fold metallo-hydrolase	1	0.127	3	3	3	5	3	5	3.7e-06	5.562
TPASS_20490	TPASS_RS02395	WP_010881939.1	7	62	No		hypothetical protein	hypothetical protein
TPASS_20491	TPASS_RS02400	WP_237249935.1	33	300	Yes		endolytic transglycosylase MltG	endolytic transglycosylase MltG	1	0.187	6	6	7	31	7	31	2.3e-05	33.797
TPASS_20492	TPASS_RS02405	WP_010881941.1	68	605	No		DNA primase	DNA primase
TPASS_20493	TPASS_RS02410	WP_010881942.1	71	611	Yes		RNA polymerase sigma factor RpoD	RNA polymerase sigma factor RpoD	1	0.167	14	14	14	25	14	25	1.8e-05	31.235
TPASS_20494	TPASS_RS02415	WP_010881943.1	31	273	Yes		zinc ribbon domain-containing protein	zinc ribbon domain-containing protein	1	0.612	24	24	34	201	34	201	0.00015	206.92
TPASS_20496	TPASS_RS02420	WP_014505522.1	33	291	Yes		tetratricopeptide repeat protein	tetratricopeptide repeat protein	1	0.179	7	7	8	20	8	20	1.5e-05	24.405
TPASS_20497	TPASS_RS02425	WP_010881946.1	37	344	Yes		rod shape-determining protein	rod shape-determining protein	1	0.337	15	15	26	119	26	119	8.8e-05	117.12
TPASS_20498	TPASS_RS02430	WP_010881947.1	32	287	No		rod shape-determining protein MreC	rod shape-determining protein MreC
TPASS_20499	TPASS_RS02435	WP_010881948.1	19	168	No		rod shape-determining protein MreD	rod shape-determining protein MreD
TPASS_20500	TPASS_RS02440	WP_012460562.1	71	624	Yes		penicillin-binding protein 2	penicillin-binding protein 2	1	0.0913	6	6	6	13	6	13	9.6e-06	14.92
TPASS_20501	TPASS_RS02445	WP_012460563.1	48	433	No		rod shape-determining protein RodA	rod shape-determining protein RodA
TPASS_20502	TPASS_RS02450	WP_010881951.1	33	298	Yes		ankyrin repeat domain-containing protein	ankyrin repeat domain-containing protein	1	0.245	8	8	9	44	9	44	3.3e-05	62.719
TPASS_20503	TPASS_RS02455	WP_010881952.1	21	187	No		hypothetical protein	hypothetical protein
TPASS_20505	TPASS_RS02460	WP_010881954.1	48	444	Yes		hexokinase	hexokinase	1	0.457	17	17	25	372	25	372	0.00027	378.17
TPASS_20506	TPASS_RS02480	WP_010881955.1	50	442	Yes		trigger factor	trigger factor	1	0.0882	6	6	7	28	7	28	2.1e-05	27.639
TPASS_20507	TPASS_RS02485	WP_010881956.1	22	203	No		ATP-dependent Clp protease proteolytic subunit	ATP-dependent Clp protease proteolytic subunit
TPASS_20508	TPASS_RS02490	WP_010881957.1	45	415	Yes		ATP-dependent Clp protease ATP-binding subunit	ATP-dependent Clp protease ATP-binding subunit ClpX	1	0.427	17	17	21	80	21	80	5.9e-05	78.29
TPASS_20509	TPASS_RS02495	WP_010881958.1	21	188	Yes		redoxin domain-containing protein	redoxin domain-containing protein	1	0.83	24	24	41	5412	41	5412	0.004	5169.5
TPASS_20510	TPASS_RS02500	WP_010881959.1	67	605	Yes		translation elongation factor 4	translation elongation factor 4	1	0.0595	4	4	5	15	5	15	1.1e-05	18.484
TPASS_20511	TPASS_RS02505	WP_010881960.1	24	208	Yes		CarD family transcriptional regulator	CarD family transcriptional regulator	1	0.202	7	7	8	41	8	41	3e-05	0
TPASS_20512	TPASS_RS02510	WP_012460564.1	44	415	No		2-C-methyl-D-erythritol 2,4-cyclodiphosphate	2-C-methyl-D-erythritol 2,4-cyclodiphosphate synthase
TPASS_20513	TPASS_RS02515	WP_010881962.1	50	466	Yes		Trk system potassium transporter TrkA	Trk system potassium transporter TrkA	1	0.18	10	10	13	60	13	60	4.4e-05	67.348
TPASS_20514	TPASS_RS02520	WP_010881963.1	106	960	Yes		excinuclease ABC subunit UvrA	excinuclease ABC subunit UvrA	1	0.135	12	12	12	32	12	32	2.4e-05	41.151
TPASS_20515	TPASS_RS02525	WP_012460565.1	112	991	Yes		LPS-assembly protein LptD	LPS-assembly protein LptD	1	0.13	11	11	12	18	12	18	1.3e-05	16.455
TPASS_20516	TPASS_RS02530	WP_010881965.1	58	526	No		murein biosynthesis integral membrane protein	murein biosynthesis integral membrane protein MurJ
TPASS_20517	TPASS_RS02535	WP_010881966.1	21	196	Yes		crossover junction endodeoxyribonuclease RuvC	crossover junction endodeoxyribonuclease RuvC	1	0.0561	2	2	2	3	2	3	2.2e-06	3.535
TPASS_20518	TPASS_RS02540	WP_010881967.1	25	230	No		thiamine diphosphokinase	thiamine diphosphokinase
TPASS_20519	TPASS_RS02545	WP_010881968.1	51	458	Yes		sigma-54 dependent transcriptional regulator	sigma-54 dependent transcriptional regulator	1	0.179	8	8	9	26	9	26	1.9e-05	23.163
TPASS_RS05590	TPASS_RS05590	WP_235214114.1	13	118	No		ATP-binding protein	ATP-binding protein
TPASS_20520	TPASS_RS02550	WP_235214115.1	31	274	No		histidine kinase dimerization/phospho-acceptor	histidine kinase dimerization/phospho-acceptor domain-containing protein
TPASS_20521	TPASS_RS02555	WP_010881969.1	48	423	Yes		hypothetical protein	hypothetical protein	1	0.13	6	6	6	11	6	11	8.1e-06	14.397
TPASS_20522	TPASS_RS02560	WP_010881970.1	18	159	No		CvpA family protein	CvpA family protein
TPASS_20523	TPASS_RS02565	WP_010881971.1	42	384	Yes		undecaprenyldiphospho-muramoylpentapeptide	undecaprenyldiphospho-muramoylpentapeptide beta-N-acetylglucosaminyltransferase	1	0.169	6	6	7	16	7	16	1.2e-05	18.155
TPASS_20524	TPASS_RS02570	WP_010881972.1	98	881	Yes		endopeptidase La	endopeptidase La	1	0.302	40	40	56	227	56	227	0.00017	232.54
TPASS_20525	TPASS_RS02575	WP_010881973.1	21	187	Yes		elongation factor P	elongation factor P	1	0.497	9	9	12	96	12	96	7.1e-05	99.952
TPASS_20526	TPASS_RS02585	WP_010881974.1	75	668	Yes		ATP-dependent RNA helicase	ATP-dependent RNA helicase	1	0.25	20	20	25	89	25	89	6.6e-05	83.448
TPASS_20527	TPASS_RS02590	WP_010881975.1	24	209	Yes		V-type ATP synthase subunit D	V-type ATP synthase subunit D	1	0.148	4	4	4	9	4	9	6.7e-06	9.996
TPASS_20528	TPASS_RS02595	WP_010881976.1	53	480	Yes		V-type ATP synthase subunit B	V-type ATP synthase subunit B	1	0.237	11	11	14	77	14	77	5.7e-05	0
TPASS_20529	TPASS_RS02600	WP_012460566.1	67	605	Yes		V-type ATP synthase subunit A	V-type ATP synthase subunit A	1	0.342	22	22	25	108	25	108	8e-05	101.9
TPASS_20530	TPASS_RS02605	WP_010881978.1	23	208	Yes		ATPase	ATPase	1	0.5	11	11	14	76	14	76	5.6e-05	102.27
TPASS_20531	TPASS_RS02610	WP_014342462.1	12	105	No		V-type ATP synthase subunit F	V-type ATP synthase subunit F
TPASS_RS02615	TPASS_RS02615	WP_080637337.1	10	98	No		ATP synthase subunit C	ATP synthase subunit C
TPASS_20533	TPASS_RS02620	WP_014342463.1	62	561	Yes		V-type ATP synthase subunit I	V-type ATP synthase subunit I	1	0.182	10	10	12	41	12	41	3e-05	41.443
TPASS_20534	TPASS_RS02625	WP_010881981.1	39	341	Yes		V-type ATPase subunit	V-type ATPase subunit	1	0.522	19	19	20	71	20	71	5.2e-05	63.785
TPASS_20535	TPASS_RS02630	WP_010881982.1	8	70	Yes		hypothetical protein	hypothetical protein	1	0.643	4	4	5	16	5	16	1.2e-05	13.398
TPASS_20536	TPASS_RS02635	WP_014342465.1	14	138	No		preprotein translocase subunit SecG	preprotein translocase subunit SecG
TPASS_20537	TPASS_RS02640	WP_010881984.1	26	249	Yes		triose-phosphate isomerase	triose-phosphate isomerase	1	0.534	11	11	16	332	16	332	0.00025	572.52
TPASS_20538	TPASS_RS02645	WP_010881985.1	45	419	Yes		phosphoglycerate kinase	phosphoglycerate kinase	1	0.578	28	28	46	736	46	736	0.00054	746.42
TPASS_20539	TPASS_RS05320	WP_010881986.1	8	73	No		hypothetical protein	hypothetical protein
TPASS_20540	TPASS_RS02655	WP_013945178.1	13	121	No		anti-sigma factor antagonist	anti-sigma factor antagonist
TPASS_20541	TPASS_RS02660	WP_010881988.1	36	319	No		GTPase Era	GTPase Era
TPASS_20542	TPASS_RS02665	WP_010881989.1	62	573	Yes		diphosphate--fructose-6-phosphate	diphosphate--fructose-6-phosphate 1-phosphotransferase	1	0.312	18	18	25	230	25	230	0.00017	278.97
TPASS_20543	TPASS_RS02670	WP_010881990.1	24	227	Yes		Holliday junction branch migration protein RuvA	Holliday junction branch migration protein RuvA	1	0.357	7	7	10	41	10	41	3e-05	34.069
TPASS_20544	TPASS_RS02675	WP_012460567.1	68	624	Yes		SpnA family nuclease	SpnA family nuclease	1	0.388	21	21	31	169	31	169	0.00012	165.24
TPASS_20545	TPASS_RS02680	WP_010881992.1	38	354	Yes		galactose ABC transporter substrate-binding	galactose ABC transporter substrate-binding protein	1	0.477	17	17	19	76	19	76	5.6e-05	85.598
TPASS_20546	TPASS_RS02685	WP_014342474.1	63	571	Yes		S1C family serine protease	S1C family serine protease	1	0.219	14	14	17	45	17	45	3.3e-05	58.169
TPASS_20547	TPASS_RS02690	WP_010881994.1	39	376	No		4-hydroxy-3-methylbut-2-enyl diphosphate	4-hydroxy-3-methylbut-2-enyl diphosphate reductase
TPASS_20548	TPASS_RS02700	WP_237253737.1	46	430	No		UPF0164 family protein	UPF0164 family protein
TPASS_20549	TPASS_RS02705	WP_010881996.1	91	814	Yes		ATP-dependent Clp protease ATP-binding subunit	ATP-dependent Clp protease ATP-binding subunit	1	0.134	9	10	9	19	10	29	2.1e-05	32.214
TPASS_20550	TPASS_RS02710	WP_010881997.1	54	495	Yes		tRNA uridine-5-carboxymethylaminomethyl(34)	tRNA uridine-5-carboxymethylaminomethyl(34) synthesis GTPase MnmE	1	0.119	6	6	6	14	6	14	1e-05	14.192
TPASS_20551	TPASS_RS02715	WP_010881998.1	39	362	Yes		phosphatase PAP2 family protein	phosphatase PAP2 family protein	1	0.0414	1	1	1	6	1	6	4.4e-06	0
TPASS_20552	TPASS_RS02720	WP_010881999.1	20	177	Yes		hypothetical protein	hypothetical protein	1	0.305	6	6	10	34	10	34	2.5e-05	31.839
TPASS_20553	TPASS_RS02730	WP_010882000.1	45	403	No		AI-2E family transporter	AI-2E family transporter
TPASS_20554	TPASS_RS02735	WP_237250185.1	24	219	No		HAD family hydrolase	HAD family hydrolase
TPASS_20555	TPASS_RS02740	WP_014342482.1	41	393	No		dicarboxylate/amino acid:cation symporter	dicarboxylate/amino acid:cation symporter
TPASS_20556	TPASS_RS02745	WP_010882003.1	37	330	Yes		aspartate--ammonia ligase	aspartate--ammonia ligase	1	0.512	17	17	25	330	25	330	0.00024	292.25
TPASS_20557	TPASS_RS02750	WP_010882004.1	28	237	No		DUF1007 family protein	DUF1007 family protein
TPASS_20558	TPASS_RS02755	WP_010882005.1	32	302	Yes		nickel/cobalt transporter	nickel/cobalt transporter	1	0.0232	1	1	1	1	1	1	7.4e-07	0
TPASS_20559	TPASS_RS02760	WP_012460570.1	44	401	Yes		tRNA uracil 4-sulfurtransferase ThiI	tRNA uracil 4-sulfurtransferase ThiI	1	0.0648	3	3	3	6	3	6	4.4e-06	0
TPASS_20560	TPASS_RS02765	WP_014342485.1	71	661	Yes		transketolase	transketolase	1	0.481	34	34	48	617	48	617	0.00046	653.74
TPASS_20561	TPASS_RS02770	WP_235214003.1	30	286	Yes		YgcG family protein	YgcG family protein	1	0.276	7	7	7	34	7	34	2.5e-05	39.75
TPASS_20562	TPASS_RS02775	WP_010882009.1	40	378	Yes		N-acetylneuraminate synthase family protein	N-acetylneuraminate synthase family protein	1	0.323	12	12	16	83	16	83	6.1e-05	77.522
TPASS_20563	TPASS_RS02780	WP_014505535.1	15	135	No		J domain-containing protein	J domain-containing protein
TPASS_20564	TPASS_RS05450	WP_010882011.1	76	678	Yes		hypothetical protein	hypothetical protein	1	0.0605	4	4	4	6	4	6	4.4e-06	0
TPASS_20565	TPASS_RS05330	WP_010882012.1	46	406	No		DUF459 domain-containing protein	DUF459 domain-containing protein
TPASS_20566	TPASS_RS02800	WP_010882013.1	57	495	No		MBOAT family protein	MBOAT family protein
TPASS_20567	TPASS_RS02805	WP_013945205.1	22	199	Yes		flagellar protein FlbB	flagellar protein FlbB	1	0.457	12	12	16	84	16	84	6.2e-05	80.256
TPASS_20568	TPASS_RS02810	WP_010882015.1	22	210	Yes		bifunctional 4-hydroxy-2-oxoglutarate	bifunctional 4-hydroxy-2-oxoglutarate aldolase/2-dehydro-3-deoxy-phosphogluconate aldolase	1	0.529	10	10	14	228	14	228	0.00017	185
TPASS_20569	TPASS_RS02815	WP_014505536.1	82	762	Yes		aminopeptidase P family protein	aminopeptidase P family protein	1	0.198	11	12	14	52	15	54	4e-05	47.742
TPASS_20570	TPASS_RS02820	WP_235214007.1	30	277	Yes		TPM domain-containing protein	TPM domain-containing protein	1	0.307	9	9	11	27	11	27	2e-05	20.421
TPASS_20571	TPASS_RS02825	WP_012460572.1	24	221	Yes		LemA family protein	LemA family protein	1	0.516	11	11	15	66	15	66	4.9e-05	67.898
TPASS_20572	TPASS_RS02830	WP_010882019.1	39	360	No		FMN-binding protein	FMN-binding protein
TPASS_20574	TPASS_RS02835	WP_012460573.1	48	434	Yes		penicillin-binding Tp47 domain A-containing	penicillin-binding Tp47 domain A-containing protein	1	0.809	42	42	69	4320	69	4320	0.0032	4138.9
TPASS_20575	TPASS_RS02840	WP_014342807.1	73	685	Yes		putative PEP-binding protein	phosphoenolpyruvate-utilizing N-terminal domain-containing protein	1	0.292	22	22	29	149	29	149	0.00011	199.61
TPASS_20576	TPASS_RS02845	WP_099156385.1	42	373	Yes		peptide chain release factor 2	peptide chain release factor 2	1	0.201	8	8	9	30	9	30	2.2e-05	42.445
TPASS_20577	TPASS_RS02850	WP_237250187.1	64	579	Yes		hypothetical protein	hypothetical protein	1	0.187	9	9	10	26	10	26	1.9e-05	25.851
TPASS_20578	TPASS_RS02855	WP_014505541.1	32	293	Yes		signal recognition particle-docking protein	signal recognition particle-docking protein FtsY	1	0.396	10	10	14	125	14	125	9.2e-05	114.87
TPASS_20579	TPASS_RS02860	WP_010882025.1	29	258	No		hypothetical protein	hypothetical protein
TPASS_20580	TPASS_RS02865	WP_010882026.1	48	429	No		ABC transporter permease	ABC transporter permease
TPASS_20581	TPASS_RS02870	WP_010882027.1	25	226	No		ABC transporter ATP-binding protein	ABC transporter ATP-binding protein
TPASS_20582	TPASS_RS02875	WP_010882028.1	54	495	No		ABC transporter permease	ABC transporter permease
TPASS_20584	TPASS_RS02880	WP_012460576.1	53	469	Yes		hypothetical protein	hypothetical protein	1	0.377	18	18	23	71	23	71	5.2e-05	80.304
TPASS_20585	TPASS_RS02885	WP_014505544.1	61	544	Yes		peptide ABC transporter substrate-binding	peptide ABC transporter substrate-binding protein	1	0.147	7	7	7	24	7	24	1.8e-05	22.356
TPASS_20586	TPASS_RS02890	WP_010882032.1	99	878	Yes		leucine--tRNA ligase	leucine--tRNA ligase	1	0.328	30	30	34	87	34	87	6.4e-05	79.63
TPASS_20587	TPASS_RS02895	WP_014342499.1	39	340	No		DNA polymerase III subunit delta	DNA polymerase III subunit delta
TPASS_20589	TPASS_RS02900	WP_010882035.1	9	88	No		HPr family phosphocarrier protein	HPr family phosphocarrier protein
TPASS_20591	TPASS_RS02905	WP_041608826.1	36	329	No		HPr(Ser) kinase/phosphatase	HPr(Ser) kinase/phosphatase
TPASS_20592	TPASS_RS02930	WP_010882038.1	58	500	No		M15 family metallopeptidase	M15 family metallopeptidase
TPASS_20593	TPASS_RS02935	WP_208652411.1	67	605	Yes		hypothetical protein	hypothetical protein	1	0.19	12	12	14	31	14	31	2.3e-05	29.759
TPASS_20594	TPASS_RS02940	WP_014342501.1	24	219	Yes		DUF2147 domain-containing protein	DUF2147 domain-containing protein	1	0.758	17	17	24	615	24	615	0.00045	780.99
TPASS_20595	TPASS_RS02945	WP_010882041.1	23	211	Yes		nucleoside monophosphate kinase	nucleoside monophosphate kinase	1	0.384	6	6	9	48	9	48	3.5e-05	51.671
TPASS_20596	TPASS_RS02950	WP_010882042.1	41	370	Yes		polynucleotide adenylyltransferase PcnB	polynucleotide adenylyltransferase PcnB	1	0.0514	2	2	2	3	2	3	2.2e-06	0
TPASS_20598	TPASS_RS02955	WP_012460579.1	76	687	Yes		hypothetical protein	hypothetical protein	1	0.229	17	17	21	65	21	65	4.8e-05	65.553
TPASS_20599	TPASS_RS02960	WP_010882045.1	25	218	Yes		CpXC domain-containing protein	CpXC domain-containing protein	1	0.372	9	9	14	95	14	95	7e-05	102.88
TPASS_20600	TPASS_RS02965	WP_010882046.1	49	450	Yes		RIP metalloprotease RseP	RIP metalloprotease RseP	1	0.147	7	7	7	17	7	17	1.3e-05	16.433
TPASS_20601	TPASS_RS02970	WP_013945233.1	41	376	Yes		1-deoxy-D-xylulose-5-phosphate reductoisomerase	1-deoxy-D-xylulose-5-phosphate reductoisomerase	1	0.176	6	6	8	31	8	31	2.3e-05	35.998
TPASS_20602	TPASS_RS02975	WP_010882048.1	31	287	No		phosphatidate cytidylyltransferase	phosphatidate cytidylyltransferase
TPASS_20603	TPASS_RS02980	WP_010882049.1	26	228	No		di-trans,poly-cis-decaprenylcistransferase	di-trans,poly-cis-decaprenylcistransferase
TPASS_20604	TPASS_RS02985	WP_010882050.1	20	183	Yes		ribosome recycling factor	ribosome recycling factor	1	0.596	15	15	19	152	19	152	0.00011	135.51
TPASS_20605	TPASS_RS02990	WP_010882051.1	32	290	Yes		translation elongation factor Ts	translation elongation factor Ts	1	0.548	22	22	38	226	38	226	0.00017	228.17
TPASS_20606	TPASS_RS02995	WP_010882052.1	33	291	Yes		30S ribosomal protein S2	30S ribosomal protein S2	1	0.292	11	11	14	70	14	70	5.2e-05	83.795
TPASS_20608	TPASS_RS03005	WP_010882054.1	32	296	Yes		HEAT repeat domain-containing protein	HEAT repeat domain-containing protein	1	0.476	13	13	17	372	17	372	0.00027	395.8
TPASS_20609	TPASS_RS03015	WP_010882055.1	58	523	Yes		asparagine--tRNA ligase	asparagine--tRNA ligase	1	0.411	21	21	28	170	28	170	0.00013	174.73
TPASS_20610	TPASS_RS03020	WP_237250190.1	69	633	Yes		major outer sheath N-terminal domain-containing	major outer sheath N-terminal domain-containing protein	1	0.106	7	7	7	9	7	9	6.7e-06	10.603
TPASS_20611	TPASS_RS03025	WP_010882057.1	28	259	Yes		Fe-S cluster assembly ATPase SufC	Fe-S cluster assembly ATPase SufC	1	0.463	10	10	15	90	15	90	6.7e-05	96.699
TPASS_20612	TPASS_RS03030	WP_010882058.1	54	479	Yes		Fe-S cluster assembly protein SufB	Fe-S cluster assembly protein SufB	1	0.242	16	16	18	73	18	73	5.4e-05	68.583
TPASS_20613	TPASS_RS03035	WP_010882059.1	43	382	Yes		Fe-S cluster assembly protein SufD	Fe-S cluster assembly protein SufD	1	0.332	13	13	17	107	17	107	7.9e-05	116.32
TPASS_20614	TPASS_RS03040	WP_010882060.1	44	404	Yes		SufS family cysteine desulfurase	SufS family cysteine desulfurase	1	0.198	7	7	11	99	11	99	7.3e-05	94.366
TPASS_20615	TPASS_RS03045	WP_010882061.1	16	147	Yes		SUF system NifU family Fe-S cluster assembly	SUF system NifU family Fe-S cluster assembly protein	1	0.238	5	5	6	21	6	21	1.6e-05	22.171
TPASS_20616	TPASS_RS03050	WP_010882062.1	27	254	Yes		ribose-5-phosphate isomerase RpiA	ribose-5-phosphate isomerase RpiA	1	0.362	10	10	14	68	14	68	5e-05	68.753
TPASS_20617	TPASS_RS03055	WP_158296018.1	12	109	No		DUF2715 domain-containing protein	DUF2715 domain-containing protein
TPASS_20618	TPASS_RS03060	WP_010882064.1	13	119	No		DUF2715 domain-containing protein	DUF2715 domain-containing protein
TPASS_20619	TPASS_RS03065	WP_237253740.1	24	222	No		DUF2715 domain-containing protein	DUF2715 domain-containing protein
TPASS_20620	TPASS_RS03070	WP_016480005.1	66	609	No		major outer sheath N-terminal domain-containing	major outer sheath N-terminal domain-containing protein
TPASS_20621	TPASS_RS03075	WP_016480006.1	81	758	Yes		major outer sheath N-terminal domain-containing	major outer sheath N-terminal domain-containing protein	1	0.16	1	10	1	5	10	20	1.48e-05	19.046
TPASS_20622	TPASS_RS03080	WP_010882068.1	67	593	Yes		tetratricopeptide repeat protein	tetratricopeptide repeat protein	1	0.265	13	13	20	89	20	89	6.6e-05	90.936
TPASS_20623	TPASS_RS03085	WP_235214010.1	50	456	Yes		transglycosylase SLT domain-containing protein	transglycosylase SLT domain-containing protein	1	0.167	7	7	8	16	8	16	1.2e-05	16.826
TPASS_20624	TPASS_RS03090	WP_010882070.1	53	476	Yes		OmpA family protein	OmpA family protein	1	0.34	18	18	23	92	23	92	6.8e-05	87.436
TPASS_20625	TPASS_RS03095	WP_010882071.1	29	250	Yes		hypothetical protein	hypothetical protein	1	0.308	9	9	10	67	10	67	5e-05	65.806
TPASS_20626	TPASS_RS03100	WP_010882072.1	44	391	No		exonuclease SbcCD subunit D	exonuclease SbcCD subunit D
TPASS_20627	TPASS_RS03105	WP_010882073.1	119	1047	No		exonuclease subunit SbcC	exonuclease subunit SbcC
TPASS_20628	TPASS_RS03110	WP_010882074.1	54	493	Yes		nicotinate phosphoribosyltransferase	nicotinate phosphoribosyltransferase	1	0.298	14	14	21	217	21	217	0.00016	232.69
TPASS_20629	TPASS_RS03115	WP_010882075.1	31	274	No		hypothetical protein	hypothetical protein
TPASS_20630	TPASS_RS03120	WP_012460582.1	34	303	Yes	Detected in TPANIC custom DB search but not detected in SS14 search	protein-glutamate O-methyltransferase CheR	protein-glutamate O-methyltransferase CheR	1	0.188	6	6	7	20	7	20	1.48e-05	29.192
TPASS_20631	TPASS_RS03125	WP_010882077.1	44	403	Yes		chemotaxis protein CheB	chemotaxis protein CheB	1	0.201	12	12	17	77	17	77	5.7e-05	77.947
TPASS_20632	TPASS_RS03130	WP_010882078.1	37	337	Yes		tryptophan--tRNA ligase	tryptophan--tRNA ligase	1	0.359	12	12	19	111	19	111	8.2e-05	112.69
TPASS_20633	TPASS_RS03135	WP_014342813.1	33	291	Yes		bifunctional methionine sulfoxide reductase B/A	bifunctional methionine sulfoxide reductase B/A protein	1	0.313	8	8	12	116	12	116	8.6e-05	113.16
TPASS_20634	TPASS_RS03140	WP_010882080.1	91	823	Yes		NAD-dependent DNA ligase LigA	NAD-dependent DNA ligase LigA	1	0.151	11	11	12	25	12	25	1.8e-05	26.648
TPASS_20636	TPASS_RS03145	WP_010882081.1	28	256	No		DNA repair protein RecO	DNA repair protein RecO
TPASS_20637	TPASS_RS03150	WP_235214011.1	38	331	No		tRNA (adenosine(37)-N6)-dimethylallyltransferase	tRNA (adenosine(37)-N6)-dimethylallyltransferase MiaA
TPASS_20638	TPASS_RS03155	WP_010882083.1	15	144	No		hypothetical protein	hypothetical protein
TPASS_20639	TPASS_RS03175	WP_014505564.1	67	611	Yes		methyl-accepting chemotaxis protein	methyl-accepting chemotaxis protein	1	0.241	12	14	13	59	16	87	6.4e-05	87.103
TPASS_20640	TPASS_RS03180	WP_010882085.1	67	614	Yes		methyl-accepting chemotaxis protein	methyl-accepting chemotaxis protein	1	0.248	14	14	18	71	18	71	5.2e-05	63.95
TPASS_20641	TPASS_RS03185	WP_010882086.1	50	442	Yes		histidine--tRNA ligase	histidine--tRNA ligase	1	0.258	14	14	17	69	17	69	5.1e-05	69.496
TPASS_20642	TPASS_RS03190	WP_010882087.1	65	586	Yes		phospho-sugar mutase	phospho-sugar mutase	1	0.237	13	13	18	82	18	82	6.1e-05	100.5
TPASS_20643	TPASS_RS03195	WP_010882088.1	24	215	No		exonuclease domain-containing protein	exonuclease domain-containing protein
TPASS_20644	TPASS_RS03200	WP_012460583.1	61	528	Yes		lysine--tRNA ligase	lysine--tRNA ligase	1	0.244	13	13	17	61	17	61	4.5e-05	68.391
TPASS_20646	TPASS_RS03205	WP_235214012.1	47	422	No		6-bladed beta-propeller	6-bladed beta-propeller
TPASS_20647	TPASS_RS03210	WP_010882092.1	48	426	Yes		serine--tRNA ligase	serine--tRNA ligase	1	0.188	8	8	10	27	10	27	2e-05	31.069
TPASS_20648	TPASS_RS03215	WP_014505568.1	75	658	Yes		tetratricopeptide repeat protein	tetratricopeptide repeat protein	1	0.286	21	21	24	67	24	67	5e-05	71.859
TPASS_20649	TPASS_RS03220	WP_010882094.1	30	265	Yes		hemolysin family protein	hemolysin family protein	1	0.325	8	8	11	33	11	33	2.4e-05	37.813
TPASS_20650	TPASS_RS03225	WP_010882095.1	18	160	Yes		rRNA maturation RNase YbeY	rRNA maturation RNase YbeY	1	0.112	4	4	4	18	4	18	1.3e-05	18.498
TPASS_RS03230	TPASS_RS03230	WP_237249907.1	90	815	Yes		HD family phosphohydrolase	HD family phosphohydrolase	1	0.128	10	10	11	24	11	24	1.8e-05	30.596
TPASS_20652	TPASS_RS03235	WP_010882097.1	42	379	Yes		ABC transporter ATP-binding protein	ABC transporter ATP-binding protein	1	0.303	9	9	11	37	11	37	2.7e-05	37.861
TPASS_20653	TPASS_RS03240	WP_237249908.1	28	259	No		ABC transporter permease	ABC transporter permease
TPASS_20654	TPASS_RS03245	WP_010882099.1	30	272	No		ABC transporter permease	ABC transporter permease
TPASS_20655	TPASS_RS03250	WP_010882100.1	40	348	Yes		extracellular solute-binding protein	extracellular solute-binding protein	1	0.187	8	8	14	65	14	65	4.8e-05	55.771
TPASS_20657	TPASS_RS03255	WP_010882102.1	8	73	No		carbon storage regulator CsrA	carbon storage regulator CsrA
TPASS_20658	TPASS_RS03260	WP_010882103.1	17	150	No		flagellar assembly protein FliW	flagellar assembly protein FliW
TPASS_20659	TPASS_RS03265	WP_010882104.1	45	416	Yes		flagellar hook-associated protein 3	flagellar hook-associated protein 3	1	0.159	6	6	7	19	7	19	1.4e-05	0
TPASS_20660	TPASS_RS03270	WP_010882105.1	68	625	Yes		flagellar hook-associated protein FlgK	flagellar hook-associated protein FlgK	1	0.195	10	10	12	34	12	34	2.5e-05	35.834
TPASS_20661	TPASS_RS03275	WP_010882106.1	19	170	Yes		hypothetical protein	hypothetical protein	1	0.129	2	2	2	3	2	3	2.2e-06	3.883
TPASS_20662	TPASS_RS03280	WP_010882107.1	36	332	Yes		class II fructose-bisphosphate aldolase	class II fructose-1,6-bisphosphate aldolase	1	0.663	32	32	58	1146	58	1146	0.00085	1208.4
TPASS_20663	TPASS_RS03285	WP_014342815.1	27	242	Yes		flagellar filament outer layer protein FlaA	flagellar filament outer layer protein FlaA	1	0.587	14	14	21	377	21	377	0.00028	386.84
TPASS_20664	TPASS_RS03290	WP_010882109.1	27	241	Yes		flagellar filament outer layer protein FlaA	flagellar filament outer layer protein FlaA	1	0.448	14	14	26	529	26	529	0.00039	496.63
TPASS_20665	TPASS_RS03295	WP_010882110.1	29	251	No		hypothetical protein	hypothetical protein
TPASS_20666	TPASS_RS03300	WP_010882111.1	11	97	No		hypothetical protein	hypothetical protein
TPASS_20667	TPASS_RS03305	WP_041608818.1	62	551	Yes		nucleoside kinase	nucleoside kinase	1	0.136	9	9	9	28	9	28	2.1e-05	25.895
TPASS_20668	TPASS_RS03315	WP_012460585.1	22	200	No		YggT family protein	YggT family protein
TPASS_20669	TPASS_RS03320	WP_010882114.1	132	1170	Yes		DNA polymerase III subunit alpha	DNA polymerase III subunit alpha	1	0.0667	6	6	6	9	6	9	6.7e-06	0
TPASS_20670	TPASS_RS05345	WP_010882115.1	43	396	No		D-alanine--D-alanine ligase	D-alanine--D-alanine ligase
TPASS_20671	TPASS_RS03330	WP_014342533.1	38	333	No		CDP-alcohol phosphatidyltransferase family	CDP-alcohol phosphatidyltransferase family protein
TPASS_20672	TPASS_RS03335	WP_010882117.1	53	462	Yes		glycine--tRNA ligase	glycine--tRNA ligase	1	0.437	20	20	26	96	26	96	7.1e-05	96.019
TPASS_20673	TPASS_RS03340	WP_010882118.1	60	537	Yes		glutamate--tRNA ligase	glutamate--tRNA ligase	1	0.322	19	19	26	118	26	118	8.7e-05	120.34
TPASS_20674	TPASS_RS03345	WP_010882119.1	22	202	No		Smr/MutS family protein	Smr/MutS family protein
TPASS_20675	TPASS_RS03350	WP_235214017.1	30	271	Yes		TraB/GumN family protein	TraB/GumN family protein	1	0.52	19	19	25	128	25	128	9.5e-05	138.59
TPASS_20676	TPASS_RS03355	WP_010882121.1	10	92	No		hypothetical protein	hypothetical protein
TPASS_20677	TPASS_RS03360	WP_010882122.1	22	202	No		hypothetical protein	hypothetical protein
TPASS_20678	TPASS_RS03370	WP_010882123.1	35	307	Yes		hypothetical protein	hypothetical protein	1	0.176	6	6	7	17	7	17	1.3e-05	18.635
TPASS_20679	TPASS_RS03375	WP_010882124.1	11	105	Yes		hypothetical protein	hypothetical protein	1	0.0762	1	1	1	1	1	1	7.4e-07	0
TPASS_20680	TPASS_RS03380	WP_010882125.1	38	352	Yes		tRNA	tRNA (adenosine(37)-N6)-threonylcarbamoyltransferase complex transferase subunit TsaD	1	0.108	4	4	4	11	4	11	8.1e-06	10.374
TPASS_20681	TPASS_RS03385	WP_012460586.1	40	377	Yes		alanine racemase	alanine racemase	1	0.117	4	4	5	15	5	15	1.1e-05	0
TPASS_20682	TPASS_RS03390	WP_010882127.1	21	200	No		RlmE family RNA methyltransferase	RlmE family RNA methyltransferase
TPASS_20683	TPASS_RS03395	WP_010882128.1	40	364	No		polyprenyl synthetase family protein	polyprenyl synthetase family protein
TPASS_20684	TPASS_RS03400	WP_010882129.1	43	403	Yes		substrate-binding domain-containing protein	substrate-binding domain-containing protein	1	0.715	27	27	41	2199	41	2199	0.0016	2131.7
TPASS_20685	TPASS_RS03405	WP_010882130.1	55	496	Yes		sugar ABC transporter ATP-binding protein	sugar ABC transporter ATP-binding protein	1	0.347	19	19	21	89	21	89	6.6e-05	84.612
TPASS_20686	TPASS_RS03410	WP_010882131.1	58	531	Yes		galactoside ABC transporter permease	galactoside ABC transporter permease	1	0.105	8	8	10	37	10	37	2.7e-05	49.082
TPASS_20687	TPASS_RS03415	WP_010882132.1	77	686	Yes		ATP-dependent DNA helicase RecG	ATP-dependent DNA helicase RecG	1	0.0845	6	6	6	10	6	10	7.4e-06	9.906
TPASS_20688	TPASS_RS03420	WP_010882133.1	38	337	Yes		LD-carboxypeptidase	LD-carboxypeptidase	1	0.199	11	11	15	50	15	50	3.7e-05	49.372
TPASS_20689	TPASS_RS03425	WP_010882134.1	52	460	Yes		ribosome biogenesis GTPase Der	ribosome biogenesis GTPase Der	1	0.0978	4	4	4	6	4	6	4.4e-06	0
TPASS_20690	TPASS_RS03430	WP_237249910.1	21	183	No		hypothetical protein	hypothetical protein
TPASS_20691	TPASS_RS03435	WP_235214020.1	29	250	No		ScpA family protein	ScpA family protein
TPASS_20692	TPASS_RS03440	WP_014342817.1	44	407	Yes		recombinase RecA	recombinase RecA	1	0.373	18	18	25	133	25	133	9.8e-05	146.08
TPASS_20693	TPASS_RS03450	WP_010882138.1	48	440	Yes		hypothetical protein	hypothetical protein	1	0.239	9	9	11	48	11	48	3.5e-05	45.759
TPASS_20694	TPASS_RS03455	WP_010882139.1	24	225	No		5-formyltetrahydrofolate cyclo-ligase	5-formyltetrahydrofolate cyclo-ligase
TPASS_20695	TPASS_RS03460	WP_010882140.1	63	597	Yes		acetyl-CoA carboxylase biotin carboxylase	acetyl-CoA carboxylase biotin carboxylase subunit family protein	1	0.265	13	13	18	57	18	57	4.2e-05	56.734
TPASS_20696	TPASS_RS03465	WP_010882141.1	31	278	Yes		cysteine hydrolase family protein	cysteine hydrolase family protein	1	0.342	9	9	12	46	12	46	3.4e-05	52.693
TPASS_RS03470	TPASS_RS03470	WP_014505579.1	22	211	Yes		DUF2715 domain-containing protein	DUF2715 domain-containing protein	1	0.128	3	3	3	9	3	9	6.7e-06	8.948
TPASS_20698	TPASS_RS03475	WP_010882143.1	19	181	No		DUF2715 domain-containing protein	DUF2715 domain-containing protein
TPASS_20700	TPASS_RS03480	WP_010882145.1	14	130	No		hypothetical protein	hypothetical protein
TPASS_20701	TPASS_RS03485	WP_010882146.1	7	67	No		DNA-directed RNA polymerase subunit omega	DNA-directed RNA polymerase subunit omega
TPASS_20702	TPASS_RS03495	WP_014342546.1	45	410	Yes		M23 family metallopeptidase	M23 family metallopeptidase	1	0.344	17	17	22	130	22	130	9.6e-05	128.42
TPASS_20704	TPASS_RS03500	WP_010882149.1	79	706	Yes		single-stranded-DNA-specific exonuclease RecJ	single-stranded-DNA-specific exonuclease RecJ	1	0.112	10	10	10	20	10	20	1.5e-05	29.221
TPASS_20705	TPASS_RS03505	WP_010882150.1	98	884	Yes		penicillin-binding protein 1A	penicillin-binding protein 1A	1	0.178	14	14	14	33	14	33	2.4e-05	32.629
TPASS_20706	TPASS_RS03510	WP_014505582.1	35	324	No		M23 family metallopeptidase	M23 family metallopeptidase
TPASS_20707	TPASS_RS03515	WP_010882152.1	17	159	No		hypothetical protein	hypothetical protein
TPASS_20708	TPASS_RS03520	WP_010882153.1	18	171	No		hypothetical protein	hypothetical protein
TPASS_20709	TPASS_RS03525	WP_014342819.1	30	262	Yes		RNA polymerase sigma factor WhiG	RNA polymerase sigma factor WhiG	1	0.313	10	10	12	72	12	72	5.3e-05	81.81
TPASS_20710	TPASS_RS03530	WP_010882155.1	72	656	Yes		FapA family protein	FapA family protein	1	0.331	21	21	26	93	26	93	6.9e-05	100.79
TPASS_20711	TPASS_RS03535	WP_010882156.1	21	190	No		hypothetical protein	hypothetical protein
TPASS_20712	TPASS_RS03540	WP_010882157.1	34	304	Yes		AAA family ATPase	AAA family ATPase	1	0.22	7	7	8	26	8	26	1.9e-05	22.079
TPASS_20713	TPASS_RS03545	WP_010882158.1	49	437	Yes		flagellar biosynthesis protein FlhF	flagellar biosynthesis protein FlhF	1	0.243	11	11	13	59	13	59	4.4e-05	60.832
TPASS_20714	TPASS_RS03550	WP_010882159.1	78	707	Yes		flagellar biosynthesis protein FlhA	flagellar biosynthesis protein FlhA	1	0.185	14	14	14	30	14	30	2.2e-05	29.165
TPASS_20715	TPASS_RS03555	WP_010882160.1	43	376	Yes		flagellar biosynthesis protein FlhB	flagellar biosynthesis protein FlhB	1	0.101	4	4	5	9	5	9	6.7e-06	0
TPASS_20716	TPASS_RS03560	WP_010882161.1	29	265	No		flagellar biosynthetic protein FliR	flagellar biosynthetic protein FliR
TPASS_20717	TPASS_RS03565	WP_010882162.1	10	94	No		flagellar biosynthesis protein FliQ	flagellar biosynthesis protein FliQ
TPASS_20718	TPASS_RS03570	WP_010882163.1	31	271	No		flagellar type III secretion system pore protein	flagellar type III secretion system pore protein FliP
TPASS_20719	TPASS_RS03575	WP_014505585.1	24	225	Yes		flagellar biosynthetic protein FliO	flagellar biosynthetic protein FliO	1	0.422	10	10	14	75	14	75	5.5e-05	73.684
TPASS_20720	TPASS_RS03580	WP_010882165.1	37	348	Yes		flagellar motor switch protein FliN	flagellar motor switch protein FliN	1	0.207	7	7	10	106	10	106	7.8e-05	139.58
TPASS_20721	TPASS_RS03585	WP_012460587.1	38	344	Yes		flagellar motor switch protein FliM	flagellar motor switch protein FliM	1	0.285	11	11	14	55	14	55	4.1e-05	55.776
TPASS_20722	TPASS_RS03590	WP_010882167.1	20	182	Yes		flagellar basal body-associated protein FliL	flagellar basal body-associated FliL family protein	1	0.341	7	7	11	83	11	83	6.1e-05	76.381
TPASS_20724	TPASS_RS03595	WP_010882169.1	26	238	Yes		flagellar motor protein MotB	flagellar motor protein MotB	1	0.387	8	8	11	47	11	47	3.5e-05	40.577
TPASS_20725	TPASS_RS03600	WP_010882170.1	29	259	Yes		motility protein A	motility protein A	1	0.216	6	6	7	35	7	35	2.6e-05	36.11
TPASS_20726	TPASS_RS03605	WP_010882171.1	7	65	No		flagellar FlbD family protein	flagellar FlbD family protein
TPASS_20727	TPASS_RS03610	WP_010882172.1	49	463	Yes		flagellar hook protein FlgE	flagellar hook protein FlgE	1	0.13	7	7	8	18	8	18	1.3e-05	17.412
TPASS_20728	TPASS_RS03615	WP_010882173.1	17	153	No		flagellar hook assembly protein FlgD	flagellar hook assembly protein FlgD
TPASS_20729	TPASS_RS03620	WP_010882174.1	56	547	Yes		flagellar hook-length control protein FliK	flagellar hook-length control protein FliK	1	0.122	5	5	5	18	5	18	1.3e-05	22.694
TPASS_20730	TPASS_RS03625	WP_235214021.1	30	283	No		CDP-alcohol phosphatidyltransferase family	CDP-alcohol phosphatidyltransferase family protein
TPASS_20731	TPASS_RS03630	WP_014342553.1	24	206	Yes		NUDIX hydrolase	NUDIX hydrolase	1	0.718	15	15	24	78	24	78	5.8e-05	75.158
TPASS_20732	TPASS_RS03635	WP_010882177.1	33	315	Yes		bifunctional 5,10-methylenetetrahydrofolate	bifunctional 5,10-methylenetetrahydrofolate dehydrogenase/5,10-methenyltetrahydrofolate cyclohydrolase	1	0.2	8	8	12	72	12	72	5.3e-05	92.777
TPASS_20733	TPASS_RS03640	WP_010882178.1	23	219	No		outer membrane beta-barrel protein	outer membrane beta-barrel protein
TPASS_20734	TPASS_RS03645	WP_010882179.1	25	233	Yes		purine-nucleoside phosphorylase	purine-nucleoside phosphorylase	1	0.275	6	6	9	71	9	71	5.2e-05	59.095
TPASS_20735	TPASS_RS03650	WP_010882180.1	56	518	Yes		NADPH-dependent glutamate synthase	NADPH-dependent glutamate synthase	1	0.535	31	31	42	473	42	473	0.00035	510.42
TPASS_20736	TPASS_RS03655	WP_014342556.1	30	280	Yes		sulfide/dihydroorotate dehydrogenase-like	sulfide/dihydroorotate dehydrogenase-like FAD/NAD-binding protein	1	0.446	15	15	21	190	21	190	0.00014	196.84
TPASS_20737	TPASS_RS03660	WP_010882182.1	48	436	Yes		ABC transporter substrate-binding protein	ABC transporter substrate-binding protein	1	0.333	13	13	20	111	20	111	8.2e-05	113.11
TPASS_20738	TPASS_RS03665	WP_010882183.1	12	111	Yes		ribosome silencing factor	ribosome silencing factor	1	0.324	4	4	4	15	4	15	1.1e-05	11.166
TPASS_20739	TPASS_RS03670	WP_010882184.1	44	398	Yes		LCP family protein	LCP family protein	1	0.425	17	17	21	85	21	85	6.3e-05	83.813
TPASS_20740	TPASS_RS03675	WP_014505589.1	26	237	Yes		bis(5'-nucleosyl)-tetraphosphatase (symmetrical)	bis(5'-nucleosyl)-tetraphosphatase (symmetrical) YqeK	1	0.489	12	12	14	80	14	80	5.9e-05	95.314
TPASS_20741	TPASS_RS03680	WP_010882186.1	23	204	No		nicotinate (nicotinamide) nucleotide	nicotinate (nicotinamide) nucleotide adenylyltransferase
TPASS_20742	TPASS_RS03685	WP_010882187.1	41	376	Yes		Obg family GTPase CgtA	Obg family GTPase CgtA	1	0.266	10	10	11	24	11	24	1.8e-05	25.699
TPASS_20743	TPASS_RS03690	WP_010882188.1	9	87	No		50S ribosomal protein L27	50S ribosomal protein L27
TPASS_20744	TPASS_RS03695	WP_010882189.1	11	108	No		ribosomal-processing cysteine protease Prp	ribosomal-processing cysteine protease Prp
TPASS_20745	TPASS_RS03700	WP_010882190.1	12	105	Yes		50S ribosomal protein L21	50S ribosomal protein L21	1	0.381	4	4	5	26	5	26	1.9e-05	27.249
TPASS_20746	TPASS_RS03705	WP_012460588.1	100	901	Yes		putative PEP-binding protein	PEP-utilizing enzyme	1	0.37	35	35	47	290	47	290	0.00021	295.24
TPASS_20747	TPASS_RS03710	WP_010882192.1	38	344	Yes		hypothetical protein	hypothetical protein	1	0.497	23	23	35	286	35	286	0.00021	300.7
TPASS_20748	TPASS_RS03715	WP_012460589.1	78	678	Yes		cytoplasmic filament protein CfpA	cytoplasmic filament protein CfpA	1	0.528	48	48	72	722	72	722	0.00053	761.16
TPASS_20749	TPASS_RS05355	WP_010882194.1	8	73	No		hypothetical protein	hypothetical protein
TPASS_20750	TPASS_RS03720	WP_010882195.1	26	223	Yes		vWA domain-containing protein	vWA domain-containing protein	1	0.309	8	8	11	66	11	66	4.9e-05	59.68
TPASS_20751	TPASS_RS03725	WP_010882196.1	26	237	Yes		vascular adhesin/metalloprotease pallilysin	vascular adhesin/metalloprotease pallilysin	1	0.321	7	7	7	29	7	29	2.1e-05	25.632
TPASS_20752	TPASS_RS03730	WP_235214023.1	42	371	Yes		hypothetical protein	hypothetical protein	1	0.189	8	8	9	16	9	16	1.2e-05	19.252
TPASS_20753	TPASS_RS03735	WP_010882198.1	10	94	No		hypothetical protein	hypothetical protein
TPASS_20754	TPASS_RS03740	WP_010882199.1	52	456	Yes		tRNA (N6-isopentenyl	tRNA (N6-isopentenyl adenosine(37)-C2)-methylthiotransferase MiaB	1	0.252	12	12	13	52	13	52	3.8e-05	58.977
TPASS_20755	TPASS_RS03745	WP_013945354.1	25	218	Yes		PTS sugar transporter subunit IIA	PTS sugar transporter subunit IIA	1	0.307	7	7	10	21	10	21	1.6e-05	23.244
TPASS_20756	TPASS_RS03750	WP_010882201.1	34	319	Yes		methionyl-tRNA formyltransferase	methionyl-tRNA formyltransferase	1	0.332	8	8	11	51	11	51	3.8e-05	65.489
TPASS_20757	TPASS_RS03755	WP_010882202.1	18	162	Yes		peptide deformylase	peptide deformylase	1	0.302	6	6	9	47	9	47	3.5e-05	46.011
TPASS_20758	TPASS_RS03760	WP_010882203.1	8	69	No		30S ribosomal protein S21	30S ribosomal protein S21
TPASS_20760	TPASS_RS03765	WP_010882205.1	71	652	No		penicillin-binding protein	penicillin-binding protein
TPASS_20761	TPASS_RS03770	WP_010882206.1	32	292	No		motility associated factor glycosyltransferase	motility associated factor glycosyltransferase family protein
TPASS_20762	TPASS_RS03775	WP_014342821.1	44	396	No		DUF115 domain-containing protein	DUF115 domain-containing protein
TPASS_20763	TPASS_RS03780	WP_010882208.1	36	313	Yes		hypothetical protein	hypothetical protein	1	0.109	4	4	4	9	4	9	6.7e-06	10.992
TPASS_20764	TPASS_RS03785	WP_010882209.1	44	391	Yes		HD-GYP domain-containing protein	HD-GYP domain-containing protein	1	0.409	16	16	22	132	22	132	9.8e-05	121.32
TPASS_20765	TPASS_RS03790	WP_014342822.1	80	726	Yes		ATP-dependent zinc metalloprotease FtsH	ATP-dependent zinc metalloprotease FtsH	1	0.251	19	19	22	80	22	80	5.9e-05	103
TPASS_20766	TPASS_RS03795	WP_010882211.1	33	293	No		hypothetical protein	hypothetical protein
TPASS_20767	TPASS_RS03800	WP_010882212.1	77	695	Yes		elongation factor G	elongation factor G	1	0.378	30	30	43	284	43	284	0.00021	276.04
TPASS_20768	TPASS_RS03805	WP_010882213.1	37	345	Yes		migration/adhesion factor TmpA	membrane protein TmpA	1	0.736	31	31	53	981	53	981	0.00073	1013.9
TPASS_20769	TPASS_RS05510	WP_010882214.1	37	325	Yes		LysM peptidoglycan-binding domain-containing	LysM peptidoglycan-binding domain-containing protein	1	0.529	22	22	30	545	30	545	0.0004	617.14
TPASS_20770	TPASS_RS03815	WP_237250199.1	67	606	Yes		DEAD/DEAH box helicase	DEAD/DEAH box helicase	1	0.157	10	10	11	28	11	28	2.1e-05	29.098
TPASS_20771	TPASS_RS03820	WP_014505600.1	60	553	No		Na/Pi cotransporter family protein	Na/Pi cotransporter family protein
TPASS_20772	TPASS_RS03825	WP_010882217.1	31	274	No		hypothetical protein	hypothetical protein
TPASS_20773	TPASS_RS05360	WP_014342572.1	43	410	Yes		trypsin-like peptidase domain-containing	trypsin-like peptidase domain-containing protein	1	0.11	6	6	7	19	7	19	1.4e-05	22.566
TPASS_20774	TPASS_RS03845	WP_010882219.1	24	224	No		MgtC/SapB family protein	MgtC/SapB family protein
TPASS_20775	TPASS_RS03850	WP_010882220.1	23	211	No		endonuclease III	endonuclease III
TPASS_20776	TPASS_RS03855	WP_235214026.1	24	213	Yes		ComF family protein	ComF family protein	1	0.136	3	3	3	9	3	9	6.7e-06	14.323
TPASS_20777	TPASS_RS03860	WP_010882222.1	9	74	Yes		hypothetical protein	hypothetical protein	1	0.635	10	10	19	521	19	521	0.00039	593.29
TPASS_20778	TPASS_RS03865	WP_235214027.1	34	302	Yes		MazG family protein	MazG family protein	1	0.185	6	6	6	18	6	18	1.3e-05	15.242
TPASS_20779	TPASS_RS03870	WP_235214028.1	23	213	No		DedA family protein	DedA family protein
TPASS_20780	TPASS_RS03875	WP_014342823.1	72	679	Yes		NAD(+) synthase	NAD(+) synthase	1	0.108	7	7	7	28	7	28	2.1e-05	26.006
TPASS_20781	TPASS_RS03880	WP_014342824.1	34	316	No		M23 family metallopeptidase	M23 family metallopeptidase
TPASS_20783	TPASS_RS03885	WP_014342578.1	42	377	No		hypothetical protein	hypothetical protein
TPASS_20784	TPASS_RS03890	WP_010882229.1	22	199	No		hypothetical protein	hypothetical protein
TPASS_20785	TPASS_RS03895	WP_237249911.1	19	163	No		LptA/OstA family protein	LptA/OstA family protein
TPASS_20786	TPASS_RS03900	WP_010882231.1	26	237	No		LPS export ABC transporter ATP-binding protein	LPS export ABC transporter ATP-binding protein
TPASS_20787	TPASS_RS03905	WP_235214031.1	12	115	No		hypothetical protein	hypothetical protein
TPASS_20788	TPASS_RS03910	WP_235214032.1	29	259	Yes		hypothetical protein	hypothetical protein	1	0.425	11	11	12	43	12	43	3.2e-05	38.807
TPASS_20789	TPASS_RS03915	WP_010882234.1	29	258	Yes		outer membrane lipoprotein-sorting protein	outer membrane lipoprotein-sorting protein	1	0.395	13	13	16	187	16	187	0.00014	243.6
TPASS_20790	TPASS_RS03920	WP_235214033.1	96	880	Yes		RND family transporter	RND family transporter	1	0.195	18	18	20	45	20	45	3.3e-05	40.638
TPASS_20791	TPASS_RS03925	WP_010882236.1	8	81	No		hypothetical protein	hypothetical protein
TPASS_20792	TPASS_RS03930	WP_010882237.1	31	286	Yes		flagellin	flagellin	1	0.49	16	18	26	476	29	982	0.00073	1071.7
TPASS_20793	TPASS_RS03935	WP_012460592.1	63	539	Yes		hypothetical protein	hypothetical protein	1	0.0686	3	3	3	4	3	4	3e-06	0
TPASS_20794	TPASS_RS03940	WP_010882239.1	43	396	Yes		methionine adenosyltransferase	methionine adenosyltransferase	1	0.366	14	14	19	121	19	121	8.9e-05	138.91
TPASS_20796	TPASS_RS03945	WP_014342584.1	39	362	Yes		FAD:protein FMN transferase	FAD:protein FMN transferase	1	0.309	11	11	12	78	12	78	5.8e-05	86.767
TPASS_20797	TPASS_RS03950	WP_010882242.1	28	263	Yes		pyrroline-5-carboxylate reductase	pyrroline-5-carboxylate reductase	1	0.167	5	5	6	20	6	20	1.5e-05	20.428
TPASS_20798	TPASS_RS03955	WP_010882243.1	90	811	Yes		methionine--tRNA ligase	methionine--tRNA ligase	1	0.422	28	28	37	165	37	165	0.00012	182.41
TPASS_20800	TPASS_RS03965	WP_235214034.1	51	478	No		D-alanyl-D-alanine carboxypeptidase family	D-alanyl-D-alanine carboxypeptidase family protein
TPASS_20801	TPASS_RS03970	WP_010882246.1	89	809	Yes		ATP-dependent Clp protease ATP-binding subunit	ATP-dependent Clp protease ATP-binding subunit ClpA	1	0.214	16	17	17	33	18	38	2.8e-05	33.881
TPASS_20802	TPASS_RS05365	WP_010882247.1	12	109	No		hypothetical protein	hypothetical protein
TPASS_20803	TPASS_RS03980	WP_010882248.1	44	402	No		bifunctional oligoribonuclease/PAP phosphatase	bifunctional oligoribonuclease/PAP phosphatase NrnA
TPASS_20804	TPASS_RS03985	WP_012460593.1	43	387	Yes		sn-glycerol-3-phosphate ABC transporter	sn-glycerol-3-phosphate ABC transporter ATP-binding protein UgpC	1	0.0956	6	6	7	31	7	31	2.3e-05	0
TPASS_20805	TPASS_RS03990	WP_014342827.1	78	700	Yes		ribonuclease R	ribonuclease R	1	0.196	12	12	13	38	13	38	2.8e-05	41.071
TPASS_20806	TPASS_RS03995	WP_235214035.1	52	465	Yes		lipid II:glycine glycyltransferase FemX	lipid II:glycine glycyltransferase FemX	1	0.0774	3	3	3	5	3	5	3.7e-06	0
TPASS_20807	TPASS_RS04000	WP_010882252.1	7	62	No		50S ribosomal protein L32	50S ribosomal protein L32
TPASS_20808	TPASS_RS04005	WP_010882253.1	9	78	Yes		acyl carrier protein	acyl carrier protein	1	0.282	3	3	4	41	4	41	3e-05	34.414
TPASS_20809	TPASS_RS04010	WP_010882254.1	28	254	No		ribonuclease III	ribonuclease III
TPASS_20810	TPASS_RS04015	WP_010882255.1	34	303	Yes		DNA adenine methylase	DNA adenine methylase	1	0.135	4	4	4	9	4	9	6.7e-06	9.195
TPASS_RS05595	TPASS_RS05595	WP_075743341.1	35	313	No		class I adenylate-forming enzyme family protein	class I adenylate-forming enzyme family protein
TPASS_20813	TPASS_RS04030	WP_014342828.1	38	340	Yes		hypothetical protein	hypothetical protein	1	0.185	7	7	8	11	8	11	8.1e-06	12.586
TPASS_20814	TPASS_RS04035	WP_010882258.1	33	307	Yes		thioredoxin-disulfide reductase	thioredoxin-disulfide reductase	1	0.648	15	15	21	191	21	191	0.00014	206.2
TPASS_20815	TPASS_RS04040	WP_235214036.1	32	288	No		GNAT family N-acetyltransferase	GNAT family N-acetyltransferase
TPASS_20816	TPASS_RS04045	WP_010882260.1	24	221	Yes		hypothetical protein	hypothetical protein	1	0.389	9	9	11	40	11	40	3e-05	38.133
TPASS_20817	TPASS_RS04050	WP_010882261.1	47	432	Yes		phosphopyruvate hydratase	phosphopyruvate hydratase	1	0.479	17	17	29	340	29	340	0.00025	401.67
TPASS_20819	TPASS_RS04055	WP_014342594.1	35	308	Yes		ribonuclease Z	ribonuclease Z	1	0.237	8	8	8	45	8	45	3.3e-05	49.67
TPASS_20820	TPASS_RS04060	WP_235214037.1	28	253	Yes		tetratricopeptide repeat protein	tetratricopeptide repeat protein	1	0.241	9	9	13	57	13	57	4.2e-05	57.346
TPASS_20821	TPASS_RS04065	WP_010882265.1	29	268	Yes		MetQ/NlpA family ABC transporter	MetQ/NlpA family ABC transporter substrate-binding protein	1	0.373	8	8	13	105	13	105	7.8e-05	101.55
TPASS_20822	TPASS_RS04070	WP_235214038.1	32	291	No		mechanosensitive ion channel family protein	mechanosensitive ion channel family protein
TPASS_20823	TPASS_RS04075	WP_010882267.1	14	128	Yes		desulfoferrodoxin family protein	desulfoferrodoxin family protein	1	0.266	5	5	10	693	10	693	0.00051	697.02
TPASS_20824	TPASS_RS04080	WP_010882268.1	68	630	Yes		1-deoxy-D-xylulose-5-phosphate synthase	1-deoxy-D-xylulose-5-phosphate synthase	1	0.133	8	8	9	15	9	15	1.1e-05	14.1
TPASS_20825	TPASS_RS04085	WP_010882269.1	7	61	No		hypothetical protein	hypothetical protein
TPASS_20826	TPASS_RS04090	WP_010882270.1	30	273	No		diadenylate cyclase CdaA	diadenylate cyclase CdaA
TPASS_20827	TPASS_RS04095	WP_014342597.1	35	320	Yes	Detected in TPANIC custom DB search but not detected in SS14 search	CdaR family protein	CdaR family protein	1	0.118	6	6	6	16	6	16	1.18e-05	20.013
TPASS_20828	TPASS_RS04100	WP_010882272.1	14	125	No		holo-ACP synthase	holo-ACP synthase
TPASS_20829	TPASS_RS04105	WP_010882273.1	34	294	Yes		DUF2225 domain-containing protein	DUF2225 domain-containing protein	1	0.354	15	15	19	61	19	61	4.5e-05	60.703
TPASS_20830	TPASS_RS04110	WP_013945413.1	30	261	No		tRNA pseudouridine(38-40) synthase TruA	tRNA pseudouridine(38-40) synthase TruA
TPASS_20831	TPASS_RS04115	WP_010882275.1	67	589	Yes		arginine--tRNA ligase	arginine--tRNA ligase	1	0.18	12	12	14	53	14	53	3.9e-05	40.33
TPASS_20832	TPASS_RS04120	WP_235214039.1	27	254	Yes		GerMN domain-containing protein	GerMN domain-containing protein	1	0.417	7	7	10	66	10	66	4.9e-05	59.261
TPASS_20833	TPASS_RS04125	WP_235214040.1	26	238	No		hypothetical protein	hypothetical protein
TPASS_20834	TPASS_RS04130	WP_014342602.1	45	409	Yes		tyrosine--tRNA ligase	tyrosine--tRNA ligase	1	0.103	4	4	6	21	6	21	1.6e-05	0
TPASS_20835	TPASS_RS04135	WP_010882279.1	101	934	Yes		ankyrin repeat domain-containing protein	ankyrin repeat domain-containing protein	1	0.328	33	33	46	224	46	224	0.00017	256.3
TPASS_20836	TPASS_RS04140	WP_010882280.1	31	274	Yes		hypothetical protein	hypothetical protein	1	0.208	6	6	6	11	6	11	8.1e-06	12.474
TPASS_20837	TPASS_RS04145	WP_010882281.1	67	592	Yes		threonine--tRNA ligase	threonine--tRNA ligase	1	0.189	11	11	13	54	13	54	4e-05	48.572
TPASS_20838	TPASS_RS04150	WP_014342829.1	62	551	Yes		ABC-F family ATP-binding cassette	ABC-F family ATP-binding cassette domain-containing protein	1	0.336	19	19	31	130	31	130	9.6e-05	134.43
TPASS_20839	TPASS_RS04155	WP_010882283.1	37	335	Yes		DUF4097 family beta strand repeat-containing	DUF4097 family beta strand repeat-containing protein	1	0.221	8	8	10	32	10	32	2.4e-05	31.216
TPASS_20840	TPASS_RS04160	WP_010882284.1	82	749	No		MFS transporter	MFS transporter
TPASS_20841	TPASS_RS04165	WP_025267611.1	56	524	Yes		DegQ family serine endoprotease	DegQ family serine endoprotease	1	0.361	19	19	24	103	24	103	7.6e-05	113.14
TPASS_20842	TPASS_RS04170	WP_010882286.1	27	255	Yes		type I methionyl aminopeptidase	type I methionyl aminopeptidase	1	0.118	3	3	5	36	5	36	2.7e-05	0
TPASS_20843	TPASS_RS04175	WP_014505625.1	29	255	Yes		J domain-containing protein	J domain-containing protein	1	0.271	5	5	5	10	5	10	7.4e-06	9.781
TPASS_20844	TPASS_RS04180	WP_010882288.1	38	350	Yes		type I glyceraldehyde-3-phosphate dehydrogenase	type I glyceraldehyde-3-phosphate dehydrogenase	1	0.794	32	33	50	830	52	844	0.00062	924.55
TPASS_20845	TPASS_RS04185	WP_014342608.1	20	177	No		DUF188 domain-containing protein	DUF188 domain-containing protein
TPASS_20846	TPASS_RS04190	WP_010882290.1	12	108	No		cell division protein ZapA	cell division protein ZapA
TPASS_20847	TPASS_RS04195	WP_014342609.1	12	111	Yes		hypothetical protein	hypothetical protein	1	0.694	7	7	14	122	14	122	9e-05	111.87
TPASS_20848	TPASS_RS04200	WP_010882292.1	13	122	No		50S ribosomal protein L20	50S ribosomal protein L20
TPASS_20849	TPASS_RS04205	WP_010882293.1	7	66	Yes		50S ribosomal protein L35	50S ribosomal protein L35	1	0.227	2	2	2	11	2	11	8.1e-06	12.046
TPASS_20850	TPASS_RS04210	WP_010882294.1	20	179	No		translation initiation factor IF-3	translation initiation factor IF-3
TPASS_20851	TPASS_RS04215	WP_010882295.1	82	724	Yes		DUF4954 family protein	DUF4954 family protein	1	0.206	15	15	17	41	17	41	3e-05	42.565
TPASS_20852	TPASS_RS04220	WP_010882296.1	38	332	No		prolipoprotein diacylglyceryl transferase	prolipoprotein diacylglyceryl transferase
TPASS_20853	TPASS_RS04225	WP_010882297.1	41	378	Yes		MinD/ParA family protein	MinD/ParA family protein	1	0.167	9	9	9	25	9	25	1.8e-05	27.866
TPASS_20854	TPASS_RS04230	WP_012460596.1	173	1533	Yes		SpoIIE family protein phosphatase	SpoIIE family protein phosphatase	1	0.218	32	32	37	108	37	108	8e-05	102.42
TPASS_20855	TPASS_RS04235	WP_010882299.1	125	1127	Yes		hypothetical protein	hypothetical protein	1	0.358	42	42	55	207	55	207	0.00015	219.73
TPASS_20856	TPASS_RS04240	pseudo	N/A	N/A	No		N/A	UPF0164 family protein
TPASS_20857	TPASS_RS05600	WP_010882301.1	11	106	No		hypothetical protein	hypothetical protein
TPASS_20858	TPASS_RS04245	WP_012460597.1	43	408	Yes		UPF0164 family protein	UPF0164 family protein	1	0.196	6	6	8	28	8	28	2.1e-05	25.433
TPASS_20859	TPASS_RS04250	WP_014505629.1	51	476	Yes		UPF0164 family protein	UPF0164 family protein	1	0.158	4	4	6	12	6	12	8.9e-06	0
TPASS_20861	TPASS_RS04255	WP_010882305.1	69	635	No		glutamine--fructose-6-phosphate transaminase	glutamine--fructose-6-phosphate transaminase (isomerizing)
TPASS_20862	TPASS_RS04260	WP_010882306.1	28	264	Yes		FKBP-type peptidyl-prolyl cis-trans isomerase	FKBP-type peptidyl-prolyl cis-trans isomerase	1	0.655	20	20	32	480	32	480	0.00035	414.28
TPASS_20863	TPASS_RS04265	WP_010882307.1	46	427	Yes		cysteine desulfurase family protein	cysteine desulfurase family protein	1	0.314	13	13	15	59	15	59	4.4e-05	63.938
TPASS_20864	TPASS_RS04270	WP_235214043.1	54	498	Yes		M23 family metallopeptidase	M23 family metallopeptidase	1	0.0141	1	1	1	2	1	2	1.5e-06	0
TPASS_20865	TPASS_RS04275	WP_012460598.1	52	480	Yes		UPF0164 family protein	UPF0164 family protein	1	0.221	10	10	12	22	12	22	1.6e-05	26.887
TPASS_20866	TPASS_RS04280	WP_014342837.1	68	643	Yes		ATP-binding protein	ATP-binding protein	1	0.198	13	13	14	48	14	48	3.5e-05	66.728
TPASS_RS05380	TPASS_RS05380	pseudo	N/A	N/A	Yes	Detected in TPANIC custom DB search but not detected in SS14 search	N/A	flagellin	1	0.825	23	25	42	2628	45	3137	0.00232	2800.4
TPASS_20869	TPASS_RS04300	WP_010882312.1	9	78	No		hypothetical protein	hypothetical protein
TPASS_20870	TPASS_RS04305	WP_010882313.1	31	285	Yes		flagellin	flagellin	1	0.825	18	23	32	2035	41	3123	0.0023	2784.2
TPASS_20872	TPASS_RS04310	WP_012460601.1	78	722	Yes		flagellar filament capping protein FliD	flagellar filament capping protein FliD	1	0.335	26	26	31	136	31	136	0.0001	133.23
TPASS_20873	TPASS_RS04315	WP_010882316.1	22	200	Yes		hypothetical protein	hypothetical protein	1	0.31	6	6	9	70	9	70	5.2e-05	61.44
TPASS_20874	TPASS_RS04320	WP_010882317.1	10	91	No		hypothetical protein	hypothetical protein
TPASS_20875	TPASS_RS04325	WP_010882318.1	15	135	Yes		tRNA	tRNA (adenosine(37)-N6)-threonylcarbamoyltransferase complex ATPase subunit type 1 TsaE	1	0.0889	1	1	1	1	1	1	7.4e-07	0
TPASS_20876	TPASS_RS04330	WP_010882319.1	24	221	Yes		tRNA	tRNA (adenosine(37)-N6)-threonylcarbamoyltransferase complex dimerization subunit type 1 TsaB	1	0.357	9	9	10	26	10	26	1.9e-05	32.032
TPASS_20877	TPASS_RS04335	WP_012460602.1	42	365	Yes		HD-GYP domain-containing protein	HD-GYP domain-containing protein	1	0.249	10	10	13	49	13	49	3.6e-05	46.748
TPASS_20878	TPASS_RS04340	WP_010882321.1	37	316	No		DUF4340 domain-containing protein	DUF4340 domain-containing protein
TPASS_20879	TPASS_RS04345	WP_010882322.1	56	493	No		GldG family protein	GldG family protein
TPASS_20880	TPASS_RS04350	WP_237249912.1	27	245	No		ABC transporter permease	ABC transporter permease
TPASS_20881	TPASS_RS04355	WP_010882324.1	30	268	No		ATP-binding cassette domain-containing protein	ATP-binding cassette domain-containing protein
TPASS_20882	TPASS_RS04360	WP_014505642.1	54	483	Yes		HEAT repeat domain-containing protein	HEAT repeat domain-containing protein	1	0.265	15	15	20	61	20	61	4.5e-05	69.79
TPASS_20883	TPASS_RS04365	WP_013945460.1	43	372	No		LptF/LptG family permease	LptF/LptG family permease
TPASS_20884	TPASS_RS04370	WP_010882327.1	40	362	No		LptF/LptG family permease	LptF/LptG family permease
TPASS_20885	TPASS_RS04375	WP_010882328.1	15	146	No		dUTP diphosphatase	dUTP diphosphatase
TPASS_20886	TPASS_RS04380	WP_010882329.1	76	702	Yes		polyribonucleotide nucleotidyltransferase	polyribonucleotide nucleotidyltransferase	1	0.298	24	24	32	121	32	121	8.9e-05	127.37
TPASS_20887	TPASS_RS04385	WP_010882330.1	10	89	Yes		30S ribosomal protein S15	30S ribosomal protein S15	1	0.258	3	3	4	24	4	24	1.8e-05	26.458
TPASS_20888	TPASS_RS04390	WP_010882331.1	30	275	Yes		hypothetical protein	hypothetical protein	1	0.28	6	6	7	20	7	20	1.5e-05	19.266
TPASS_20889	TPASS_RS04395	WP_014505643.1	39	361	No		tRNA pseudouridine(55) synthase TruB	tRNA pseudouridine(55) synthase TruB
TPASS_20890	TPASS_RS04400	WP_010882333.1	14	126	No		30S ribosome-binding factor RbfA	30S ribosome-binding factor RbfA
TPASS_20891	TPASS_RS04405	WP_010882334.1	91	842	Yes		translation initiation factor IF-2	translation initiation factor IF-2	1	0.232	23	23	28	90	28	90	6.7e-05	87.306
TPASS_20892	TPASS_RS04410	WP_010882335.1	55	485	Yes		transcription termination factor NusA	transcription termination factor NusA	1	0.338	24	24	39	191	39	191	0.00014	183.71
TPASS_20893	TPASS_RS04415	WP_010882336.1	17	156	No		ribosome maturation factor RimP	ribosome maturation factor RimP
TPASS_20894	TPASS_RS04420	WP_010882337.1	38	340	Yes		NYN domain-containing protein	NYN domain-containing protein	1	0.285	10	10	11	45	11	45	3.3e-05	50.367
TPASS_20895	TPASS_RS04425	WP_014505644.1	N/A	122	Yes		DUF302 domain-containing protein	DUF302 domain-containing protein	1	0.352	5	5	8	35	8	35	2.6e-05	37.432
TPASS_20897	TPASS_RS05385	pseudo	N/A	N/A	Yes		N/A	MSP porin	1	0.148	9	10	13	44	14	45	3.3e-05	43.905
TPASS_20898	TPASS_RS04440	WP_010882341.1	137	1239	Yes		exodeoxyribonuclease V subunit beta	exodeoxyribonuclease V subunit beta	1	0.0541	5	5	5	6	5	6	4.4e-06	3.937
TPASS_20899	TPASS_RS04445	WP_014342840.1	111	986	Yes		PD-(D/E)XK nuclease family protein	PD-(D/E)XK nuclease family protein	1	0.0588	5	5	5	7	5	7	5.2e-06	6.526
TPASS_20901	TPASS_RS04450	WP_237250229.1	48	437	No		MATE family efflux transporter	MATE family efflux transporter
TPASS_20902	TPASS_RS04455	WP_014505647.1	32	284	Yes		carboxylesterase	carboxylesterase	1	0.232	6	6	7	43	7	43	3.2e-05	42.976
TPASS_20903	TPASS_RS04460	WP_235214047.1	56	517	Yes		UDP-N-acetylmuramoyl-L-alanine--D-glutamate	UDP-N-acetylmuramoyl-L-alanine--D-glutamate ligase	1	0.24	13	13	14	36	14	36	2.7e-05	40.291
TPASS_20904	TPASS_RS05390	WP_010882347.1	10	83	No		hypothetical protein	hypothetical protein
TPASS_20905	TPASS_RS05635	WP_010882348.1	13	123	Yes		30S ribosomal protein S16	30S ribosomal protein S16	1	0.447	8	8	12	49	12	49	3.6e-05	49.269
TPASS_20906	TPASS_RS04470	WP_010882349.1	9	80	Yes		KH domain-containing protein	KH domain-containing protein	1	0.625	4	4	8	108	8	108	8e-05	114.66
TPASS_20907	TPASS_RS04475	WP_010882350.1	19	174	No		ribosome maturation factor RimM	ribosome maturation factor RimM
TPASS_20908	TPASS_RS04480	WP_010882351.1	28	250	Yes		tRNA (guanosine(37)-N1)-methyltransferase TrmD	tRNA (guanosine(37)-N1)-methyltransferase TrmD	1	0.312	9	9	10	61	10	61	4.5e-05	65.396
TPASS_20909	TPASS_RS04485	WP_010882352.1	14	123	No		50S ribosomal protein L19	50S ribosomal protein L19
TPASS_20910	TPASS_RS04490	WP_010882353.1	34	306	No		hypothetical protein	hypothetical protein
TPASS_20911	TPASS_RS04495	WP_010882354.1	9	83	No		FlhB-like flagellar biosynthesis protein	FlhB-like flagellar biosynthesis protein
TPASS_20912	TPASS_RS04500	WP_041608821.1	46	416	Yes		HD-GYP domain-containing protein	HD-GYP domain-containing protein	1	0.178	9	9	10	87	10	87	6.4e-05	99.868
TPASS_20913	TPASS_RS04505	WP_010882356.1	14	126	No		YraN family protein	YraN family protein
TPASS_RS04510	TPASS_RS04510	WP_013945483.1	7	60	Yes		hypothetical protein	hypothetical protein	1	0.55	3	3	3	4	3	4	3e-06	3.423
TPASS_20914	TPASS_RS04515	WP_010882357.1	14	128	No		hypothetical protein	hypothetical protein
TPASS_20915	TPASS_RS04520	WP_010882358.1	51	444	Yes		tetratricopeptide repeat protein	tetratricopeptide repeat protein	1	0.279	13	13	16	51	16	51	3.8e-05	50.919
TPASS_20917	TPASS_RS04525	WP_010882360.1	50	449	No		magnesium transporter	magnesium transporter
TPASS_20919	TPASS_RS04535	WP_010882362.1	11	105	Yes		thioredoxin	thioredoxin	1	0.39	5	5	6	245	6	245	0.00018	253.14
TPASS_20920	TPASS_RS04540	WP_010882363.1	90	809	Yes		tetratricopeptide repeat protein	tetratricopeptide repeat protein	1	0.15	10	10	14	34	14	34	2.5e-05	0
TPASS_20921	TPASS_RS04545	WP_010882364.1	49	445	Yes		FAD-dependent oxidoreductase	FAD-dependent oxidoreductase	1	0.454	23	23	33	294	33	294	0.00022	329.05
TPASS_20921a	TPASS_RS04550	WP_014342644.1	38	350	Yes		NTP transferase domain-containing protein	NTP transferase domain-containing protein	1	0.149	4	4	6	21	6	21	1.6e-05	14.146
TPASS_20923	TPASS_RS04555	WP_014342645.1	36	340	No		PEGA domain-containing protein	PEGA domain-containing protein
TPASS_20924	TPASS_RS04565	pseudo	N/A	N/A	No		N/A	Tex family protein
TPASS_20925	TPASS_RS04575	WP_010882368.1	16	146	Yes		flavodoxin	flavodoxin	1	0.397	7	7	14	674	14	674	0.0005	629.62
TPASS_20926	TPASS_RS04580	WP_235214127.1	60	539	Yes		signal peptidase I	signal peptidase I	1	0.28	12	12	15	58	15	58	4.3e-05	50.25
TPASS_20927	TPASS_RS05610	WP_010882370.1	22	196	No		hypothetical protein	hypothetical protein
TPASS_20928	TPASS_RS05615	WP_014342845.1	56	507	Yes		hypothetical protein	hypothetical protein	1	0.26	12	12	15	49	15	49	3.6e-05	48.287
TPASS_20930	TPASS_RS04595	WP_235214048.1	64	568	No		6-hydroxymethylpterin diphosphokinase MptE-like	DUF115 domain-containing protein
TPASS_20931	TPASS_RS04600	WP_010882374.1	55	476	Yes		trehalase family glycosidase	trehalase family glycosidase	1	0.2	12	12	14	48	14	48	3.5e-05	44.657
TPASS_20933	TPASS_RS04605	WP_010882376.1	59	540	Yes		UDP-N-acetylmuramoyl-L-alanyl-D-glutamate--2,	UDP-N-acetylmuramoyl-L-alanyl-D-glutamate--2,6-diaminopimelate ligase	1	0.2	9	9	11	35	11	35	2.6e-05	45.306
TPASS_20934	TPASS_RS04610	WP_010882377.1	44	407	No		dicarboxylate/amino acid:cation symporter	dicarboxylate/amino acid:cation symporter
TPASS_20935	TPASS_RS04615	WP_014505653.1	33	302	No		alpha/beta hydrolase	alpha/beta hydrolase
TPASS_20936	TPASS_RS04625	WP_235214049.1	38	336	No		hemolysin family protein	hemolysin family protein
TPASS_20937	TPASS_RS04630	WP_010882380.1	23	211	No		metallophosphoesterase	metallophosphoesterase
TPASS_20938	TPASS_RS04635	WP_014505655.1	26	236	Yes		hypothetical protein	hypothetical protein	1	0.114	3	3	3	8	3	8	5.9e-06	0
TPASS_20939	TPASS_RS04640	WP_010882382.1	130	1184	Yes		pyruvate:ferredoxin (flavodoxin) oxidoreductase	pyruvate:ferredoxin (flavodoxin) oxidoreductase	1	0.487	71	71	115	1587	115	1587	0.0012	1691.2
TPASS_20941	TPASS_RS04645	WP_010882384.1	20	172	Yes		hypothetical protein	hypothetical protein	1	0.407	8	8	9	36	9	36	2.7e-05	33.087
TPASS_20942	TPASS_RS04650	WP_010882385.1	17	154	No		hypothetical protein	hypothetical protein
TPASS_20943	TPASS_RS04655	WP_010882386.1	16	148	No		flagellar export chaperone FliS	flagellar export chaperone FliS
TPASS_20944	TPASS_RS04660	WP_010882387.1	43	390	Yes		hypothetical protein	hypothetical protein	1	0.113	4	4	4	8	4	8	5.9e-06	0
TPASS_20945	TPASS_RS04665	WP_010882388.1	23	218	No		ribulose-phosphate 3-epimerase	ribulose-phosphate 3-epimerase
TPASS_20946	TPASS_RS04670	WP_010882389.1	24	222	No		16S rRNA (guanine(527)-N(7))-methyltransferase	16S rRNA (guanine(527)-N(7))-methyltransferase RsmG
TPASS_20947	TPASS_RS04675	WP_010882390.1	23	215	Yes		peptidylprolyl isomerase	peptidylprolyl isomerase	1	0.158	5	5	10	77	10	77	5.7e-05	69.382
TPASS_20948	TPASS_RS04680	WP_010882391.1	25	231	Yes		RNA-binding cell elongation regulator Jag/EloR	RNA-binding cell elongation regulator Jag/EloR	1	0.307	7	7	11	43	11	43	3.2e-05	40.339
TPASS_20949	TPASS_RS04685	WP_014342847.1	70	622	Yes		membrane protein insertase YidC	membrane protein insertase YidC	1	0.145	9	9	9	30	9	30	2.2e-05	30.344
TPASS_20949a	TPASS_RS04690	WP_271426006.1	10	89	No		membrane protein insertion efficiency factor	membrane protein insertion efficiency factor YidD
TPASS_20950a	TPASS_RS04695	WP_014342848.1	15	133	No		ribonuclease P protein component	ribonuclease P protein component
TPASS_20951	TPASS_RS05400	WP_010882395.1	6	51	No		50S ribosomal protein L34	50S ribosomal protein L34
TPASS_20952	TPASS_RS04705	WP_235214050.1	38	335	Yes		alpha/beta fold hydrolase	alpha/beta fold hydrolase	1	0.263	9	9	10	47	10	47	3.5e-05	65.336
TPASS_20953	TPASS_RS04710	WP_014505658.1	43	394	No		TraB/GumN family protein	TraB/GumN family protein
TPASS_20954	TPASS_RS04715	WP_010882398.1	55	478	Yes		tetratricopeptide repeat protein	tetratricopeptide repeat protein	1	0.132	9	9	12	66	12	66	4.9e-05	73.539
TPASS_20955	TPASS_RS05525	WP_235214130.1	10	83	No		hypothetical protein	hypothetical protein
TPASS_RS05620	TPASS_RS05620	WP_235214131.1	8	74	No		hypothetical protein	hypothetical protein
TPASS_20956	TPASS_RS04725	WP_010882400.1	36	323	Yes		TRAP transporter TatT component family protein	TRAP transporter TatT component family protein	1	0.337	10	10	14	129	14	129	9.5e-05	135.96
TPASS_20957	TPASS_RS04730	WP_010882401.1	38	342	Yes		TRAP transporter substrate-binding protein DctP	TRAP transporter substrate-binding protein DctP	1	0.389	16	16	22	173	22	173	0.00013	162.89
TPASS_20958	TPASS_RS04735	WP_012460609.1	67	632	No		TRAP transporter large permease subunit	TRAP transporter large permease subunit
TPASS_20959	TPASS_RS04740	WP_010882403.1	14	129	No		rod-binding protein	rod-binding protein
TPASS_20960	TPASS_RS04745	WP_010882404.1	28	264	Yes		flagellar basal-body rod protein FlgG	flagellar basal-body rod protein FlgG	1	0.246	5	5	5	15	5	15	1.1e-05	0
TPASS_20961	TPASS_RS04750	WP_010882405.1	30	271	No		flagellar basal-body rod protein FlgF	flagellar basal-body rod protein FlgF
TPASS_20962	TPASS_RS04755	WP_010882406.1	44	410	Yes		ABC transporter permease	ABC transporter permease	1	0.28	12	12	15	49	15	49	3.6e-05	64.346
TPASS_20963	TPASS_RS04760	WP_010882407.1	43	409	Yes		FtsX-like permease family protein	ABC transporter permease	1	0.144	5	5	7	25	7	25	1.8e-05	0
TPASS_20964	TPASS_RS04765	WP_010882408.1	25	235	Yes		ABC transporter ATP-binding protein	ABC transporter ATP-binding protein	1	0.336	7	7	10	35	10	35	2.6e-05	33.566
TPASS_20965	TPASS_RS04770	WP_010882409.1	35	320	Yes		efflux RND transporter periplasmic adaptor	efflux RND transporter periplasmic adaptor subunit	1	0.366	13	13	15	153	15	153	0.00011	157.44
TPASS_20966	TPASS_RS04775	WP_237250206.1	58	528	Yes		hypothetical protein	hypothetical protein	1	0.117	8	8	10	41	10	41	3e-05	37.913
TPASS_20967	TPASS_RS04780	WP_010882411.1	56	517	Yes		hypothetical protein	hypothetical protein	1	0.319	17	18	20	101	21	107	7.9e-05	108.35
TPASS_20968	TPASS_RS04785	WP_237249915.1	55	492	Yes		hypothetical protein	hypothetical protein	1	0.0549	3	3	4	6	4	6	4.4e-06	5.031
TPASS_RS04790	TPASS_RS04790	pseudo	N/A	N/A	Yes	Detected in TPANIC custom DB search but not detected in SS14 search	N/A	hypothetical protein	1	0.292	17	17	20	82	20	82	6.06e-05	85.289
TPASS_20971	TPASS_RS04795	WP_010882415.1	22	204	Yes		iron transporter	iron transporter	1	0.338	6	6	7	160	7	160	0.00012	183.47
TPASS_20972	TPASS_RS04800	WP_010882416.1	48	448	Yes		FTR1 family protein	FTR1 family protein	1	0.127	6	6	7	19	7	19	1.4e-05	0
TPASS_20973	TPASS_RS04805	WP_010882417.1	61	553	Yes		phenylalanine--tRNA ligase subunit alpha	phenylalanine--tRNA ligase subunit alpha	1	0.335	16	16	19	66	19	66	4.9e-05	63.541
TPASS_20974	TPASS_RS04810	WP_010882418.1	10	93	Yes		flagellar biosynthesis anti-sigma factor FlgM	flagellar biosynthesis anti-sigma factor FlgM	1	0.387	4	4	5	37	5	37	2.7e-05	36.486
TPASS_20975	TPASS_RS04815	WP_010882419.1	29	274	No		16S rRNA	16S rRNA (cytidine(1402)-2'-O)-methyltransferase
TPASS_20976	TPASS_RS04820	WP_010882420.1	49	459	No		hypothetical protein	hypothetical protein
TPASS_20977	TPASS_RS04825	WP_010882421.1	31	286	Yes		Nif3-like dinuclear metal center hexameric	Nif3-like dinuclear metal center hexameric protein	1	0.164	4	4	4	15	4	15	1.1e-05	14.801
TPASS_20978	TPASS_RS04830	WP_014505663.1	20	186	Yes		signal peptidase II	signal peptidase II	1	0.258	5	5	5	20	5	20	1.5e-05	14.831
TPASS_20979	TPASS_RS04835	WP_010882423.1	29	257	Yes		TatD family hydrolase	TatD family hydrolase	1	0.257	5	5	7	47	7	47	3.5e-05	45.32
TPASS_20980	TPASS_RS04840	WP_010882424.1	37	340	No		tRNA dihydrouridine synthase DusB	tRNA dihydrouridine synthase DusB
TPASS_20981	TPASS_RS04845	WP_014505666.1	39	347	No		diguanylate cyclase DgcA	diguanylate cyclase DgcA
TPASS_20982	TPASS_RS04850	WP_010882426.1	23	208	No		rhomboid family intramembrane serine protease	rhomboid family intramembrane serine protease
TPASS_RS05625	TPASS_RS05625	WP_235214054.1	11	92	No		hypothetical protein	hypothetical protein
TPASS_20984	TPASS_RS04860	WP_010882428.1	73	639	Yes		molecular chaperone HtpG	molecular chaperone HtpG	1	0.469	35	36	52	312	53	332	0.00025	322.11
TPASS_20985	TPASS_RS04865	WP_010882429.1	68	602	Yes		aspartate--tRNA ligase	aspartate--tRNA ligase	1	0.264	18	18	23	80	23	80	5.9e-05	83.666
TPASS_20986	TPASS_RS04870	WP_010882430.1	32	294	No		DMT family transporter	DMT family transporter
TPASS_RS04875	TPASS_RS04875	WP_175393422.1	14	127	No		hypothetical protein	hypothetical protein
TPASS_20988	TPASS_RS04880	WP_014342681.1	22	199	No		MarC family protein	MarC family protein
TPASS_20989	TPASS_RS04885	WP_235214055.1	26	234	Yes		glycogen-binding domain-containing protein	glycogen-binding domain-containing protein	1	0.15	3	3	3	5	3	5	3.7e-06	0
TPASS_20990	TPASS_RS04890	WP_010882434.1	117	1033	Yes		tetratricopeptide repeat protein	tetratricopeptide repeat protein	1	0.171	20	20	24	87	24	87	6.4e-05	103.82
TPASS_20991	TPASS_RS04895	WP_010882435.1	5	52	No		rubredoxin	rubredoxin
TPASS_20992	TPASS_RS04900	WP_010882436.1	10	95	No		hypothetical protein	hypothetical protein
TPASS_20993	TPASS_RS04905	WP_014342852.1	36	341	Yes		septal ring lytic transglycosylase RlpA family	septal ring lytic transglycosylase RlpA family protein	1	0.578	15	15	24	236	24	236	0.00017	231.91
TPASS_20994	TPASS_RS04915	WP_235214132.1	32	293	Yes		TatD family hydrolase	TatD family hydrolase	1	0.386	11	11	11	33	11	33	2.4e-05	36
TPASS_20995	TPASS_RS04920	WP_041608828.1	50	444	Yes		cyclic nucleotide-binding domain-containing	cyclic nucleotide-binding domain-containing protein	1	0.259	13	13	15	40	15	40	3e-05	40.486
TPASS_20996	TPASS_RS04925	WP_010882440.1	61	538	Yes		hypothetical protein	hypothetical protein	1	0.455	28	28	40	233	40	233	0.00017	233.36
TPASS_20997	TPASS_RS04935	WP_014505674.1	67	598	Yes		signal peptide peptidase SppA	signal peptide peptidase SppA	1	0.232	14	14	16	50	16	50	3.7e-05	60.695
TPASS_20998	TPASS_RS04940	WP_014342854.1	50	462	No		AGCS family amino acid carrier protein	AGCS family amino acid carrier protein
TPASS_20999	TPASS_RS04945	WP_010882443.1	86	799	No		DNA translocase FtsK	DNA translocase FtsK
TPASS_21000	TPASS_RS04950	WP_237249917.1	21	186	Yes		hypothetical protein	hypothetical protein	1	0.349	6	6	6	18	6	18	1.3e-05	0
TPASS_21001	TPASS_RS04955	WP_010882445.1	43	393	Yes		hypothetical protein	hypothetical protein	1	0.45	19	19	29	150	29	150	0.00011	168.46
TPASS_21002	TPASS_RS04960	WP_014342691.1	28	251	Yes		DUF2259 domain-containing protein	DUF2259 domain-containing protein	1	0.247	7	7	9	113	9	113	8.4e-05	143.87
TPASS_21003	TPASS_RS04965	WP_010882447.1	38	345	No		hypothetical protein	hypothetical protein
TPASS_21004	TPASS_RS04970	WP_010882448.1	22	201	Yes		recombination mediator RecR	recombination mediator RecR	1	0.368	10	10	10	25	10	25	1.8e-05	25.105
TPASS_21005	TPASS_RS04975	WP_010882449.1	62	572	Yes		DNA polymerase III subunit gamma/tau	DNA polymerase III subunit gamma/tau	1	0.0315	2	2	2	3	2	3	2.2e-06	2.854
TPASS_21006	TPASS_RS04980	WP_010882450.1	71	637	Yes		DNA topoisomerase (ATP-hydrolyzing) subunit B	DNA topoisomerase (ATP-hydrolyzing) subunit B	1	0.264	20	20	24	102	24	102	7.5e-05	102.53
TPASS_21007	TPASS_RS04985	WP_010882451.1	34	305	Yes		FAD-dependent thymidylate synthase	FAD-dependent thymidylate synthase	1	0.341	10	10	12	65	12	65	4.8e-05	69.726
TPASS_21008	TPASS_RS04990	WP_010882452.1	96	845	Yes		ribonucleoside-diphosphate reductase subunit	ribonucleoside-diphosphate reductase subunit alpha	1	0.202	18	18	22	79	22	79	5.8e-05	77.814
TPASS_21009	TPASS_RS04995	WP_010882453.1	38	356	No		NAD(P)H-dependent glycerol-3-phosphate	NAD(P)H-dependent glycerol-3-phosphate dehydrogenase
TPASS_21010	TPASS_RS05000	WP_010882454.1	17	149	Yes		nucleoside-diphosphate kinase	nucleoside-diphosphate kinase	1	0.362	7	7	9	52	9	52	3.8e-05	53.356
TPASS_21011	TPASS_RS05005	WP_010882455.1	22	202	No		aminoacyl-tRNA hydrolase	aminoacyl-tRNA hydrolase
TPASS_21012	TPASS_RS05010	WP_235214133.1	33	293	No		RNA polymerase sigma factor RpoD/SigA	RNA polymerase sigma factor RpoD/SigA
TPASS_21013	TPASS_RS05015	WP_010882457.1	9	88	Yes		co-chaperone GroES	co-chaperone GroES	1	0.898	12	12	27	862	27	862	0.00064	773.87
TPASS_21014	TPASS_RS05020	WP_010882458.1	71	644	No		hypothetical protein	hypothetical protein
TPASS_21015	TPASS_RS05025	WP_010882459.1	16	141	Yes		transcription antitermination factor NusB	transcription antitermination factor NusB	1	0.362	5	5	6	29	6	29	2.1e-05	35.759
TPASS_21016	TPASS_RS05030	WP_010882460.1	40	361	Yes		peptidyl-prolyl cis-trans isomerase	peptidyl-prolyl cis-trans isomerase	1	0.479	19	19	23	150	23	150	0.00011	150.21
TPASS_21017	TPASS_RS05035	WP_010882461.1	67	605	Yes		alanine--tRNA ligase	alanine--tRNA ligase	1	0.22	16	16	20	102	20	102	7.5e-05	112.46
TPASS_21018	TPASS_RS05045	WP_010882462.1	57	504	Yes		ribonuclease Y	ribonuclease Y	1	0.228	13	13	16	40	16	40	3e-05	42.492
TPASS_21019	TPASS_RS05050	WP_014505682.1	12	114	Yes		aspartyl/glutamyl-tRNA amidotransferase subunit	aspartyl/glutamyl-tRNA amidotransferase subunit C	1	0.404	10	10	15	67	15	67	5e-05	0
TPASS_21020	TPASS_RS05055	WP_010882464.1	54	506	Yes		Asp-tRNA(Asn)/Glu-tRNA(Gln) amidotransferase	Asp-tRNA(Asn)/Glu-tRNA(Gln) amidotransferase subunit GatA	1	0.269	14	14	14	61	14	61	4.5e-05	52.472
TPASS_21021	TPASS_RS05060	WP_010882465.1	57	509	Yes		Asp-tRNA(Asn)/Glu-tRNA(Gln) amidotransferase	Asp-tRNA(Asn)/Glu-tRNA(Gln) amidotransferase subunit GatB	1	0.118	5	5	8	39	8	39	2.9e-05	41.309
TPASS_21022	TPASS_RS05065	WP_010882466.1	49	455	No		DNA repair protein RadA	DNA repair protein RadA
TPASS_RS05070	TPASS_RS05070	WP_010882467.1	19	164	Yes	Detected in TPANIC custom DB search but not detected in SS14 search	recombination regulator RecX	recombination regulator RecX	1	0.216	5	5	5	6	5	6	4.43e-06	7.764
TPASS_21024	TPASS_RS05075	WP_010882468.1	14	129	Yes		30S ribosomal protein S9	30S ribosomal protein S9	1	0.349	7	7	9	33	9	33	2.4e-05	29.825
TPASS_21025	TPASS_RS05080	WP_010882469.1	16	142	Yes		50S ribosomal protein L13	50S ribosomal protein L13	1	0.408	5	5	7	41	7	41	3e-05	43.668
TPASS_RS05530	TPASS_RS05530	WP_013945579.1	10	95	No		hypothetical protein	hypothetical protein
TPASS_21026	TPASS_RS05090	WP_010882470.1	69	589	Yes		M3 family oligoendopeptidase	M3 family oligoendopeptidase	1	0.141	8	8	9	29	9	29	2.1e-05	29.955
TPASS_21027	TPASS_RS05095	WP_010882471.1	28	258	Yes		uridine phosphorylase	uridine phosphorylase	1	0.438	9	9	15	136	15	136	0.0001	159.56
TPASS_21028	TPASS_RS05100	WP_010882472.1	75	670	No		ATP-dependent helicase	ATP-dependent helicase
TPASS_21029	TPASS_RS05105	WP_010882473.1	25	228	Yes		DbpA RNA binding domain-containing protein	DbpA RNA binding domain-containing protein	1	0.276	6	6	7	37	7	37	2.7e-05	34.416
TPASS_21031	TPASS_RS05110	WP_175393426.1	67	609	Yes		major outer sheath N-terminal domain-containing	major outer sheath N-terminal domain-containing protein	1	0.186	10	11	11	36	12	38	2.8e-05	39.45
TPASS_21032	TPASS_RS05115	WP_010882476.1	15	144	No		NusG domain II-containing protein	NusG domain II-containing protein
TPASS_21033	TPASS_RS05120	WP_010882477.1	33	311	No		patatin-like phospholipase family protein	patatin-like phospholipase family protein
TPASS_21034	TPASS_RS05125	WP_010882478.1	35	341	No		sodium:calcium antiporter	sodium:calcium antiporter
TPASS_21035	TPASS_RS05130	WP_010882479.1	107	956	Yes		valine--tRNA ligase	valine--tRNA ligase	1	0.231	25	25	33	152	33	152	0.00011	160.24
TPASS_21036	TPASS_RS05135	WP_010882480.1	84	792	No		heavy metal translocating P-type ATPase	heavy metal translocating P-type ATPase
TPASS_21037	TPASS_RS05140	WP_010882481.1	26	238	No		hemolysin III family protein	hemolysin III family protein
TPASS_21038	TPASS_RS05145	WP_010882482.1	19	177	Yes		Dps family protein	Dps family protein	1	0.424	9	9	13	287	13	287	0.00021	274.58
TPASS_21039	TPASS_RS05150	WP_010882483.1	21	190	Yes		adenine phosphoribosyltransferase	adenine phosphoribosyltransferase	1	0.505	7	7	12	69	12	69	5.1e-05	56.432
TPASS_21040	TPASS_RS05155	WP_010882484.1	40	351	No		amino acid--tRNA ligase-related protein	amino acid--tRNA ligase-related protein
TPASS_21041	TPASS_RS05160	WP_014342706.1	22	199	Yes		ATP-dependent Clp protease proteolytic subunit	ATP-dependent Clp protease proteolytic subunit	1	0.302	6	6	9	72	9	72	5.3e-05	67.515

## Sheet: SS14 Database Peptide Report
Supplementary Table S2_sheet 2. Scaffold peptide reports for in vitro-cultured T. pallidum SS14.
All peptides (T. pallidum, rabbit, and contaminants) detected by mass spectrometry using the T. pallidum SS14 database for peptide/protein searches. Percolator (as a node in Proteome Discoverer) was used to generate decoy sequences (randomized sequences from the T. pallidum database).
REC-2571 Tp_SS14 rabbit review in vitro_1st June 2023, Peptide report created on 03/14/2024
Experiment: REC-2571 Tp_SS14 rabbit review in vitro_1st June 2023
	Peak List Generator: unknown
		Version: unknown
		Charge States Calculated: unknown
		Deisotoped: unknown
		Textual Annotation: unknown
	Database Set: 1 Database
		Database Name: contaminants.fasta; Tp_SS14_rabbit_review.fasta
			Version: unknown
			Taxonomy: All Entries
			Number of Proteins: 2125
		Does database contain common contaminants?: unknown
	Search Engine Set: 1 Search Engine
		Search Engine: Sequest
			Version: IseNode in Proteome Discoverer 3.0.0.757
			Samples: All Samples
			Fragment Tolerance: 0.60 Da (Monoisotopic)
			Parent Tolerance: 10.0 PPM (Monoisotopic)
			Fixed Modifications: +57 on C (Carbamidomethyl)
			Variable Modifications: +16 on M (Oxidation), +42 on Peptide N-Terminal (Acetyl)
			Database: contaminants.fasta; Tp_SS14_rabbit_review.fasta (unknown version, 2125 entries)
			Digestion Enzyme: Trypsin
			Max Missed Cleavages: 2
			Probability Model:
				REC-2571_Pool_TpSS14: 20230526_Sample_TpVitSS141_Pool_Fr_01: Use Previously Calculated Probability (No analysis) [all charge states]
				REC-2571_Pool_TpSS14: 20230526_Sample_TpVitSS141_Pool_Fr_02: Use Previously Calculated Probability (No analysis) [all charge states]
				REC-2571_Pool_TpSS14: 20230526_Sample_TpVitSS141_Pool_Fr_03: Use Previously Calculated Probability (No analysis) [all charge states]
				REC-2571_Pool_TpSS14: 20230526_Sample_TpVitSS141_Pool_Fr_04: Use Previously Calculated Probability (No analysis) [all charge states]
				REC-2571_Pool_TpSS14: 20230526_Sample_TpVitSS141_Pool_Fr_05: Use Previously Calculated Probability (No analysis) [all charge states]
				REC-2571_Pool_TpSS14: 20230526_Sample_TpVitSS141_Pool_Fr_06: Use Previously Calculated Probability (No analysis) [all charge states]
				REC-2571_Pool_TpSS14: 20230526_Sample_TpVitSS141_Pool_Fr_07: Use Previously Calculated Probability (No analysis) [all charge states]
				REC-2571_Pool_TpSS14: 20230526_Sample_TpVitSS141_Pool_Fr_08: Use Previously Calculated Probability (No analysis) [all charge states]
				REC-2571_Pool_TpSS14: 20230526_Sample_TpVitSS141_Pool_Fr_09: Use Previously Calculated Probability (No analysis) [all charge states]
				REC-2571_Pool_TpSS14: 20230526_Sample_TpVitSS141_Pool_Fr_10: Use Previously Calculated Probability (No analysis) [all charge states]
				REC-2571_Pool_TpSS14: 20230526_Sample_TpVitSS141_Pool_Fr_11: Use Previously Calculated Probability (No analysis) [all charge states]
				REC-2571_Pool_TpSS14: 20230526_Sample_TpVitSS141_Pool_Fr_12: Use Previously Calculated Probability (No analysis) [all charge states]
				REC-2571_Pool_TpSS14: 20230526_Sample_TpVitSS141_Pool_Fr_13: Use Previously Calculated Probability (No analysis) [all charge states]
				REC-2571_Pool_TpSS14: 20230526_Sample_TpVitSS141_Pool_Fr_14: Use Previously Calculated Probability (No analysis) [all charge states]
				REC-2571_Pool_TpSS14: 20230526_Sample_TpVitSS141_Pool_Fr_15: Use Previously Calculated Probability (No analysis) [all charge states]
				REC-2571_Pool_TpSS14: 20230526_Sample_TpVitSS141_Pool_Fr_16: Use Previously Calculated Probability (No analysis) [all charge states]
				REC-2571_Pool_TpSS14: 20230526_Sample_TpVitSS141_Pool_Fr_17: Use Previously Calculated Probability (No analysis) [all charge states]
				REC-2571_Pool_TpSS14: 20230526_Sample_TpVitSS141_Pool_Fr_18: Use Previously Calculated Probability (No analysis) [all charge states]
				REC-2571_Pool_TpSS14: 20230526_Sample_TpVitSS141_Pool_Fr_19: Use Previously Calculated Probability (No analysis) [all charge states]
				REC-2571_Pool_TpSS14: 20230526_Sample_TpVitSS141_Pool_Fr_20: Use Previously Calculated Probability (No analysis) [all charge states]
				REC-2571_Pool_TpSS14: 20230526_Sample_TpVitSS141_Pool_Fr_21: Use Previously Calculated Probability (No analysis) [all charge states]
				REC-2571_Pool_TpSS14: 20230526_Sample_TpVitSS141_Pool_Fr_22: Use Previously Calculated Probability (No analysis) [all charge states]
				REC-2571_Pool_TpSS14: 20230526_Sample_TpVitSS141_Pool_Fr_23: Use Previously Calculated Probability (No analysis) [all charge states]
				REC-2571_Pool_TpSS14: 20230526_Sample_TpVitSS141_Pool_Fr_24: Use Previously Calculated Probability (No analysis) [all charge states]
	Scaffold: Version: Scaffold_5.3.0
		Modification Metadata Set: 2334 modifications
			Source: C:\Program Files\Scaffold\parameters\unimod.xml
			Comment:
		Protein Grouping Strategy: Experiment-wide grouping with protein cluster analysis
		Peptide Thresholds: 95.0% minimum
		Protein Thresholds: 99.9% minimum and 1 peptide minimum
		Peptide FDR: 0.1% (Decoy)
		Protein FDR: 4.2% (Decoy)
		GO Annotation Source(s):
		Pathway Annotation Source(s):
		Alternate ID Source(s):
Experiment name	Biological sample category	Biological sample name	MS/MS sample name	Protein name	Protein accession numbers	Alternate IDs	Database sources	Protein molecular weight (Da)	Protein identification probability	Exclusive unique peptide count	Exclusive unique spectrum count	Total spectrum count	Percentage of total spectra	Percentage sequence coverage	Peptide sequence	Previous amino acid	Next amino acid	Best Peptide identification probability	Best Sequest deltaCn	Best Sequest XCorr	Best Sequest Sp	Best Sequest SpRank	Best Sequest Peak Ratio	Number of identified +1H spectra	Number of identified +2H spectra	Number of identified +3H spectra	Number of identified +4H spectra	Number of enzymatic termini	Calculated +1H Peptide Mass (AMU)	Median Retention Time	Total Precursor Intensity	Total TIC	Peptide start index	Peptide stop index	Star Category	Assigned	Other Proteins
REC-2571 Tp_SS14 rabbit review in vitro_1st June 2023	Uncategorized Sample	TP_SS14	REC-2571_Pool_TpSS14: 20230526_Sample_TpVitSS141_Pool_Fr_01	Ezrin OS=Oryctolagus cuniculus OX=9986 GN=EZR PE=1 SV=3	Q8HZQ5		Tp_SS14_rabbit_review.fasta	69221.3	1	2	2	5	0.0001	0.029	IQVWHAEHR	R	G	0.997	0.446	1.95	0	1	0	0	0	1	0	2	1175.61	718.91	8890780	190137	172	180	Empty	TRUE
REC-2571 Tp_SS14 rabbit review in vitro_1st June 2023	Uncategorized Sample	TP_SS14	REC-2571_Pool_TpSS14: 20230526_Sample_TpVitSS141_Pool_Fr_01	Ezrin OS=Oryctolagus cuniculus OX=9986 GN=EZR PE=1 SV=3	Q8HZQ5		Tp_SS14_rabbit_review.fasta	69221.3	1	2	2	5	0.0001	0.029	QLFDQVVK	K	T	0.997	0.495	1.96	0	1	0	0	4	0	0	2	976.546	1954.38		896696	28	35	Empty	TRUE
REC-2571 Tp_SS14 rabbit review in vitro_1st June 2023	Uncategorized Sample	TP_SS14	REC-2571_Pool_TpSS14: 20230526_Sample_TpVitSS141_Pool_Fr_01	ADP/ATP translocase 1 OS=Oryctolagus cuniculus OX=9986 GN=SLC25A4 PE=2 SV=3	O46373		Tp_SS14_rabbit_review.fasta	32902.3	0.997	1	1	4	0.0001	0.0268	GIIDCVVR	K	I	0.997	0.367	1.66	0	1	0	0	4	0	0	2	931.503	1988.11	3.55893E7	800084	53	60	Empty	TRUE
REC-2571 Tp_SS14 rabbit review in vitro_1st June 2023	Uncategorized Sample	TP_SS14	REC-2571_Pool_TpSS14: 20230526_Sample_TpVitSS141_Pool_Fr_01	[locus_tag=TPASS_RS02130] [protein=copper resistance protein NlpE] [protein_id=WP_010881883.1] [location=complement(463639..464109)] [gbkey=CDS]	WP_010881883.1_410		Tp_SS14_rabbit_review.fasta	16467.3	1	3	4	18	0.0004	0.122	EMAPFYVLK	K	K	0.997	0.352	2.39	0	1	0	0	5	0	0	2	1113.57	2372.84	3.76863E8	2839290	144	152	Empty	TRUE
REC-2571 Tp_SS14 rabbit review in vitro_1st June 2023	Uncategorized Sample	TP_SS14	REC-2571_Pool_TpSS14: 20230526_Sample_TpVitSS141_Pool_Fr_01	[locus_tag=TPASS_RS02130] [protein=copper resistance protein NlpE] [protein_id=WP_010881883.1] [location=complement(463639..464109)] [gbkey=CDS]	WP_010881883.1_410		Tp_SS14_rabbit_review.fasta	16467.3	1	3	4	18	0.0004	0.122	KSAPSPLTYR	K	G	0.997	0.539	2.26	0	1	0	0	4	3	0	2	1119.62	889.111	1.59877E7	723412	83	92	Empty	TRUE
REC-2571 Tp_SS14 rabbit review in vitro_1st June 2023	Uncategorized Sample	TP_SS14	REC-2571_Pool_TpSS14: 20230526_Sample_TpVitSS141_Pool_Fr_01	[locus_tag=TPASS_RS02130] [protein=copper resistance protein NlpE] [protein_id=WP_010881883.1] [location=complement(463639..464109)] [gbkey=CDS]	WP_010881883.1_410		Tp_SS14_rabbit_review.fasta	16467.3	1	3	4	18	0.0004	0.122	SAPSPLTYR	K	G	0.997	0.633	1.67	0	1	0	0	6	0	0	2	991.521	1355.76	1.61702E8	2283370	84	92	Empty	TRUE
REC-2571 Tp_SS14 rabbit review in vitro_1st June 2023	Uncategorized Sample	TP_SS14	REC-2571_Pool_TpSS14: 20230526_Sample_TpVitSS141_Pool_Fr_01	[locus_tag=TPASS_RS01315] [protein=LysM peptidoglycan-binding domain-containing protein] [protein_id=WP_235214079.1] [location=271396..271923] [gbkey=CDS]	WP_235214079.1_248		Tp_SS14_rabbit_review.fasta	19786.1	1	2	3	8	0.0002	0.103	KGLEAFAQVER	R	I	0.989	0.243	1.47	0	1	0	0	0	1	0	2	1247.67	1673.44	6338230	117336	134	144	Empty	TRUE
REC-2571 Tp_SS14 rabbit review in vitro_1st June 2023	Uncategorized Sample	TP_SS14	REC-2571_Pool_TpSS14: 20230526_Sample_TpVitSS141_Pool_Fr_01	[locus_tag=TPASS_RS01315] [protein=LysM peptidoglycan-binding domain-containing protein] [protein_id=WP_235214079.1] [location=271396..271923] [gbkey=CDS]	WP_235214079.1_248		Tp_SS14_rabbit_review.fasta	19786.1	1	2	3	8	0.0002	0.103	LAEFMNK	K	L	0.996	0.443	1.94	0	1	0	0	7	0	0	2	852.428	1325.28	1.95767E8	2553660	154	160	Empty	TRUE
REC-2571 Tp_SS14 rabbit review in vitro_1st June 2023	Uncategorized Sample	TP_SS14	REC-2571_Pool_TpSS14: 20230526_Sample_TpVitSS141_Pool_Fr_01	[locus_tag=TPASS_RS00045] [protein=major outer sheath C-terminal domain-containing protein] [protein_id=WP_010881460.1] [location=10397..12379] [gbkey=CDS]	WP_010881460.1_9		Tp_SS14_rabbit_review.fasta	71107	0.904	1	1	1	0	0.0333	GLKVDFESALGSGTADPSMTTR	K	S	0.948	0.543	2.69	0	1	0	0	0	0	1	2	2240.09	1382.37		276424	105	126	Empty	TRUE
REC-2571 Tp_SS14 rabbit review in vitro_1st June 2023	Uncategorized Sample	TP_SS14	REC-2571_Pool_TpSS14: 20230526_Sample_TpVitSS141_Pool_Fr_01	TREMBL:Q32PI4 (Bos taurus) Similar to complement factor I	Q32PI4		contaminants.fasta	68931.8	1	2	2	12	0.0002	0.0324	GFQLGALDTHRR	R	D	0.997	0.7	2.77	0	1	0	0	0	4	0	2	1370.73	1475.6	7.04706E7	1223850	197	208	Empty	TRUE
REC-2571 Tp_SS14 rabbit review in vitro_1st June 2023	Uncategorized Sample	TP_SS14	REC-2571_Pool_TpSS14: 20230526_Sample_TpVitSS141_Pool_Fr_01	TREMBL:Q32PI4 (Bos taurus) Similar to complement factor I	Q32PI4		contaminants.fasta	68931.8	1	2	2	12	0.0002	0.0324	VFCQPWQK	K	C	0.997	0.283	1.73	0	1	0	0	8	0	0	2	1092.53	1707.73	2.64665E8	2877040	85	92	Empty	TRUE
REC-2571 Tp_SS14 rabbit review in vitro_1st June 2023	Uncategorized Sample	TP_SS14	REC-2571_Pool_TpSS14: 20230526_Sample_TpVitSS141_Pool_Fr_01	[locus_tag=TPASS_RS01265] [protein=GerMN domain-containing protein] [protein_id=WP_014342783.1] [location=262090..262563] [gbkey=CDS]	WP_014342783.1_236		Tp_SS14_rabbit_review.fasta	17371.9	0.998	1	2	6	0.0001	0.0828	ELLLGPQHHGYAR	R	L	0.997	0.648	3.03	0	1	0	0	0	4	2	2	1490.79	1146.72	9542310	514708	74	86	Empty	TRUE
REC-2571 Tp_SS14 rabbit review in vitro_1st June 2023	Uncategorized Sample	TP_SS14	REC-2571_Pool_TpSS14: 20230526_Sample_TpVitSS141_Pool_Fr_01	[locus_tag=TPASS_RS04780] [protein=hypothetical protein] [protein_id=WP_010882411.1] [location=complement(1050766..1052319)] [gbkey=CDS]	WP_010882411.1_914		Tp_SS14_rabbit_review.fasta	56597.8	1	3	4	7	0.0001	0.0542	GYAAVHLDYVR	R	A	0.997	0.567	2.27	0	1	0	0	2	3	0	2	1263.65	1759.18	8.66863E7	662781	477	487	Empty	TRUE
REC-2571 Tp_SS14 rabbit review in vitro_1st June 2023	Uncategorized Sample	TP_SS14	REC-2571_Pool_TpSS14: 20230526_Sample_TpVitSS141_Pool_Fr_01	[locus_tag=TPASS_RS04780] [protein=hypothetical protein] [protein_id=WP_010882411.1] [location=complement(1050766..1052319)] [gbkey=CDS]	WP_010882411.1_914		Tp_SS14_rabbit_review.fasta	56597.8	1	3	4	7	0.0001	0.0542	SHVFAVNTK	R	Y	0.966	0.619	1.98	0	1	0	0	1	0	0	2	1002.54	654.553	1905940	20453	182	190	Empty	TRUE
REC-2571 Tp_SS14 rabbit review in vitro_1st June 2023	Uncategorized Sample	TP_SS14	REC-2571_Pool_TpSS14: 20230526_Sample_TpVitSS141_Pool_Fr_01	[locus_tag=TPASS_RS04780] [protein=hypothetical protein] [protein_id=WP_010882411.1] [location=complement(1050766..1052319)] [gbkey=CDS]	WP_010882411.1_914		Tp_SS14_rabbit_review.fasta	56597.8	1	3	4	7	0.0001	0.0542	VIADLPQR	K	A	0.996	0.702	1.36	0	1	0	0	1	0	0	2	911.531	1283.63		33059.5	432	439	Empty	TRUE
REC-2571 Tp_SS14 rabbit review in vitro_1st June 2023	Uncategorized Sample	TP_SS14	REC-2571_Pool_TpSS14: 20230526_Sample_TpVitSS141_Pool_Fr_01	[gene=rpsF] [locus_tag=TPASS_RS00305] [protein=30S ribosomal protein S6] [protein_id=WP_010881512.1] [location=complement(70710..70991)] [gbkey=CDS]	WP_010881512.1_57		Tp_SS14_rabbit_review.fasta	10915.9	1	3	3	8	0.0002	0.366	ALLQENDAVIAR	R	E	0.997	0.493	2.22	0	1	0	0	4	0	0	2	1312.72	1978.28	1.17995E7	325383	26	37	Empty	TRUE
REC-2571 Tp_SS14 rabbit review in vitro_1st June 2023	Uncategorized Sample	TP_SS14	REC-2571_Pool_TpSS14: 20230526_Sample_TpVitSS141_Pool_Fr_01	[gene=rpsF] [locus_tag=TPASS_RS00305] [protein=30S ribosomal protein S6] [protein_id=WP_010881512.1] [location=complement(70710..70991)] [gbkey=CDS]	WP_010881512.1_57		Tp_SS14_rabbit_review.fasta	10915.9	1	3	3	8	0.0002	0.366	ELAYPLKK	R	Q	0.997	0.624	1.68	0	1	0	0	3	0	0	2	961.572	1045.25	2.24554E7	225303	45	52	Empty	TRUE
REC-2571 Tp_SS14 rabbit review in vitro_1st June 2023	Uncategorized Sample	TP_SS14	REC-2571_Pool_TpSS14: 20230526_Sample_TpVitSS141_Pool_Fr_01	[gene=rpsF] [locus_tag=TPASS_RS00305] [protein=30S ribosomal protein S6] [protein_id=WP_010881512.1] [location=complement(70710..70991)] [gbkey=CDS]	WP_010881512.1_57		Tp_SS14_rabbit_review.fasta	10915.9	1	3	3	8	0.0002	0.366	YLLFIVQCEPGKVR	R	E	0.993	0.42	1.91	0	1	0	0	0	1	0	2	1721.94	2777.12	893759	23038.9	58	71	Empty	TRUE
REC-2571 Tp_SS14 rabbit review in vitro_1st June 2023	Uncategorized Sample	TP_SS14	REC-2571_Pool_TpSS14: 20230526_Sample_TpVitSS141_Pool_Fr_01	SWISS-PROT:Q3MHN5 (Bos taurus) Vitamin D-binding protein precursor	Q3MHN5		contaminants.fasta	53343.1	0.77	0	0	3	0.0001	0.0401	DKVCKDLASLGR	K	E	0.996	0.00176	1.43	0	1	0	0	0	2	0	2	1361.72	1188.89	1013240	127671	26	37	Empty	FALSE	ENSEMBL:ENSBTAP00000018229
REC-2571 Tp_SS14 rabbit review in vitro_1st June 2023	Uncategorized Sample	TP_SS14	REC-2571_Pool_TpSS14: 20230526_Sample_TpVitSS141_Pool_Fr_01	SWISS-PROT:Q3MHN5 (Bos taurus) Vitamin D-binding protein precursor	Q3MHN5		contaminants.fasta	53343.1	0.77	0	0	3	0.0001	0.0401	ILESTLK	K	S	0.993	0.136	1.34	0	1	0	0	1	0	0	2	803.487	1043.82	1.30174E7	98139.3	363	369	Empty	FALSE	ENSEMBL:ENSBTAP00000018229
REC-2571 Tp_SS14 rabbit review in vitro_1st June 2023	Uncategorized Sample	TP_SS14	REC-2571_Pool_TpSS14: 20230526_Sample_TpVitSS141_Pool_Fr_01	[locus_tag=TPASS_RS01420] [protein=S41 family peptidase] [protein_id=WP_014505444.1] [location=complement(293793..295253)] [gbkey=CDS]	WP_014505444.1_265		Tp_SS14_rabbit_review.fasta	54530.7	1	2	2	5	0.0001	0.0473	MVETVTELRR	R	Q	0.997	0.475	2.15	0	1	0	0	0	4	0	2	1233.66	1243.02	8879970	259023	222	231	Empty	TRUE
REC-2571 Tp_SS14 rabbit review in vitro_1st June 2023	Uncategorized Sample	TP_SS14	REC-2571_Pool_TpSS14: 20230526_Sample_TpVitSS141_Pool_Fr_01	[locus_tag=TPASS_RS01420] [protein=S41 family peptidase] [protein_id=WP_014505444.1] [location=complement(293793..295253)] [gbkey=CDS]	WP_014505444.1_265		Tp_SS14_rabbit_review.fasta	54530.7	1	2	2	5	0.0001	0.0473	VQGHSITFSVNAR	R	A	0.997	0.467	2.58	0	1	0	0	0	1	0	2	1415.74	1418.29		65958.6	272	284	Empty	TRUE
REC-2571 Tp_SS14 rabbit review in vitro_1st June 2023	Uncategorized Sample	TP_SS14	REC-2571_Pool_TpSS14: 20230526_Sample_TpVitSS141_Pool_Fr_01	[gene=rpiA] [locus_tag=TPASS_RS03050] [protein=ribose-5-phosphate isomerase RpiA] [protein_id=WP_010882062.1] [location=670151..670915] [gbkey=CDS]	WP_010882062.1_582		Tp_SS14_rabbit_review.fasta	27572.4	0.995	1	1	2	0	0.0394	GGGAALLQEK	K	I	0.997	0.18	1.91	0	1	0	0	2	0	0	2	943.521	1035.46		134678	119	128	Empty	TRUE
REC-2571 Tp_SS14 rabbit review in vitro_1st June 2023	Uncategorized Sample	TP_SS14	REC-2571_Pool_TpSS14: 20230526_Sample_TpVitSS141_Pool_Fr_01	[locus_tag=TPASS_RS05510] [protein=LysM peptidoglycan-binding domain-containing protein] [protein_id=WP_010882214.1] [location=836438..837415] [gbkey=CDS]	WP_010882214.1_728		Tp_SS14_rabbit_review.fasta	36961.8	1	6	7	15	0.0003	0.178	ECFWNIAK	R	N	0.997	0.34	1.35	0	1	0	0	1	0	0	2	1067.5	2436.47	5143600	93885	257	264	Empty	TRUE
REC-2571 Tp_SS14 rabbit review in vitro_1st June 2023	Uncategorized Sample	TP_SS14	REC-2571_Pool_TpSS14: 20230526_Sample_TpVitSS141_Pool_Fr_01	[locus_tag=TPASS_RS05510] [protein=LysM peptidoglycan-binding domain-containing protein] [protein_id=WP_010882214.1] [location=836438..837415] [gbkey=CDS]	WP_010882214.1_728		Tp_SS14_rabbit_review.fasta	36961.8	1	6	7	15	0.0003	0.178	GRVLPAQYK	K	V	0.997	0.248	1.93	0	1	0	0	2	0	0	2	1031.6	703.943	7.9943E7	482690	240	248	Empty	TRUE
REC-2571 Tp_SS14 rabbit review in vitro_1st June 2023	Uncategorized Sample	TP_SS14	REC-2571_Pool_TpSS14: 20230526_Sample_TpVitSS141_Pool_Fr_01	[locus_tag=TPASS_RS05510] [protein=LysM peptidoglycan-binding domain-containing protein] [protein_id=WP_010882214.1] [location=836438..837415] [gbkey=CDS]	WP_010882214.1_728		Tp_SS14_rabbit_review.fasta	36961.8	1	6	7	15	0.0003	0.178	LYEANKDKIPQSK	K	N	0.995	0.0996	1.72	0	1	0	0	0	0	1	2	1533.83	664.326	1529090	38736.1	278	290	Empty	TRUE
REC-2571 Tp_SS14 rabbit review in vitro_1st June 2023	Uncategorized Sample	TP_SS14	REC-2571_Pool_TpSS14: 20230526_Sample_TpVitSS141_Pool_Fr_01	[locus_tag=TPASS_RS05510] [protein=LysM peptidoglycan-binding domain-containing protein] [protein_id=WP_010882214.1] [location=836438..837415] [gbkey=CDS]	WP_010882214.1_728		Tp_SS14_rabbit_review.fasta	36961.8	1	6	7	15	0.0003	0.178	NVKPESQLLAK	K	A	0.997	0.1	1.34	0	1	0	0	2	4	0	2	1226.71	919.858	1.70447E7	681250	144	154	Empty	TRUE
REC-2571 Tp_SS14 rabbit review in vitro_1st June 2023	Uncategorized Sample	TP_SS14	REC-2571_Pool_TpSS14: 20230526_Sample_TpVitSS141_Pool_Fr_01	[locus_tag=TPASS_RS05510] [protein=LysM peptidoglycan-binding domain-containing protein] [protein_id=WP_010882214.1] [location=836438..837415] [gbkey=CDS]	WP_010882214.1_728		Tp_SS14_rabbit_review.fasta	36961.8	1	6	7	15	0.0003	0.178	TGGLAFDSK	K	Q	0.997	0.312	1.29	0	1	0	0	2	0	0	2	895.452	1169.8	2365910	99734.1	118	126	Empty	TRUE
REC-2571 Tp_SS14 rabbit review in vitro_1st June 2023	Uncategorized Sample	TP_SS14	REC-2571_Pool_TpSS14: 20230526_Sample_TpVitSS141_Pool_Fr_01	[locus_tag=TPASS_RS05510] [protein=LysM peptidoglycan-binding domain-containing protein] [protein_id=WP_010882214.1] [location=836438..837415] [gbkey=CDS]	WP_010882214.1_728		Tp_SS14_rabbit_review.fasta	36961.8	1	6	7	15	0.0003	0.178	VTTWSIDR	K	E	0.997	0.501	2.11	0	1	0	0	3	0	0	2	977.505	1677.49	5.52761E8	5017070	249	256	Empty	TRUE
REC-2571 Tp_SS14 rabbit review in vitro_1st June 2023	Uncategorized Sample	TP_SS14	REC-2571_Pool_TpSS14: 20230526_Sample_TpVitSS141_Pool_Fr_01	[locus_tag=TPASS_RS04305] [protein=flagellin] [protein_id=WP_010882313.1] [location=949769..950626] [gbkey=CDS]	WP_010882313.1_822		Tp_SS14_rabbit_review.fasta	31055.8	1	4	5	22	0.0004	0.168	ADLGAYQNR	R	F	0.997	0.6	1.92	0	1	0	0	1	0	0	2	1007.49	895.434	1690780	48772.8	214	222	Empty	FALSE	WP_010882237.1_750
REC-2571 Tp_SS14 rabbit review in vitro_1st June 2023	Uncategorized Sample	TP_SS14	REC-2571_Pool_TpSS14: 20230526_Sample_TpVitSS141_Pool_Fr_01	[locus_tag=TPASS_RS04305] [protein=flagellin] [protein_id=WP_010882313.1] [location=949769..950626] [gbkey=CDS]	WP_010882313.1_822		Tp_SS14_rabbit_review.fasta	31055.8	1	4	5	22	0.0004	0.168	QGGINGLAIAK	R	N	0.997	0.598	2.21	0	1	0	0	2	0	0	2	1041.61	1613.46	2.88517E7	507751	15	25	Empty	TRUE
REC-2571 Tp_SS14 rabbit review in vitro_1st June 2023	Uncategorized Sample	TP_SS14	REC-2571_Pool_TpSS14: 20230526_Sample_TpVitSS141_Pool_Fr_01	[locus_tag=TPASS_RS04305] [protein=flagellin] [protein_id=WP_010882313.1] [location=949769..950626] [gbkey=CDS]	WP_010882313.1_822		Tp_SS14_rabbit_review.fasta	31055.8	1	4	5	22	0.0004	0.168	QRADLGAYQNR	K	F	0.994	0	2.28	0	1	0	0	0	1	0	2	1291.65	723.398		39342.7	212	222	Empty	FALSE	WP_010882237.1_750
REC-2571 Tp_SS14 rabbit review in vitro_1st June 2023	Uncategorized Sample	TP_SS14	REC-2571_Pool_TpSS14: 20230526_Sample_TpVitSS141_Pool_Fr_01	[locus_tag=TPASS_RS04305] [protein=flagellin] [protein_id=WP_010882313.1] [location=949769..950626] [gbkey=CDS]	WP_010882313.1_822		Tp_SS14_rabbit_review.fasta	31055.8	1	4	5	22	0.0004	0.168	SISIATVDGANK	R	V	0.997	0.62	2.24	0	1	0	0	12	0	0	2	1175.63	1461.15	6.86395E7	1565140	186	197	Empty	TRUE
REC-2571 Tp_SS14 rabbit review in vitro_1st June 2023	Uncategorized Sample	TP_SS14	REC-2571_Pool_TpSS14: 20230526_Sample_TpVitSS141_Pool_Fr_01	[locus_tag=TPASS_RS04305] [protein=flagellin] [protein_id=WP_010882313.1] [location=949769..950626] [gbkey=CDS]	WP_010882313.1_822		Tp_SS14_rabbit_review.fasta	31055.8	1	4	5	22	0.0004	0.168	VIGTLDSALK	K	E	0.997	0.459	1.88	0	1	0	0	2	0	0	2	1016.6	1857.3	1.78169E7	398245	198	207	Empty	TRUE
REC-2571 Tp_SS14 rabbit review in vitro_1st June 2023	Uncategorized Sample	TP_SS14	REC-2571_Pool_TpSS14: 20230526_Sample_TpVitSS141_Pool_Fr_01	[locus_tag=TPASS_RS04305] [protein=flagellin] [protein_id=WP_010882313.1] [location=949769..950626] [gbkey=CDS]	WP_010882313.1_822		Tp_SS14_rabbit_review.fasta	31055.8	1	4	5	22	0.0004	0.168	VIGTLDSALKEINK	K	Q	0.997	0.398	2.86	0	1	0	0	2	2	0	2	1500.86	2437.9	4504780	157731	198	211	Empty	TRUE
REC-2571 Tp_SS14 rabbit review in vitro_1st June 2023	Uncategorized Sample	TP_SS14	REC-2571_Pool_TpSS14: 20230526_Sample_TpVitSS141_Pool_Fr_01	[gene=secA] [locus_tag=TPASS_RS01865] [protein=preprotein translocase subunit SecA] [protein_id=WP_014342795.1] [location=complement(403600..406350)] [gbkey=CDS]	WP_014342795.1_357		Tp_SS14_rabbit_review.fasta	103756	1	1	2	7	0.0001	0.0153	GVHIVTVNDYLAER	R	D	0.997	0.627	2.77	0	1	0	0	2	5	0	2	1585.83	2353.92	1.5207E7	476923	126	139	Empty	TRUE
REC-2571 Tp_SS14 rabbit review in vitro_1st June 2023	Uncategorized Sample	TP_SS14	REC-2571_Pool_TpSS14: 20230526_Sample_TpVitSS141_Pool_Fr_01	(Bos taurus) similar to endopin 2B	REFSEQ:XP_001252647		contaminants.fasta	46899	0.84	0	0	10	0.0002	0.0312	LINEYVK	K	N	0.997	0.31	1.68	0	1	0	0	5	0	0	2	878.498	1304.5	1.51533E8	1756810	176	182	Empty	FALSE	A2I7N3
REC-2571 Tp_SS14 rabbit review in vitro_1st June 2023	Uncategorized Sample	TP_SS14	REC-2571_Pool_TpSS14: 20230526_Sample_TpVitSS141_Pool_Fr_01	(Bos taurus) similar to endopin 2B	REFSEQ:XP_001252647		contaminants.fasta	46899	0.84	0	0	10	0.0002	0.0312	LLDKFR	K	K	0.996	0.0851	1.27	0	1	0	0	5	0	0	2	791.477	1069.68	7.02392E7	585626	146	151	Empty	FALSE	A2I7N3
REC-2571 Tp_SS14 rabbit review in vitro_1st June 2023	Uncategorized Sample	TP_SS14	REC-2571_Pool_TpSS14: 20230526_Sample_TpVitSS141_Pool_Fr_01	[locus_tag=TPASS_RS04470] [protein=KH domain-containing protein] [protein_id=WP_010882349.1] [location=988610..988852] [gbkey=CDS]	WP_010882349.1_855		Tp_SS14_rabbit_review.fasta	8686.2	1	2	4	22	0.0004	0.312	SPGEGLEILQLR	K	V	0.997	0.64	2.71	0	1	0	0	15	3	0	2	1311.73	3003.14	9.12078E8	8148600	28	39	Empty	TRUE
REC-2571 Tp_SS14 rabbit review in vitro_1st June 2023	Uncategorized Sample	TP_SS14	REC-2571_Pool_TpSS14: 20230526_Sample_TpVitSS141_Pool_Fr_01	[locus_tag=TPASS_RS04470] [protein=KH domain-containing protein] [protein_id=WP_010882349.1] [location=988610..988852] [gbkey=CDS]	WP_010882349.1_855		Tp_SS14_rabbit_review.fasta	8686.2	1	2	4	22	0.0004	0.312	TLLSASAHASQTR	R	Y	0.997	0.76	2.25	0	1	0	0	2	2	0	2	1342.71	867.284	473639	181444	61	73	Empty	TRUE
REC-2571 Tp_SS14 rabbit review in vitro_1st June 2023	Uncategorized Sample	TP_SS14	REC-2571_Pool_TpSS14: 20230526_Sample_TpVitSS141_Pool_Fr_01	[gene=recR] [locus_tag=TPASS_RS04970] [protein=recombination mediator RecR] [protein_id=WP_010882448.1] [location=complement(1094109..1094714)] [gbkey=CDS]	WP_010882448.1_950		Tp_SS14_rabbit_review.fasta	21800.4	0.993	1	1	2	0	0.0348	LAYHLLK	R	R	0.996	0.167	1.71	0	1	0	0	2	0	0	2	857.524	1313.32	6634160	126040	26	32	Empty	TRUE
REC-2571 Tp_SS14 rabbit review in vitro_1st June 2023	Uncategorized Sample	TP_SS14	REC-2571_Pool_TpSS14: 20230526_Sample_TpVitSS141_Pool_Fr_01	[locus_tag=TPASS_RS02955] [protein=hypothetical protein] [protein_id=WP_012460579.1] [location=complement(650288..652351)] [gbkey=CDS]	WP_012460579.1_565		Tp_SS14_rabbit_review.fasta	75793.5	1	1	1	4	0.0001	0.0175	LQLQQPTESVVR	R	R	0.997	0.73	3.08	0	1	0	0	4	0	0	2	1397.77	1824.43	8.83755E7	846793	586	597	Empty	TRUE
REC-2571 Tp_SS14 rabbit review in vitro_1st June 2023	Uncategorized Sample	TP_SS14	REC-2571_Pool_TpSS14: 20230526_Sample_TpVitSS141_Pool_Fr_01	Elongation factor 1-gamma OS=Oryctolagus cuniculus OX=9986 GN=EEF1G PE=2 SV=3	P29694		Tp_SS14_rabbit_review.fasta	50049.3	0.995	1	1	7	0.0001	0.0183	DPFAHLPK	K	S	0.997	0.674	2.41	0	1	0	0	7	0	0	2	924.494	1545.11	8.20495E7	1558730	278	285	Empty	TRUE
REC-2571 Tp_SS14 rabbit review in vitro_1st June 2023	Uncategorized Sample	TP_SS14	REC-2571_Pool_TpSS14: 20230526_Sample_TpVitSS141_Pool_Fr_01	[locus_tag=TPASS_RS04545] [protein=FAD-dependent oxidoreductase] [protein_id=WP_010882364.1] [location=1000795..1002132] [gbkey=CDS]	WP_010882364.1_869		Tp_SS14_rabbit_review.fasta	48645	1	7	9	48	0.001	0.155	IKLFQDAEAVIKK	R	L	0.997	0.843	4.33	0	1	0	0	4	21	6	2	1502.89	2243.69	5.53624E8	8495860	130	142	Empty	TRUE
REC-2571 Tp_SS14 rabbit review in vitro_1st June 2023	Uncategorized Sample	TP_SS14	REC-2571_Pool_TpSS14: 20230526_Sample_TpVitSS141_Pool_Fr_01	[locus_tag=TPASS_RS04545] [protein=FAD-dependent oxidoreductase] [protein_id=WP_010882364.1] [location=1000795..1002132] [gbkey=CDS]	WP_010882364.1_869		Tp_SS14_rabbit_review.fasta	48645	1	7	9	48	0.001	0.155	IRIVFDK	K	K	0.988	0.297	1.7	0	1	0	0	3	0	0	2	890.546	1432.98	1.47969E8	1179130	376	382	Empty	TRUE
REC-2571 Tp_SS14 rabbit review in vitro_1st June 2023	Uncategorized Sample	TP_SS14	REC-2571_Pool_TpSS14: 20230526_Sample_TpVitSS141_Pool_Fr_01	[locus_tag=TPASS_RS04545] [protein=FAD-dependent oxidoreductase] [protein_id=WP_010882364.1] [location=1000795..1002132] [gbkey=CDS]	WP_010882364.1_869		Tp_SS14_rabbit_review.fasta	48645	1	7	9	48	0.001	0.155	LEQPSIK	K	N	0.997	0.351	1.57	0	1	0	0	2	0	0	2	814.467	897.29	6656540	169774	143	149	Empty	TRUE
REC-2571 Tp_SS14 rabbit review in vitro_1st June 2023	Uncategorized Sample	TP_SS14	REC-2571_Pool_TpSS14: 20230526_Sample_TpVitSS141_Pool_Fr_01	[locus_tag=TPASS_RS04545] [protein=FAD-dependent oxidoreductase] [protein_id=WP_010882364.1] [location=1000795..1002132] [gbkey=CDS]	WP_010882364.1_869		Tp_SS14_rabbit_review.fasta	48645	1	7	9	48	0.001	0.155	LIIATGSLPIIPK	K	I	0.997	0.45	3.64	0	1	0	0	6	0	0	2	1335.86	3154.74	1.72883E7	392669	106	118	Empty	TRUE
REC-2571 Tp_SS14 rabbit review in vitro_1st June 2023	Uncategorized Sample	TP_SS14	REC-2571_Pool_TpSS14: 20230526_Sample_TpVitSS141_Pool_Fr_01	[locus_tag=TPASS_RS04545] [protein=FAD-dependent oxidoreductase] [protein_id=WP_010882364.1] [location=1000795..1002132] [gbkey=CDS]	WP_010882364.1_869		Tp_SS14_rabbit_review.fasta	48645	1	7	9	48	0.001	0.155	SHHITLAFGQK	R	V	0.997	0.733	3.7	0	1	0	0	0	2	0	2	1238.66	1002.66		175476	202	212	Empty	TRUE
REC-2571 Tp_SS14 rabbit review in vitro_1st June 2023	Uncategorized Sample	TP_SS14	REC-2571_Pool_TpSS14: 20230526_Sample_TpVitSS141_Pool_Fr_01	[locus_tag=TPASS_RS04545] [protein=FAD-dependent oxidoreductase] [protein_id=WP_010882364.1] [location=1000795..1002132] [gbkey=CDS]	WP_010882364.1_869		Tp_SS14_rabbit_review.fasta	48645	1	7	9	48	0.001	0.155	TFANGAYAVDLK	R	Q	0.997	0.634	2.46	0	1	0	0	2	0	0	2	1269.65	2155.17		210469	257	268	Empty	TRUE
REC-2571 Tp_SS14 rabbit review in vitro_1st June 2023	Uncategorized Sample	TP_SS14	REC-2571_Pool_TpSS14: 20230526_Sample_TpVitSS141_Pool_Fr_01	[locus_tag=TPASS_RS04545] [protein=FAD-dependent oxidoreductase] [protein_id=WP_010882364.1] [location=1000795..1002132] [gbkey=CDS]	WP_010882364.1_869		Tp_SS14_rabbit_review.fasta	48645	1	7	9	48	0.001	0.155	TFANGAYAVDLKQETSVK	R	D	0.997	0.722	3.07	0	1	0	0	0	2	0	2	1941.99	2091.09	1.82847E7	498304	257	274	Empty	TRUE
REC-2571 Tp_SS14 rabbit review in vitro_1st June 2023	Uncategorized Sample	TP_SS14	REC-2571_Pool_TpSS14: 20230526_Sample_TpVitSS141_Pool_Fr_01	Dual specificity mitogen-activated protein kinase kinase 1 OS=Oryctolagus cuniculus OX=9986 GN=MAP2K1 PE=1 SV=2	P29678		Tp_SS14_rabbit_review.fasta	43454.2	0.965	1	1	2	0	0.0229	RLEAFLTQK	K	Q	0.981	0.306	2.02	0	1	0	0	2	0	0	2	1105.64	1471.94	3.51487E7	228149	49	57	Empty	TRUE
REC-2571 Tp_SS14 rabbit review in vitro_1st June 2023	Uncategorized Sample	TP_SS14	REC-2571_Pool_TpSS14: 20230526_Sample_TpVitSS141_Pool_Fr_01	SWISS-PROT:P02584 (Bos taurus) Profilin-1	P02584		contaminants.fasta	15057.6	0.995	1	1	6	0.0001	0.0857	DSPSVWAAVPGK	K	T	0.997	0.656	2.93	0	1	0	0	6	0	0	2	1213.62	2262.98	1.56669E8	1519420	27	38	Empty	TRUE
REC-2571 Tp_SS14 rabbit review in vitro_1st June 2023	Uncategorized Sample	TP_SS14	REC-2571_Pool_TpSS14: 20230526_Sample_TpVitSS141_Pool_Fr_01	[locus_tag=TPASS_RS03860] [protein=hypothetical protein] [protein_id=WP_010882222.1] [location=complement(845915..846139)] [gbkey=CDS]	WP_010882222.1_736		Tp_SS14_rabbit_review.fasta	9018.2	1	3	3	5	0.0001	0.203	LYWTFR	R	E	0.985	0.636	1	0	1	0	0	1	0	0	2	885.462	2654.87	6160550	39776.7	21	26	Empty	TRUE
REC-2571 Tp_SS14 rabbit review in vitro_1st June 2023	Uncategorized Sample	TP_SS14	REC-2571_Pool_TpSS14: 20230526_Sample_TpVitSS141_Pool_Fr_01	[locus_tag=TPASS_RS03860] [protein=hypothetical protein] [protein_id=WP_010882222.1] [location=complement(845915..846139)] [gbkey=CDS]	WP_010882222.1_736		Tp_SS14_rabbit_review.fasta	9018.2	1	3	3	5	0.0001	0.203	TLQCDICR	K	K	0.997	0.719	1.65	0	1	0	0	2	0	0	2	1065.48	1037.39	1.08648E7	253284	3	10	Empty	TRUE
REC-2571 Tp_SS14 rabbit review in vitro_1st June 2023	Uncategorized Sample	TP_SS14	REC-2571_Pool_TpSS14: 20230526_Sample_TpVitSS141_Pool_Fr_01	[locus_tag=TPASS_RS03860] [protein=hypothetical protein] [protein_id=WP_010882222.1] [location=complement(845915..846139)] [gbkey=CDS]	WP_010882222.1_736		Tp_SS14_rabbit_review.fasta	9018.2	1	3	3	5	0.0001	0.203	TLQCDICRK	K	E	0.997	0.401	1.96	0	1	0	0	0	2	0	2	1193.58	679.889		71573.8	3	11	Empty	TRUE
REC-2571 Tp_SS14 rabbit review in vitro_1st June 2023	Uncategorized Sample	TP_SS14	REC-2571_Pool_TpSS14: 20230526_Sample_TpVitSS141_Pool_Fr_01	Plasma membrane calcium-transporting ATPase 1 OS=Oryctolagus cuniculus OX=9986 GN=ATP2B1 PE=2 SV=3	Q00804		Tp_SS14_rabbit_review.fasta	134654	0.997	1	1	1	0	0.0074	GASEIILKK	K	C	0.997	0.548	2.61	0	1	0	0	1	0	0	2	958.593	822.741	3615750	64551.1	602	610	Empty	TRUE
REC-2571 Tp_SS14 rabbit review in vitro_1st June 2023	Uncategorized Sample	TP_SS14	REC-2571_Pool_TpSS14: 20230526_Sample_TpVitSS141_Pool_Fr_01	SWISS-PROT:P12763 (Bos taurus) Alpha-2-HS-glycoprotein precursor	P12763		contaminants.fasta	38417.4	1	10	18	547	0.0108	0.32	CNLLAEK	K	Q	0.996	0.542	2.11	0	1	0	0	2	0	0	2	847.434	989.158		417440	219	225	Empty	TRUE
REC-2571 Tp_SS14 rabbit review in vitro_1st June 2023	Uncategorized Sample	TP_SS14	REC-2571_Pool_TpSS14: 20230526_Sample_TpVitSS141_Pool_Fr_01	SWISS-PROT:P12763 (Bos taurus) Alpha-2-HS-glycoprotein precursor	P12763		contaminants.fasta	38417.4	1	10	18	547	0.0108	0.32	EVVDPTKCNLLAEK	K	Q	0.997	0.497	3.91	0	1	0	0	4	4	0	2	1615.84	1922.63	3.17244E8	3359330	212	225	Empty	TRUE
REC-2571 Tp_SS14 rabbit review in vitro_1st June 2023	Uncategorized Sample	TP_SS14	REC-2571_Pool_TpSS14: 20230526_Sample_TpVitSS141_Pool_Fr_01	SWISS-PROT:P12763 (Bos taurus) Alpha-2-HS-glycoprotein precursor	P12763		contaminants.fasta	38417.4	1	10	18	547	0.0108	0.32	GSVIQKALGGEDVR	K	V	0.997	0.494	1.95	0	1	0	0	0	1	0	2	1428.78	1711.1		137835	232	245	Empty	TRUE
REC-2571 Tp_SS14 rabbit review in vitro_1st June 2023	Uncategorized Sample	TP_SS14	REC-2571_Pool_TpSS14: 20230526_Sample_TpVitSS141_Pool_Fr_01	SWISS-PROT:P12763 (Bos taurus) Alpha-2-HS-glycoprotein precursor	P12763		contaminants.fasta	38417.4	1	10	18	547	0.0108	0.32	GYKHTLNQIDSVK	R	V	0.997	0.735	4.39	0	1	0	0	23	345	6	2	1502.8	2506.06	5.55619E10	6.00121E8	55	67	Empty	TRUE
REC-2571 Tp_SS14 rabbit review in vitro_1st June 2023	Uncategorized Sample	TP_SS14	REC-2571_Pool_TpSS14: 20230526_Sample_TpVitSS141_Pool_Fr_01	SWISS-PROT:P12763 (Bos taurus) Alpha-2-HS-glycoprotein precursor	P12763		contaminants.fasta	38417.4	1	10	18	547	0.0108	0.32	HTFSGVASVESSSGEAFHVGK	R	T	0.997	0.84	6.52	0	1	0	0	0	8	3	2	2120	1929.96	2.9489E8	3948110	313	333	Empty	TRUE
REC-2571 Tp_SS14 rabbit review in vitro_1st June 2023	Uncategorized Sample	TP_SS14	REC-2571_Pool_TpSS14: 20230526_Sample_TpVitSS141_Pool_Fr_01	SWISS-PROT:P12763 (Bos taurus) Alpha-2-HS-glycoprotein precursor	P12763		contaminants.fasta	38417.4	1	10	18	547	0.0108	0.32	HTLNQIDSVK	K	V	0.997	0.697	3.15	0	1	0	0	13	0	0	2	1154.62	785.948	3.76406E8	4200420	58	67	Empty	TRUE
REC-2571 Tp_SS14 rabbit review in vitro_1st June 2023	Uncategorized Sample	TP_SS14	REC-2571_Pool_TpSS14: 20230526_Sample_TpVitSS141_Pool_Fr_01	SWISS-PROT:P12763 (Bos taurus) Alpha-2-HS-glycoprotein precursor	P12763		contaminants.fasta	38417.4	1	10	18	547	0.0108	0.32	HTLNQIDSVKVWPR	K	R	0.997	0.891	2.8	0	1	0	0	4	100	3	2	1692.92	2683.53	3.75055E9	5.25778E7	58	71	Empty	TRUE
REC-2571 Tp_SS14 rabbit review in vitro_1st June 2023	Uncategorized Sample	TP_SS14	REC-2571_Pool_TpSS14: 20230526_Sample_TpVitSS141_Pool_Fr_01	SWISS-PROT:P12763 (Bos taurus) Alpha-2-HS-glycoprotein precursor	P12763		contaminants.fasta	38417.4	1	10	18	547	0.0108	0.32	QDGQFSVLFTK	K	C	0.997	0.509	3.4	0	1	0	0	10	0	0	2	1269.65	2693.8	6.14275E7	1202950	121	131	Empty	TRUE
REC-2571 Tp_SS14 rabbit review in vitro_1st June 2023	Uncategorized Sample	TP_SS14	REC-2571_Pool_TpSS14: 20230526_Sample_TpVitSS141_Pool_Fr_01	SWISS-PROT:P12763 (Bos taurus) Alpha-2-HS-glycoprotein precursor	P12763		contaminants.fasta	38417.4	1	10	18	547	0.0108	0.32	QQTQHAVEGDCDIHVLK	R	Q	0.997	0.766	2.8	0	1	0	0	0	2	4	2	1977.95	1161.86	1.03797E7	352652	104	120	Empty	TRUE
REC-2571 Tp_SS14 rabbit review in vitro_1st June 2023	Uncategorized Sample	TP_SS14	REC-2571_Pool_TpSS14: 20230526_Sample_TpVitSS141_Pool_Fr_01	SWISS-PROT:P12763 (Bos taurus) Alpha-2-HS-glycoprotein precursor	P12763		contaminants.fasta	38417.4	1	10	18	547	0.0108	0.32	QYGFCK	K	G	0.972	0.335	1.95	0	1	0	0	3	0	0	2	802.355	933.104	6.87897E7	922046	226	231	Empty	TRUE
REC-2571 Tp_SS14 rabbit review in vitro_1st June 2023	Uncategorized Sample	TP_SS14	REC-2571_Pool_TpSS14: 20230526_Sample_TpVitSS141_Pool_Fr_01	SWISS-PROT:P12763 (Bos taurus) Alpha-2-HS-glycoprotein precursor	P12763		contaminants.fasta	38417.4	1	10	18	547	0.0108	0.32	TPIVGQPSIPGGPVR	K	L	0.997	0.761	2.56	0	1	0	0	9	3	0	2	1474.84	2099.21	7.79011E8	6295610	334	348	Empty	TRUE
REC-2571 Tp_SS14 rabbit review in vitro_1st June 2023	Uncategorized Sample	TP_SS14	REC-2571_Pool_TpSS14: 20230526_Sample_TpVitSS141_Pool_Fr_01	[gene=trxB] [locus_tag=TPASS_RS04035] [protein=thioredoxin-disulfide reductase] [protein_id=WP_010882258.1] [location=884170..885093] [gbkey=CDS]	WP_010882258.1_769		Tp_SS14_rabbit_review.fasta	32868.5	1	3	3	7	0.0001	0.111	GVSYCATCDGPFFR	R	N	0.997	0.808	2.93	0	1	0	0	4	0	0	2	1636.69	2521.23	1544400	72407.5	130	143	Empty	TRUE
REC-2571 Tp_SS14 rabbit review in vitro_1st June 2023	Uncategorized Sample	TP_SS14	REC-2571_Pool_TpSS14: 20230526_Sample_TpVitSS141_Pool_Fr_01	[gene=trxB] [locus_tag=TPASS_RS04035] [protein=thioredoxin-disulfide reductase] [protein_id=WP_010882258.1] [location=884170..885093] [gbkey=CDS]	WP_010882258.1_769		Tp_SS14_rabbit_review.fasta	32868.5	1	3	3	7	0.0001	0.111	TSVEGIFAAGDVR	R	A	0.997	0.409	2.19	0	1	0	0	1	0	0	2	1321.67	2528.52	1515550	26981.2	265	277	Empty	TRUE
REC-2571 Tp_SS14 rabbit review in vitro_1st June 2023	Uncategorized Sample	TP_SS14	REC-2571_Pool_TpSS14: 20230526_Sample_TpVitSS141_Pool_Fr_01	[gene=trxB] [locus_tag=TPASS_RS04035] [protein=thioredoxin-disulfide reductase] [protein_id=WP_010882258.1] [location=884170..885093] [gbkey=CDS]	WP_010882258.1_769		Tp_SS14_rabbit_review.fasta	32868.5	1	3	3	7	0.0001	0.111	VSSVLLK	K	D	0.986	0	1.55	0	1	0	0	2	0	0	2	745.482	1116.23	990395	251418	212	218	Empty	TRUE
REC-2571 Tp_SS14 rabbit review in vitro_1st June 2023	Uncategorized Sample	TP_SS14	REC-2571_Pool_TpSS14: 20230526_Sample_TpVitSS141_Pool_Fr_01	(Bos taurus) similar to intersectin long isoform 4	ENSEMBL:ENSBTAP00000001528		contaminants.fasta	137988	1	2	2	2	0	0.0139	ALYPFESR	R	S	0.997	0.402	1.26	0	1	0	0	1	0	0	2	982.499	2062.28		59180	749	756	Empty	TRUE
REC-2571 Tp_SS14 rabbit review in vitro_1st June 2023	Uncategorized Sample	TP_SS14	REC-2571_Pool_TpSS14: 20230526_Sample_TpVitSS141_Pool_Fr_01	(Bos taurus) similar to intersectin long isoform 4	ENSEMBL:ENSBTAP00000001528		contaminants.fasta	137988	1	2	2	2	0	0.0139	QALLEQQRK	R	E	0.984	0.306	1.95	0	1	0	0	1	0	0	2	1113.64	898.122	1.72944E7	29214.1	372	380	Empty	TRUE
REC-2571 Tp_SS14 rabbit review in vitro_1st June 2023	Uncategorized Sample	TP_SS14	REC-2571_Pool_TpSS14: 20230526_Sample_TpVitSS141_Pool_Fr_01	[gene=dprA] [locus_tag=TPASS_RS01930] [protein=DNA-processing protein DprA] [protein_id=WP_010881841.1] [location=418857..419765] [gbkey=CDS]	WP_010881841.1_370		Tp_SS14_rabbit_review.fasta	33105.5	1	2	2	3	0.0001	0.0629	IALALSYCHFLK	K	G	0.99	0.243	1.67	0	1	0	0	0	1	0	2	1435.78	2784.5	722586	19949.4	13	24	Empty	TRUE
REC-2571 Tp_SS14 rabbit review in vitro_1st June 2023	Uncategorized Sample	TP_SS14	REC-2571_Pool_TpSS14: 20230526_Sample_TpVitSS141_Pool_Fr_01	[gene=dprA] [locus_tag=TPASS_RS01930] [protein=DNA-processing protein DprA] [protein_id=WP_010881841.1] [location=418857..419765] [gbkey=CDS]	WP_010881841.1_370		Tp_SS14_rabbit_review.fasta	33105.5	1	2	2	3	0.0001	0.0629	NSLAFSK	R	A	0.995	0.367	1.84	0	1	0	0	2	0	0	2	766.409	874.283	3260970	123395	136	142	Empty	TRUE
REC-2571 Tp_SS14 rabbit review in vitro_1st June 2023	Uncategorized Sample	TP_SS14	REC-2571_Pool_TpSS14: 20230526_Sample_TpVitSS141_Pool_Fr_01	[gene=udp] [locus_tag=TPASS_RS05095] [protein=uridine phosphorylase] [protein_id=WP_010882471.1] [location=1121793..1122569] [gbkey=CDS]	WP_010882471.1_974		Tp_SS14_rabbit_review.fasta	27918.9	1	4	6	41	0.0008	0.202	ASDIGHYVILPGDPAR	K	S	0.997	0.796	3.31	0	1	0	0	7	8	0	2	1680.87	2338.5	8.77282E8	9269870	17	32	Empty	TRUE
REC-2571 Tp_SS14 rabbit review in vitro_1st June 2023	Uncategorized Sample	TP_SS14	REC-2571_Pool_TpSS14: 20230526_Sample_TpVitSS141_Pool_Fr_01	[gene=udp] [locus_tag=TPASS_RS05095] [protein=uridine phosphorylase] [protein_id=WP_010882471.1] [location=1121793..1122569] [gbkey=CDS]	WP_010882471.1_974		Tp_SS14_rabbit_review.fasta	27918.9	1	4	6	41	0.0008	0.202	LLITQDSPR	K	-	0.997	0.797	2	0	1	0	0	17	0	0	2	1042.59	1475.46	3.29104E9	2.51198E7	250	258	Empty	TRUE
REC-2571 Tp_SS14 rabbit review in vitro_1st June 2023	Uncategorized Sample	TP_SS14	REC-2571_Pool_TpSS14: 20230526_Sample_TpVitSS141_Pool_Fr_01	[gene=udp] [locus_tag=TPASS_RS05095] [protein=uridine phosphorylase] [protein_id=WP_010882471.1] [location=1121793..1122569] [gbkey=CDS]	WP_010882471.1_974		Tp_SS14_rabbit_review.fasta	27918.9	1	4	6	41	0.0008	0.202	LVYSTDCEYHIGLK	K	A	0.997	0.716	3.22	0	1	0	0	2	5	0	2	1697.82	2135.05	1.28647E8	2174670	3	16	Empty	TRUE
REC-2571 Tp_SS14 rabbit review in vitro_1st June 2023	Uncategorized Sample	TP_SS14	REC-2571_Pool_TpSS14: 20230526_Sample_TpVitSS141_Pool_Fr_01	[gene=udp] [locus_tag=TPASS_RS05095] [protein=uridine phosphorylase] [protein_id=WP_010882471.1] [location=1121793..1122569] [gbkey=CDS]	WP_010882471.1_974		Tp_SS14_rabbit_review.fasta	27918.9	1	4	6	41	0.0008	0.202	TGAVLLVIGNQTR	R	R	0.997	0.659	3.06	0	1	0	0	2	0	0	2	1341.79	2403.5		78113.8	212	224	Empty	TRUE
REC-2571 Tp_SS14 rabbit review in vitro_1st June 2023	Uncategorized Sample	TP_SS14	REC-2571_Pool_TpSS14: 20230526_Sample_TpVitSS141_Pool_Fr_01	(Bos taurus) 54 kDa protein	ENSEMBL:ENSBTAP00000018229		contaminants.fasta	53662.8	0.91	0	0	3	0.0001	0.04	DKVCKDLASLGR	K	D	0.996	0.00176	1.43	0	1	0	0	0	2	0	2	1361.72	1188.89	1013240	127671	26	37	Empty	FALSE	Q3MHN5
REC-2571 Tp_SS14 rabbit review in vitro_1st June 2023	Uncategorized Sample	TP_SS14	REC-2571_Pool_TpSS14: 20230526_Sample_TpVitSS141_Pool_Fr_01	(Bos taurus) 54 kDa protein	ENSEMBL:ENSBTAP00000018229		contaminants.fasta	53662.8	0.91	0	0	3	0.0001	0.04	ILESTLK	K	S	0.993	0.136	1.34	0	1	0	0	1	0	0	2	803.487	1043.82	1.30174E7	98139.3	363	369	Empty	FALSE	Q3MHN5
REC-2571 Tp_SS14 rabbit review in vitro_1st June 2023	Uncategorized Sample	TP_SS14	REC-2571_Pool_TpSS14: 20230526_Sample_TpVitSS141_Pool_Fr_01	(Bos taurus) similar to Complement C4-A precursor	ENSEMBL:ENSBTAP00000007350		contaminants.fasta	192994	0.995	0	0	13	0.0003	0.0321	LGQYTSPVAK	K	R	0.997	0.257	1.77	0	1	0	0	2	0	0	2	1063.58	1096.05	1304640	82800.4	690	699	Empty	FALSE	P01030
REC-2571 Tp_SS14 rabbit review in vitro_1st June 2023	Uncategorized Sample	TP_SS14	REC-2571_Pool_TpSS14: 20230526_Sample_TpVitSS141_Pool_Fr_01	(Bos taurus) similar to Complement C4-A precursor	ENSEMBL:ENSBTAP00000007350		contaminants.fasta	192994	0.995	0	0	13	0.0003	0.0321	LLSTLCSADVCQCAEGK	K	C	0.997	0.777	3.78	0	1	0	0	5	0	0	2	1911.86	2126.18	1.66837E8	1317670	1576	1592	Empty	FALSE	P01030
REC-2571 Tp_SS14 rabbit review in vitro_1st June 2023	Uncategorized Sample	TP_SS14	REC-2571_Pool_TpSS14: 20230526_Sample_TpVitSS141_Pool_Fr_01	(Bos taurus) similar to Complement C4-A precursor	ENSEMBL:ENSBTAP00000007350		contaminants.fasta	192994	0.995	0	0	13	0.0003	0.0321	QGSFQGGFR	R	S	0.953	0.653	2.01	0	1	0	0	1	0	0	2	983.469	1171.01		37123.7	1290	1298	Empty	FALSE	P01030
REC-2571 Tp_SS14 rabbit review in vitro_1st June 2023	Uncategorized Sample	TP_SS14	REC-2571_Pool_TpSS14: 20230526_Sample_TpVitSS141_Pool_Fr_01	(Bos taurus) similar to Complement C4-A precursor	ENSEMBL:ENSBTAP00000007350		contaminants.fasta	192994	0.995	0	0	13	0.0003	0.0321	SHVLQLTNHQVHR	K	L	0.957	0.567	1.72	0	1	0	0	0	1	0	2	1568.84	635.226		39041.1	1339	1351	Empty	FALSE	P01030
REC-2571 Tp_SS14 rabbit review in vitro_1st June 2023	Uncategorized Sample	TP_SS14	REC-2571_Pool_TpSS14: 20230526_Sample_TpVitSS141_Pool_Fr_01	(Bos taurus) similar to Complement C4-A precursor	ENSEMBL:ENSBTAP00000007350		contaminants.fasta	192994	0.995	0	0	13	0.0003	0.0321	VFALDQK	R	M	0.996	0.395	1.4	0	1	0	0	4	0	0	2	820.456	1349.79	1.32484E7	296222	160	166	Empty	FALSE	P01030
REC-2571 Tp_SS14 rabbit review in vitro_1st June 2023	Uncategorized Sample	TP_SS14	REC-2571_Pool_TpSS14: 20230526_Sample_TpVitSS141_Pool_Fr_01	[locus_tag=TPASS_RS03590] [protein=flagellar basal body-associated FliL family protein] [protein_id=WP_010882167.1] [location=complement(790996..791544)] [gbkey=CDS]	WP_010882167.1_683		Tp_SS14_rabbit_review.fasta	20334.5	0.982	1	1	1	0	0.0714	KTLSELRPEHEQK	R	V	0.991	0.538	2.71	0	1	0	0	0	0	1	2	1594.85	495.403	397363	17184	138	150	Empty	TRUE
REC-2571 Tp_SS14 rabbit review in vitro_1st June 2023	Uncategorized Sample	TP_SS14	REC-2571_Pool_TpSS14: 20230526_Sample_TpVitSS141_Pool_Fr_01	SWISS-PROT:P01966 (Bos taurus) Hemoglobin subunit alpha	P01966		contaminants.fasta	15184.6	1	2	3	20	0.0004	0.31	FLANVSTVLTSK	K	Y	0.997	0.659	2.97	0	1	0	0	6	0	0	2	1279.73	2578.85	9528880	174865	129	140	Empty	TRUE
REC-2571 Tp_SS14 rabbit review in vitro_1st June 2023	Uncategorized Sample	TP_SS14	REC-2571_Pool_TpSS14: 20230526_Sample_TpVitSS141_Pool_Fr_01	SWISS-PROT:P01966 (Bos taurus) Hemoglobin subunit alpha	P01966		contaminants.fasta	15184.6	1	2	3	20	0.0004	0.31	MFLSFPTTK	R	T	0.997	0.492	1.85	0	1	0	0	4	0	0	2	1087.55	2441.4	5789420	154951	33	41	Empty	TRUE
REC-2571 Tp_SS14 rabbit review in vitro_1st June 2023	Uncategorized Sample	TP_SS14	REC-2571_Pool_TpSS14: 20230526_Sample_TpVitSS141_Pool_Fr_01	SWISS-PROT:P01966 (Bos taurus) Hemoglobin subunit alpha	P01966		contaminants.fasta	15184.6	1	2	3	20	0.0004	0.31	TYFPHFDLSHGSAQVK	K	G	0.997	0.517	2.94	0	1	0	0	0	5	3	2	1833.89	2202.35	2.42099E7	1156120	42	57	Empty	TRUE
REC-2571 Tp_SS14 rabbit review in vitro_1st June 2023	Uncategorized Sample	TP_SS14	REC-2571_Pool_TpSS14: 20230526_Sample_TpVitSS141_Pool_Fr_01	SWISS-PROT:P01966 (Bos taurus) Hemoglobin subunit alpha	P01966		contaminants.fasta	15184.6	1	2	3	20	0.0004	0.31	VDPVNFK	R	L	0.997	0.271	1.91	0	1	0	0	2	0	0	2	818.441	1279.14	4242740	96783.7	94	100	Empty	TRUE
REC-2571 Tp_SS14 rabbit review in vitro_1st June 2023	Uncategorized Sample	TP_SS14	REC-2571_Pool_TpSS14: 20230526_Sample_TpVitSS141_Pool_Fr_01	[gene=groL] [locus_tag=TPASS_RS00150] [protein=chaperonin GroEL] [protein_id=WP_010881479.1] [location=38311..39945] [gbkey=CDS]	WP_010881479.1_25		Tp_SS14_rabbit_review.fasta	57982	1	23	27	143	0.0028	0.375	ADLSGLTPDEAVGFK	K	I	0.997	0.715	3.06	0	1	0	0	13	0	0	2	1519.76	2687.15	1.6763E8	1827690	428	442	Empty	TRUE
REC-2571 Tp_SS14 rabbit review in vitro_1st June 2023	Uncategorized Sample	TP_SS14	REC-2571_Pool_TpSS14: 20230526_Sample_TpVitSS141_Pool_Fr_01	[gene=groL] [locus_tag=TPASS_RS00150] [protein=chaperonin GroEL] [protein_id=WP_010881479.1] [location=38311..39945] [gbkey=CDS]	WP_010881479.1_25		Tp_SS14_rabbit_review.fasta	57982	1	23	27	143	0.0028	0.375	AVAIAVDDIK	K	Q	0.997	0.765	2.64	0	1	0	0	7	0	0	2	1014.58	1767.76	6.69721E7	977566	122	131	Empty	TRUE
REC-2571 Tp_SS14 rabbit review in vitro_1st June 2023	Uncategorized Sample	TP_SS14	REC-2571_Pool_TpSS14: 20230526_Sample_TpVitSS141_Pool_Fr_01	[gene=groL] [locus_tag=TPASS_RS00150] [protein=chaperonin GroEL] [protein_id=WP_010881479.1] [location=38311..39945] [gbkey=CDS]	WP_010881479.1_25		Tp_SS14_rabbit_review.fasta	57982	1	23	27	143	0.0028	0.375	AVAIAVDDIKQNSK	K	G	0.997	0.659	2.7	0	1	0	0	2	7	0	2	1471.81	1367.21	3.57444E7	947599	122	135	Empty	TRUE
REC-2571 Tp_SS14 rabbit review in vitro_1st June 2023	Uncategorized Sample	TP_SS14	REC-2571_Pool_TpSS14: 20230526_Sample_TpVitSS141_Pool_Fr_01	[gene=groL] [locus_tag=TPASS_RS00150] [protein=chaperonin GroEL] [protein_id=WP_010881479.1] [location=38311..39945] [gbkey=CDS]	WP_010881479.1_25		Tp_SS14_rabbit_review.fasta	57982	1	23	27	143	0.0028	0.375	DLLPLLEK	K	I	0.997	0.568	1.73	0	1	0	0	2	0	0	2	940.572	3124.78	4272450	53262	231	238	Empty	TRUE
REC-2571 Tp_SS14 rabbit review in vitro_1st June 2023	Uncategorized Sample	TP_SS14	REC-2571_Pool_TpSS14: 20230526_Sample_TpVitSS141_Pool_Fr_01	[gene=groL] [locus_tag=TPASS_RS00150] [protein=chaperonin GroEL] [protein_id=WP_010881479.1] [location=38311..39945] [gbkey=CDS]	WP_010881479.1_25		Tp_SS14_rabbit_review.fasta	57982	1	23	27	143	0.0028	0.375	GIGFDASK	R	M	0.992	0.305	1.63	0	1	0	0	3	0	0	2	794.404	1112.02	5380350	151310	475	482	Empty	TRUE
REC-2571 Tp_SS14 rabbit review in vitro_1st June 2023	Uncategorized Sample	TP_SS14	REC-2571_Pool_TpSS14: 20230526_Sample_TpVitSS141_Pool_Fr_01	[gene=groL] [locus_tag=TPASS_RS00150] [protein=chaperonin GroEL] [protein_id=WP_010881479.1] [location=38311..39945] [gbkey=CDS]	WP_010881479.1_25		Tp_SS14_rabbit_review.fasta	57982	1	23	27	143	0.0028	0.375	GRNVLLEK	K	G	0.997	0.353	1.78	0	1	0	0	4	0	0	2	928.558	673.485	8.11273E7	559207	34	41	Empty	TRUE
REC-2571 Tp_SS14 rabbit review in vitro_1st June 2023	Uncategorized Sample	TP_SS14	REC-2571_Pool_TpSS14: 20230526_Sample_TpVitSS141_Pool_Fr_01	[gene=groL] [locus_tag=TPASS_RS00150] [protein=chaperonin GroEL] [protein_id=WP_010881479.1] [location=38311..39945] [gbkey=CDS]	WP_010881479.1_25		Tp_SS14_rabbit_review.fasta	57982	1	23	27	143	0.0028	0.375	GYGAPTVTK	K	D	0.996	0.417	1.27	0	1	0	0	2	0	0	2	893.473	834.255	1.29542E7	229447	42	50	Empty	TRUE
REC-2571 Tp_SS14 rabbit review in vitro_1st June 2023	Uncategorized Sample	TP_SS14	REC-2571_Pool_TpSS14: 20230526_Sample_TpVitSS141_Pool_Fr_01	[gene=groL] [locus_tag=TPASS_RS00150] [protein=chaperonin GroEL] [protein_id=WP_010881479.1] [location=38311..39945] [gbkey=CDS]	WP_010881479.1_25		Tp_SS14_rabbit_review.fasta	57982	1	23	27	143	0.0028	0.375	GYGAPTVTKDGVSVAK	K	E	0.997	0.738	3.95	0	1	0	0	10	15	0	2	1549.82	1435.99	3.59954E9	4.61633E7	42	57	Empty	TRUE
REC-2571 Tp_SS14 rabbit review in vitro_1st June 2023	Uncategorized Sample	TP_SS14	REC-2571_Pool_TpSS14: 20230526_Sample_TpVitSS141_Pool_Fr_01	[gene=groL] [locus_tag=TPASS_RS00150] [protein=chaperonin GroEL] [protein_id=WP_010881479.1] [location=38311..39945] [gbkey=CDS]	WP_010881479.1_25		Tp_SS14_rabbit_review.fasta	57982	1	23	27	143	0.0028	0.375	GYISSYFVTDR	R	D	0.997	0.438	1.87	0	1	0	0	2	0	0	2	1307.63	2569.51	3655970	61693.8	197	207	Empty	TRUE
REC-2571 Tp_SS14 rabbit review in vitro_1st June 2023	Uncategorized Sample	TP_SS14	REC-2571_Pool_TpSS14: 20230526_Sample_TpVitSS141_Pool_Fr_01	[gene=groL] [locus_tag=TPASS_RS00150] [protein=chaperonin GroEL] [protein_id=WP_010881479.1] [location=38311..39945] [gbkey=CDS]	WP_010881479.1_25		Tp_SS14_rabbit_review.fasta	57982	1	23	27	143	0.0028	0.375	HRVEDALNATR	K	A	0.997	0.651	3.45	0	1	0	0	0	5	0	2	1281.67	718.09	1.7191E7	726110	393	403	Empty	TRUE
REC-2571 Tp_SS14 rabbit review in vitro_1st June 2023	Uncategorized Sample	TP_SS14	REC-2571_Pool_TpSS14: 20230526_Sample_TpVitSS141_Pool_Fr_01	[gene=groL] [locus_tag=TPASS_RS00150] [protein=chaperonin GroEL] [protein_id=WP_010881479.1] [location=38311..39945] [gbkey=CDS]	WP_010881479.1_25		Tp_SS14_rabbit_review.fasta	57982	1	23	27	143	0.0028	0.375	ILASAIEK	R	V	0.997	0.298	2.25	0	1	0	0	5	0	0	2	844.514	1108.02	2.5901E7	399970	160	167	Empty	TRUE
REC-2571 Tp_SS14 rabbit review in vitro_1st June 2023	Uncategorized Sample	TP_SS14	REC-2571_Pool_TpSS14: 20230526_Sample_TpVitSS141_Pool_Fr_01	[gene=groL] [locus_tag=TPASS_RS00150] [protein=chaperonin GroEL] [protein_id=WP_010881479.1] [location=38311..39945] [gbkey=CDS]	WP_010881479.1_25		Tp_SS14_rabbit_review.fasta	57982	1	23	27	143	0.0028	0.375	KHRVEDALNATR	K	A	0.997	0.745	4.15	0	1	0	0	0	6	1	2	1409.76	560.387	3.8737E7	1042420	392	403	Empty	TRUE
REC-2571 Tp_SS14 rabbit review in vitro_1st June 2023	Uncategorized Sample	TP_SS14	REC-2571_Pool_TpSS14: 20230526_Sample_TpVitSS141_Pool_Fr_01	[gene=groL] [locus_tag=TPASS_RS00150] [protein=chaperonin GroEL] [protein_id=WP_010881479.1] [location=38311..39945] [gbkey=CDS]	WP_010881479.1_25		Tp_SS14_rabbit_review.fasta	57982	1	23	27	143	0.0028	0.375	KKLLSGVEQISSAVK	R	V	0.997	0.603	3.48	0	1	0	0	0	2	0	2	1586.95	1604.39	1.71179E7	291195	13	27	Empty	TRUE
REC-2571 Tp_SS14 rabbit review in vitro_1st June 2023	Uncategorized Sample	TP_SS14	REC-2571_Pool_TpSS14: 20230526_Sample_TpVitSS141_Pool_Fr_01	[gene=groL] [locus_tag=TPASS_RS00150] [protein=chaperonin GroEL] [protein_id=WP_010881479.1] [location=38311..39945] [gbkey=CDS]	WP_010881479.1_25		Tp_SS14_rabbit_review.fasta	57982	1	23	27	143	0.0028	0.375	LESADIALLGQAK	K	S	0.997	0.401	2.68	0	1	0	0	4	0	0	2	1328.74	2473.41	8299710	108052	308	320	Empty	TRUE
REC-2571 Tp_SS14 rabbit review in vitro_1st June 2023	Uncategorized Sample	TP_SS14	REC-2571_Pool_TpSS14: 20230526_Sample_TpVitSS141_Pool_Fr_01	[gene=groL] [locus_tag=TPASS_RS00150] [protein=chaperonin GroEL] [protein_id=WP_010881479.1] [location=38311..39945] [gbkey=CDS]	WP_010881479.1_25		Tp_SS14_rabbit_review.fasta	57982	1	23	27	143	0.0028	0.375	LLSGVEQISSAVK	K	V	0.997	0.513	2.42	0	1	0	0	5	0	0	2	1330.76	2334.5	1.43541E7	376970	15	27	Empty	TRUE
REC-2571 Tp_SS14 rabbit review in vitro_1st June 2023	Uncategorized Sample	TP_SS14	REC-2571_Pool_TpSS14: 20230526_Sample_TpVitSS141_Pool_Fr_01	[gene=groL] [locus_tag=TPASS_RS00150] [protein=chaperonin GroEL] [protein_id=WP_010881479.1] [location=38311..39945] [gbkey=CDS]	WP_010881479.1_25		Tp_SS14_rabbit_review.fasta	57982	1	23	27	143	0.0028	0.375	LSGGVAVIK	K	I	0.997	0.353	2.27	0	1	0	0	3	0	0	2	843.53	1203.9	2.94405E7	763876	371	379	Empty	TRUE
REC-2571 Tp_SS14 rabbit review in vitro_1st June 2023	Uncategorized Sample	TP_SS14	REC-2571_Pool_TpSS14: 20230526_Sample_TpVitSS141_Pool_Fr_01	[gene=groL] [locus_tag=TPASS_RS00150] [protein=chaperonin GroEL] [protein_id=WP_010881479.1] [location=38311..39945] [gbkey=CDS]	WP_010881479.1_25		Tp_SS14_rabbit_review.fasta	57982	1	23	27	143	0.0028	0.375	QLLFNEEAR	K	K	0.997	0.714	2.45	0	1	0	0	5	0	0	2	1119.58	1882.47	1.05796E8	1051920	4	12	Empty	TRUE
REC-2571 Tp_SS14 rabbit review in vitro_1st June 2023	Uncategorized Sample	TP_SS14	REC-2571_Pool_TpSS14: 20230526_Sample_TpVitSS141_Pool_Fr_01	[gene=groL] [locus_tag=TPASS_RS00150] [protein=chaperonin GroEL] [protein_id=WP_010881479.1] [location=38311..39945] [gbkey=CDS]	WP_010881479.1_25		Tp_SS14_rabbit_review.fasta	57982	1	23	27	143	0.0028	0.375	RALEEPIR	R	Q	0.997	0.553	2.07	0	1	0	0	2	0	0	2	983.563	729.048	2.15622E7	195967	446	453	Empty	TRUE
REC-2571 Tp_SS14 rabbit review in vitro_1st June 2023	Uncategorized Sample	TP_SS14	REC-2571_Pool_TpSS14: 20230526_Sample_TpVitSS141_Pool_Fr_01	[gene=groL] [locus_tag=TPASS_RS00150] [protein=chaperonin GroEL] [protein_id=WP_010881479.1] [location=38311..39945] [gbkey=CDS]	WP_010881479.1_25		Tp_SS14_rabbit_review.fasta	57982	1	23	27	143	0.0028	0.375	RGIGFDASK	K	M	0.997	0.47	2.33	0	1	0	0	27	0	0	2	950.505	851.566	9.4452E9	6.9973E7	474	482	Empty	TRUE
REC-2571 Tp_SS14 rabbit review in vitro_1st June 2023	Uncategorized Sample	TP_SS14	REC-2571_Pool_TpSS14: 20230526_Sample_TpVitSS141_Pool_Fr_01	[gene=groL] [locus_tag=TPASS_RS00150] [protein=chaperonin GroEL] [protein_id=WP_010881479.1] [location=38311..39945] [gbkey=CDS]	WP_010881479.1_25		Tp_SS14_rabbit_review.fasta	57982	1	23	27	143	0.0028	0.375	SNEEVAHVASVSANNDKEIGR	K	I	0.996	0.757	2.81	0	1	0	0	0	1	1	2	2226.07	1248		70346.6	139	159	Empty	TRUE
REC-2571 Tp_SS14 rabbit review in vitro_1st June 2023	Uncategorized Sample	TP_SS14	REC-2571_Pool_TpSS14: 20230526_Sample_TpVitSS141_Pool_Fr_01	[gene=groL] [locus_tag=TPASS_RS00150] [protein=chaperonin GroEL] [protein_id=WP_010881479.1] [location=38311..39945] [gbkey=CDS]	WP_010881479.1_25		Tp_SS14_rabbit_review.fasta	57982	1	23	27	143	0.0028	0.375	SVKVDKENTTIIDGSGK	K	S	0.997	0.568	3.16	0	1	0	0	0	4	0	2	1790.95	928.31	4969620	140587	321	337	Empty	TRUE
REC-2571 Tp_SS14 rabbit review in vitro_1st June 2023	Uncategorized Sample	TP_SS14	REC-2571_Pool_TpSS14: 20230526_Sample_TpVitSS141_Pool_Fr_01	[gene=groL] [locus_tag=TPASS_RS00150] [protein=chaperonin GroEL] [protein_id=WP_010881479.1] [location=38311..39945] [gbkey=CDS]	WP_010881479.1_25		Tp_SS14_rabbit_review.fasta	57982	1	23	27	143	0.0028	0.375	VGIIDPAK	K	V	0.997	0.496	1.47	0	1	0	0	4	0	0	2	812.488	1273.55	1.69695E7	234414	491	498	Empty	TRUE
REC-2571 Tp_SS14 rabbit review in vitro_1st June 2023	Uncategorized Sample	TP_SS14	REC-2571_Pool_TpSS14: 20230526_Sample_TpVitSS141_Pool_Fr_01	[gene=groL] [locus_tag=TPASS_RS00150] [protein=chaperonin GroEL] [protein_id=WP_010881479.1] [location=38311..39945] [gbkey=CDS]	WP_010881479.1_25		Tp_SS14_rabbit_review.fasta	57982	1	23	27	143	0.0028	0.375	VGIIDPAKVTR	K	S	0.983	0.663	1.44	0	1	0	0	0	1	0	2	1168.71	1529.02		58796.1	491	501	Empty	TRUE
REC-2571 Tp_SS14 rabbit review in vitro_1st June 2023	Uncategorized Sample	TP_SS14	REC-2571_Pool_TpSS14: 20230526_Sample_TpVitSS141_Pool_Fr_01	(Bos taurus) 55 kDa protein	ENSEMBL:ENSBTAP00000018574		contaminants.fasta	55207.9	0.988	0	0	3	0.0001	0.0242	FPVEMTHNHNFR	K	L	0.997	0.551	1.32	0	1	0	0	0	2	1	2	1544.71	880.22	4986020	282137	300	311	Empty	TRUE
REC-2571 Tp_SS14 rabbit review in vitro_1st June 2023	Uncategorized Sample	TP_SS14	REC-2571_Pool_TpSS14: 20230526_Sample_TpVitSS141_Pool_Fr_01	Cytochrome c OS=Oryctolagus cuniculus OX=9986 GN=CYCS PE=1 SV=2	P00008		Tp_SS14_rabbit_review.fasta	11692	0.995	1	1	2	0	0.143	KTGQAVGFSYTDANK	R	N	0.997	0.775	3.96	0	1	0	0	0	2	0	2	1586.78	1167.58	4103480	122684	40	54	Empty	TRUE
REC-2571 Tp_SS14 rabbit review in vitro_1st June 2023	Uncategorized Sample	TP_SS14	REC-2571_Pool_TpSS14: 20230526_Sample_TpVitSS141_Pool_Fr_01	TREMBL:Q0VCM5 (Bos taurus) Similar to Inter-alpha-trypsin inhibitor heavy chain H1	Q0VCM5		contaminants.fasta	101238	1	1	1	2	0	0.0199	FAHYIITSQVVNSADTAK	R	E	0.997	0.754	4.16	0	1	0	0	0	2	0	2	1965.01	2072.56	8307160	177259	61	78	Empty	TRUE
REC-2571 Tp_SS14 rabbit review in vitro_1st June 2023	Uncategorized Sample	TP_SS14	REC-2571_Pool_TpSS14: 20230526_Sample_TpVitSS141_Pool_Fr_01	[gene=recA] [locus_tag=TPASS_RS03440] [protein=recombinase RecA] [protein_id=WP_014342817.1] [location=complement(760208..761431)] [gbkey=CDS]	WP_014342817.1_655		Tp_SS14_rabbit_review.fasta	44193.1	1	2	3	10	0.0002	0.059	KVETEILFGK	R	G	0.997	0.684	2.92	0	1	0	0	5	3	0	2	1163.67	1780.96	1.75638E8	1817770	271	280	Empty	TRUE
REC-2571 Tp_SS14 rabbit review in vitro_1st June 2023	Uncategorized Sample	TP_SS14	REC-2571_Pool_TpSS14: 20230526_Sample_TpVitSS141_Pool_Fr_01	[gene=recA] [locus_tag=TPASS_RS03440] [protein=recombinase RecA] [protein_id=WP_014342817.1] [location=complement(760208..761431)] [gbkey=CDS]	WP_014342817.1_655		Tp_SS14_rabbit_review.fasta	44193.1	1	2	3	10	0.0002	0.059	TTLALHAVAEAQKR	K	G	0.997	0.395	3.46	0	1	0	0	0	2	0	2	1508.85	1134.46	2408810	158122	86	99	Empty	TRUE
REC-2571 Tp_SS14 rabbit review in vitro_1st June 2023	Uncategorized Sample	TP_SS14	REC-2571_Pool_TpSS14: 20230526_Sample_TpVitSS141_Pool_Fr_01	[gene=clpX] [locus_tag=TPASS_RS02490] [protein=ATP-dependent Clp protease ATP-binding subunit ClpX] [protein_id=WP_010881957.1] [location=544501..545748] [gbkey=CDS]	WP_010881957.1_479		Tp_SS14_rabbit_review.fasta	45479	0.997	1	1	6	0.0001	0.0289	LPVTVALDALSK	R	E	0.997	0.695	2.17	0	1	0	0	6	0	0	2	1226.74	3065.12	1.85015E7	433534	304	315	Empty	TRUE
REC-2571 Tp_SS14 rabbit review in vitro_1st June 2023	Uncategorized Sample	TP_SS14	REC-2571_Pool_TpSS14: 20230526_Sample_TpVitSS141_Pool_Fr_01	[locus_tag=TPASS_RS02840] [protein=phosphoenolpyruvate-utilizing N-terminal domain-containing protein] [protein_id=WP_014342807.1] [location=625157..627214] [gbkey=CDS]	WP_014342807.1_546		Tp_SS14_rabbit_review.fasta	73161.3	1	2	2	5	0.0001	0.0219	ILIPMVSR	R	V	0.963	0.327	1.46	0	1	0	0	1	0	0	2	928.565	2443.07	929154	49216	472	479	Empty	TRUE
REC-2571 Tp_SS14 rabbit review in vitro_1st June 2023	Uncategorized Sample	TP_SS14	REC-2571_Pool_TpSS14: 20230526_Sample_TpVitSS141_Pool_Fr_01	[locus_tag=TPASS_RS02840] [protein=phosphoenolpyruvate-utilizing N-terminal domain-containing protein] [protein_id=WP_014342807.1] [location=625157..627214] [gbkey=CDS]	WP_014342807.1_546		Tp_SS14_rabbit_review.fasta	73161.3	1	2	2	5	0.0001	0.0219	NPLLGLR	R	G	0.997	0.569	1.85	0	1	0	0	4	0	0	2	782.488	1817.75	2.10372E8	1539890	431	437	Empty	TRUE
REC-2571 Tp_SS14 rabbit review in vitro_1st June 2023	Uncategorized Sample	TP_SS14	REC-2571_Pool_TpSS14: 20230526_Sample_TpVitSS141_Pool_Fr_01	[locus_tag=TPASS_RS00405] [protein=putative glycoside hydrolase] [protein_id=WP_014342766.1] [location=92386..94368] [gbkey=CDS]	WP_014342766.1_77		Tp_SS14_rabbit_review.fasta	75199.5	0.995	1	1	5	0.0001	0.0197	RIPDQILCAWVPR	R	H	0.997	0.802	2.57	0	1	0	0	0	5	0	2	1623.88	3052.76	813349	99911.5	283	295	Empty	TRUE
REC-2571 Tp_SS14 rabbit review in vitro_1st June 2023	Uncategorized Sample	TP_SS14	REC-2571_Pool_TpSS14: 20230526_Sample_TpVitSS141_Pool_Fr_01	[gene=zwf] [locus_tag=TPASS_RS02330] [protein=glucose-6-phosphate dehydrogenase] [protein_id=WP_010881927.1] [location=complement(508731..510278)] [gbkey=CDS]	WP_010881927.1_452		Tp_SS14_rabbit_review.fasta	58033.8	0.995	1	2	9	0.0002	0.0233	FANPLFEPTWNR	R	T	0.997	0.643	2.94	0	1	0	0	7	2	0	2	1491.74	3156.01	5.42957E7	1015160	205	216	Empty	TRUE
REC-2571 Tp_SS14 rabbit review in vitro_1st June 2023	Uncategorized Sample	TP_SS14	REC-2571_Pool_TpSS14: 20230526_Sample_TpVitSS141_Pool_Fr_01	[gene=recG] [locus_tag=TPASS_RS03415] [protein=ATP-dependent DNA helicase RecG] [protein_id=WP_010882132.1] [location=complement(754300..756360)] [gbkey=CDS]	WP_010882132.1_650		Tp_SS14_rabbit_review.fasta	77198.8	0.966	1	1	1	0	0.016	CLPFELTVDQK	R	R	0.975	0.463	2.01	0	1	0	0	1	0	0	2	1349.68	2788.69	556178	14605.4	266	276	Empty	TRUE
REC-2571 Tp_SS14 rabbit review in vitro_1st June 2023	Uncategorized Sample	TP_SS14	REC-2571_Pool_TpSS14: 20230526_Sample_TpVitSS141_Pool_Fr_01	(Bos taurus) similar to apolipoprotein B, partial	ENSEMBL:ENSBTAP00000032840		contaminants.fasta	92278	0.999	1	1	1	0	0.0097	ALYWVNGR	K	V	0.97	0.458	1.07	0	1	0	0	1	0	0	2	978.515	1978.77		227265	715	722	Empty	TRUE
REC-2571 Tp_SS14 rabbit review in vitro_1st June 2023	Uncategorized Sample	TP_SS14	REC-2571_Pool_TpSS14: 20230526_Sample_TpVitSS141_Pool_Fr_01	Casein kinase II subunit alpha OS=Oryctolagus cuniculus OX=9986 GN=CSNK2A1 PE=2 SV=1	P33674		Tp_SS14_rabbit_review.fasta	45116.5	0.586	0	0	1	0	0.0153	ILENLR	K	G	0.957	0.0416	1.33	0	1	0	0	1	0	0	2	757.457	1708.98		70733.3	84	89	Empty	TRUE
REC-2571 Tp_SS14 rabbit review in vitro_1st June 2023	Uncategorized Sample	TP_SS14	REC-2571_Pool_TpSS14: 20230526_Sample_TpVitSS141_Pool_Fr_01	[locus_tag=TPASS_RS04075] [protein=desulfoferrodoxin family protein] [protein_id=WP_010882267.1] [location=complement(892253..892639)] [gbkey=CDS]	WP_010882267.1_777		Tp_SS14_rabbit_review.fasta	13801.2	1	2	2	8	0.0002	0.148	AVPVGTVDAAK	R	E	0.997	0.807	2.15	0	1	0	0	5	0	0	2	1027.58	874.956	1.97295E7	375318	37	47	Empty	TRUE
REC-2571 Tp_SS14 rabbit review in vitro_1st June 2023	Uncategorized Sample	TP_SS14	REC-2571_Pool_TpSS14: 20230526_Sample_TpVitSS141_Pool_Fr_01	[locus_tag=TPASS_RS04075] [protein=desulfoferrodoxin family protein] [protein_id=WP_010882267.1] [location=complement(892253..892639)] [gbkey=CDS]	WP_010882267.1_777		Tp_SS14_rabbit_review.fasta	13801.2	1	2	2	8	0.0002	0.148	ELSFFLQK	R	E	0.997	0.613	1.86	0	1	0	0	3	0	0	2	1011.55	2811.59	1.45975E7	211264	4	11	Empty	TRUE
REC-2571 Tp_SS14 rabbit review in vitro_1st June 2023	Uncategorized Sample	TP_SS14	REC-2571_Pool_TpSS14: 20230526_Sample_TpVitSS141_Pool_Fr_01	[locus_tag=TPASS_RS04765] [protein=ABC transporter ATP-binding protein] [protein_id=WP_010882408.1] [location=complement(1047391..1048098)] [gbkey=CDS]	WP_010882408.1_911		Tp_SS14_rabbit_review.fasta	25176.9	1	2	3	8	0.0002	0.14	KGTAVIIVTHDQGVGALASR	K	S	0.997	0.826	4.97	0	1	0	0	0	3	2	2	1993.12	1665.03	2.63825E7	624434	193	212	Empty	TRUE
REC-2571 Tp_SS14 rabbit review in vitro_1st June 2023	Uncategorized Sample	TP_SS14	REC-2571_Pool_TpSS14: 20230526_Sample_TpVitSS141_Pool_Fr_01	[locus_tag=TPASS_RS04765] [protein=ABC transporter ATP-binding protein] [protein_id=WP_010882408.1] [location=complement(1047391..1048098)] [gbkey=CDS]	WP_010882408.1_911		Tp_SS14_rabbit_review.fasta	25176.9	1	2	3	8	0.0002	0.14	LAHRPSELSGGQK	R	Q	0.997	0.621	2.83	0	1	0	0	0	3	0	2	1379.74	477.184	6682430	412679	138	150	Empty	TRUE
REC-2571 Tp_SS14 rabbit review in vitro_1st June 2023	Uncategorized Sample	TP_SS14	REC-2571_Pool_TpSS14: 20230526_Sample_TpVitSS141_Pool_Fr_01	SWISS-PROT:P02070 (Bos taurus) Hemoglobin subunit beta	P02070		contaminants.fasta	15954.2	0.999	1	1	11	0.0002	0.221	AAVTAFWGK	K	V	0.997	0.399	1.96	0	1	0	0	2	0	0	2	950.509	2199.87	7354320	238537	8	16	Empty	TRUE
REC-2571 Tp_SS14 rabbit review in vitro_1st June 2023	Uncategorized Sample	TP_SS14	REC-2571_Pool_TpSS14: 20230526_Sample_TpVitSS141_Pool_Fr_01	SWISS-PROT:P02070 (Bos taurus) Hemoglobin subunit beta	P02070		contaminants.fasta	15954.2	0.999	1	1	11	0.0002	0.221	LLVVYPWTQR	R	F	0.997	0.593	2.02	0	1	0	0	4	0	0	2	1274.73	3043.17	2604830	128466	30	39	Empty	FALSE	Q3SX09
REC-2571 Tp_SS14 rabbit review in vitro_1st June 2023	Uncategorized Sample	TP_SS14	REC-2571_Pool_TpSS14: 20230526_Sample_TpVitSS141_Pool_Fr_01	SWISS-PROT:P02070 (Bos taurus) Hemoglobin subunit beta	P02070		contaminants.fasta	15954.2	0.999	1	1	11	0.0002	0.221	VKVDEVGGEALGR	K	L	0.997	0.595	3	0	1	0	0	1	4	0	2	1328.72	1331.99		699294	17	29	Empty	FALSE	Q3SX09
REC-2571 Tp_SS14 rabbit review in vitro_1st June 2023	Uncategorized Sample	TP_SS14	REC-2571_Pool_TpSS14: 20230526_Sample_TpVitSS141_Pool_Fr_01	[locus_tag=TPASS_RS03710] [protein=hypothetical protein] [protein_id=WP_010882192.1] [location=complement(813266..814300)] [gbkey=CDS]	WP_010882192.1_707		Tp_SS14_rabbit_review.fasta	37779.6	1	4	7	18	0.0004	0.145	ASSESVSPTARPPAQASAGPIR	R	M	0.997	0.488	2.9	0	1	0	0	0	4	0	2	2137.1	1273.96	6866820	162980	216	237	Empty	TRUE
REC-2571 Tp_SS14 rabbit review in vitro_1st June 2023	Uncategorized Sample	TP_SS14	REC-2571_Pool_TpSS14: 20230526_Sample_TpVitSS141_Pool_Fr_01	[locus_tag=TPASS_RS03710] [protein=hypothetical protein] [protein_id=WP_010882192.1] [location=complement(813266..814300)] [gbkey=CDS]	WP_010882192.1_707		Tp_SS14_rabbit_review.fasta	37779.6	1	4	7	18	0.0004	0.145	EILSGVFAFVSTKK	K	S	0.997	0.662	2.88	0	1	0	0	1	1	0	2	1525.86	3262.66	3040490	29781.6	173	186	Empty	TRUE
REC-2571 Tp_SS14 rabbit review in vitro_1st June 2023	Uncategorized Sample	TP_SS14	REC-2571_Pool_TpSS14: 20230526_Sample_TpVitSS141_Pool_Fr_01	[locus_tag=TPASS_RS03710] [protein=hypothetical protein] [protein_id=WP_010882192.1] [location=complement(813266..814300)] [gbkey=CDS]	WP_010882192.1_707		Tp_SS14_rabbit_review.fasta	37779.6	1	4	7	18	0.0004	0.145	KNELLLVYVGK	R	Q	0.997	0.788	3.36	0	1	0	0	4	2	0	2	1275.77	2310.53	1.13741E7	403562	131	141	Empty	TRUE
REC-2571 Tp_SS14 rabbit review in vitro_1st June 2023	Uncategorized Sample	TP_SS14	REC-2571_Pool_TpSS14: 20230526_Sample_TpVitSS141_Pool_Fr_01	[locus_tag=TPASS_RS03710] [protein=hypothetical protein] [protein_id=WP_010882192.1] [location=complement(813266..814300)] [gbkey=CDS]	WP_010882192.1_707		Tp_SS14_rabbit_review.fasta	37779.6	1	4	7	18	0.0004	0.145	KNELLLVYVGKQDR	R	G	0.997	0.794	3.72	0	1	0	0	2	4	0	2	1674.95	1924.97	1.37783E8	2139250	131	144	Empty	TRUE
REC-2571 Tp_SS14 rabbit review in vitro_1st June 2023	Uncategorized Sample	TP_SS14	REC-2571_Pool_TpSS14: 20230526_Sample_TpVitSS141_Pool_Fr_01	[locus_tag=TPASS_RS03575] [protein=flagellar biosynthetic protein FliO] [protein_id=WP_014505585.1] [location=complement(788177..788854)] [gbkey=CDS]	WP_014505585.1_680		Tp_SS14_rabbit_review.fasta	24529.4	0.995	1	1	4	0.0001	0.0622	SAFLSSAHDPFLKR	R	L	0.997	0.74	4.73	0	1	0	0	0	4	0	2	1575.83	1935.17	2.80099E7	757865	102	115	Empty	TRUE
REC-2571 Tp_SS14 rabbit review in vitro_1st June 2023	Uncategorized Sample	TP_SS14	REC-2571_Pool_TpSS14: 20230526_Sample_TpVitSS141_Pool_Fr_01	[locus_tag=TPASS_RS00470] [protein=TraR/DksA family transcriptional regulator] [protein_id=WP_010881545.1] [location=complement(105921..106283)] [gbkey=CDS]	WP_010881545.1_90		Tp_SS14_rabbit_review.fasta	13580.9	0.995	1	1	3	0.0001	0.0667	MLESLSAK	K	D	0.997	0.539	1.77	0	1	0	0	3	0	0	2	878.465	1222.24	1.30888E7	232871	55	62	Empty	TRUE
REC-2571 Tp_SS14 rabbit review in vitro_1st June 2023	Uncategorized Sample	TP_SS14	REC-2571_Pool_TpSS14: 20230526_Sample_TpVitSS141_Pool_Fr_01	SWISS-PROT:P41361 (Bos taurus) Antithrombin-III precursor	P41361		contaminants.fasta	52348.7	1	2	2	5	0.0001	0.0409	EVALNTIIFMGR	R	V	0.997	0.767	2.59	0	1	0	0	4	0	0	2	1379.74	3012.52	6325870	105552	447	458	Empty	TRUE
REC-2571 Tp_SS14 rabbit review in vitro_1st June 2023	Uncategorized Sample	TP_SS14	REC-2571_Pool_TpSS14: 20230526_Sample_TpVitSS141_Pool_Fr_01	SWISS-PROT:P41361 (Bos taurus) Antithrombin-III precursor	P41361		contaminants.fasta	52348.7	1	2	2	5	0.0001	0.0409	LQPLDFK	K	G	0.99	0.0531	1.34	0	1	0	0	1	0	0	2	860.488	1969.11	5924130	109198	203	209	Empty	TRUE
REC-2571 Tp_SS14 rabbit review in vitro_1st June 2023	Uncategorized Sample	TP_SS14	REC-2571_Pool_TpSS14: 20230526_Sample_TpVitSS141_Pool_Fr_01	[locus_tag=TPASS_RS03460] [protein=acetyl-CoA carboxylase biotin carboxylase subunit family protein] [protein_id=WP_010882140.1] [location=763939..765732] [gbkey=CDS]	WP_010882140.1_658		Tp_SS14_rabbit_review.fasta	63326.5	0.995	1	2	7	0.0001	0.0218	VEPALEPALCFAR	K	S	0.997	0.651	2.08	0	1	0	0	6	1	0	2	1472.76	2844.79	1.58576E7	357112	556	568	Empty	TRUE
REC-2571 Tp_SS14 rabbit review in vitro_1st June 2023	Uncategorized Sample	TP_SS14	REC-2571_Pool_TpSS14: 20230526_Sample_TpVitSS141_Pool_Fr_01	[locus_tag=TPASS_RS02195] [protein=uracil phosphoribosyltransferase] [protein_id=WP_010881896.1] [location=476155..477237] [gbkey=CDS]	WP_010881896.1_423		Tp_SS14_rabbit_review.fasta	41018.9	0.983	1	1	2	0	0.0167	TYLITK	K	T	0.986	0.0369	1.45	0	1	0	0	2	0	0	2	738.44	1068.63		145820	139	144	Empty	TRUE
REC-2571 Tp_SS14 rabbit review in vitro_1st June 2023	Uncategorized Sample	TP_SS14	REC-2571_Pool_TpSS14: 20230526_Sample_TpVitSS141_Pool_Fr_01	[locus_tag=TPASS_RS03125] [protein=chemotaxis protein CheB] [protein_id=WP_010882077.1] [location=690400..691611] [gbkey=CDS]	WP_010882077.1_597		Tp_SS14_rabbit_review.fasta	44099.2	0.995	1	1	3	0.0001	0.0199	FALDMLER	R	V	0.997	0.526	1.3	0	1	0	0	3	0	0	2	994.503	2797.96	5322320	113323	43	50	Empty	TRUE
REC-2571 Tp_SS14 rabbit review in vitro_1st June 2023	Uncategorized Sample	TP_SS14	REC-2571_Pool_TpSS14: 20230526_Sample_TpVitSS141_Pool_Fr_01	[locus_tag=TPASS_RS00350] [protein=glutaredoxin domain-containing protein] [protein_id=WP_010881521.1] [location=78753..79025] [gbkey=CDS]	WP_010881521.1_66		Tp_SS14_rabbit_review.fasta	10088	1	2	3	33	0.0007	0.411	SNHINFEYVDITGSGK	R	N	0.997	0.805	4.48	0	1	0	0	6	20	0	2	1780.85	2315.33	8.59289E8	1.63818E7	25	40	Empty	TRUE
REC-2571 Tp_SS14 rabbit review in vitro_1st June 2023	Uncategorized Sample	TP_SS14	REC-2571_Pool_TpSS14: 20230526_Sample_TpVitSS141_Pool_Fr_01	[locus_tag=TPASS_RS00350] [protein=glutaredoxin domain-containing protein] [protein_id=WP_010881521.1] [location=78753..79025] [gbkey=CDS]	WP_010881521.1_66		Tp_SS14_rabbit_review.fasta	10088	1	2	3	33	0.0007	0.411	TLTLFGSNHCGQCATALEYLR	K	S	0.997	0.666	3.71	0	1	0	0	0	7	0	2	2412.14	3063.46	1.21256E7	517455	4	24	Empty	TRUE
REC-2571 Tp_SS14 rabbit review in vitro_1st June 2023	Uncategorized Sample	TP_SS14	REC-2571_Pool_TpSS14: 20230526_Sample_TpVitSS141_Pool_Fr_01	[gene=argS] [locus_tag=TPASS_RS04115] [protein=arginine--tRNA ligase] [protein_id=WP_010882275.1] [location=complement(898963..900732)] [gbkey=CDS]	WP_010882275.1_785		Tp_SS14_rabbit_review.fasta	67132.3	0.997	1	1	2	0	0.0187	IIAFCGADVFK	R	V	0.997	0.67	2.2	0	1	0	0	2	0	0	2	1240.64	2939.39	1227860	41829.5	155	165	Empty	TRUE
REC-2571 Tp_SS14 rabbit review in vitro_1st June 2023	Uncategorized Sample	TP_SS14	REC-2571_Pool_TpSS14: 20230526_Sample_TpVitSS141_Pool_Fr_01	[gene=rplN] [locus_tag=TPASS_RS01000] [protein=50S ribosomal protein L14] [protein_id=WP_010881646.1] [location=210971..211339] [gbkey=CDS]	WP_010881646.1_188		Tp_SS14_rabbit_review.fasta	13358.4	0.981	1	1	1	0	0.0738	IVSLAPEVL	K	-	0.99	0.783	2.22	0	1	0	0	1	0	0	2	940.571	3235.79	3.89449E7	123130	114	122	Empty	TRUE
REC-2571 Tp_SS14 rabbit review in vitro_1st June 2023	Uncategorized Sample	TP_SS14	REC-2571_Pool_TpSS14: 20230526_Sample_TpVitSS141_Pool_Fr_01	[locus_tag=TPASS_RS02240] [protein=hypothetical protein] [protein_id=WP_014505508.1] [location=488159..489856] [gbkey=CDS]	WP_014505508.1_433		Tp_SS14_rabbit_review.fasta	62342.9	1	2	2	5	0.0001	0.0354	IFDPPR	R	T	0.978	0.187	1.11	0	1	0	0	3	0	0	2	744.404	1138.39	8112670	533602	264	269	Empty	TRUE
REC-2571 Tp_SS14 rabbit review in vitro_1st June 2023	Uncategorized Sample	TP_SS14	REC-2571_Pool_TpSS14: 20230526_Sample_TpVitSS141_Pool_Fr_01	[locus_tag=TPASS_RS02240] [protein=hypothetical protein] [protein_id=WP_014505508.1] [location=488159..489856] [gbkey=CDS]	WP_014505508.1_433		Tp_SS14_rabbit_review.fasta	62342.9	1	2	2	5	0.0001	0.0354	RVIAQDWFLDEPSR	R	V	0.997	0.375	2.14	0	1	0	0	0	2	0	2	1731.88	2650.88	1788840	62685.4	70	83	Empty	TRUE
REC-2571 Tp_SS14 rabbit review in vitro_1st June 2023	Uncategorized Sample	TP_SS14	REC-2571_Pool_TpSS14: 20230526_Sample_TpVitSS141_Pool_Fr_01	[locus_tag=TPASS_RS00620] [protein=phosphoenolpyruvate carboxykinase (GTP)] [protein_id=WP_010881571.1] [location=complement(141035..142891)] [gbkey=CDS]	WP_010881571.1_116		Tp_SS14_rabbit_review.fasta	68126	1	9	10	122	0.0024	0.144	EGALNTEGLNVSTQAVK	K	E	0.997	0.829	3.7	0	1	0	0	8	0	0	2	1730.89	2185.48	4.79194E7	503697	545	561	Empty	TRUE
REC-2571 Tp_SS14 rabbit review in vitro_1st June 2023	Uncategorized Sample	TP_SS14	REC-2571_Pool_TpSS14: 20230526_Sample_TpVitSS141_Pool_Fr_01	[locus_tag=TPASS_RS00620] [protein=phosphoenolpyruvate carboxykinase (GTP)] [protein_id=WP_010881571.1] [location=complement(141035..142891)] [gbkey=CDS]	WP_010881571.1_116		Tp_SS14_rabbit_review.fasta	68126	1	9	10	122	0.0024	0.144	GTIIDWHGVSRPAPTR	K	D	0.997	0.619	2.92	0	1	0	0	0	2	1	2	1762.93	1672.06	5.09888E7	714676	357	372	Empty	TRUE
REC-2571 Tp_SS14 rabbit review in vitro_1st June 2023	Uncategorized Sample	TP_SS14	REC-2571_Pool_TpSS14: 20230526_Sample_TpVitSS141_Pool_Fr_01	[locus_tag=TPASS_RS00620] [protein=phosphoenolpyruvate carboxykinase (GTP)] [protein_id=WP_010881571.1] [location=complement(141035..142891)] [gbkey=CDS]	WP_010881571.1_116		Tp_SS14_rabbit_review.fasta	68126	1	9	10	122	0.0024	0.144	IASVLAR	R	D	0.997	0	1.67	0	1	0	0	3	0	0	2	729.462	1000.1	1.33468E7	243931	228	234	Empty	TRUE
REC-2571 Tp_SS14 rabbit review in vitro_1st June 2023	Uncategorized Sample	TP_SS14	REC-2571_Pool_TpSS14: 20230526_Sample_TpVitSS141_Pool_Fr_01	[locus_tag=TPASS_RS00620] [protein=phosphoenolpyruvate carboxykinase (GTP)] [protein_id=WP_010881571.1] [location=complement(141035..142891)] [gbkey=CDS]	WP_010881571.1_116		Tp_SS14_rabbit_review.fasta	68126	1	9	10	122	0.0024	0.144	IFCVNWFR	K	K	0.997	0.608	1.7	0	1	0	0	1	0	0	2	1141.56	3273.27	330154	11460	495	502	Empty	TRUE
REC-2571 Tp_SS14 rabbit review in vitro_1st June 2023	Uncategorized Sample	TP_SS14	REC-2571_Pool_TpSS14: 20230526_Sample_TpVitSS141_Pool_Fr_01	[locus_tag=TPASS_RS00620] [protein=phosphoenolpyruvate carboxykinase (GTP)] [protein_id=WP_010881571.1] [location=complement(141035..142891)] [gbkey=CDS]	WP_010881571.1_116		Tp_SS14_rabbit_review.fasta	68126	1	9	10	122	0.0024	0.144	KNCFLFR	R	S	0.997	0.547	2.08	0	1	0	0	4	0	0	2	984.508	1452.57	1.44939E7	248743	57	63	Empty	TRUE
REC-2571 Tp_SS14 rabbit review in vitro_1st June 2023	Uncategorized Sample	TP_SS14	REC-2571_Pool_TpSS14: 20230526_Sample_TpVitSS141_Pool_Fr_01	[locus_tag=TPASS_RS00620] [protein=phosphoenolpyruvate carboxykinase (GTP)] [protein_id=WP_010881571.1] [location=complement(141035..142891)] [gbkey=CDS]	WP_010881571.1_116		Tp_SS14_rabbit_review.fasta	68126	1	9	10	122	0.0024	0.144	KYISHFPEER	R	L	0.997	0.575	2.92	0	1	0	0	0	3	0	2	1305.66	890.79	5677640	196403	195	204	Empty	TRUE
REC-2571 Tp_SS14 rabbit review in vitro_1st June 2023	Uncategorized Sample	TP_SS14	REC-2571_Pool_TpSS14: 20230526_Sample_TpVitSS141_Pool_Fr_01	[locus_tag=TPASS_RS00620] [protein=phosphoenolpyruvate carboxykinase (GTP)] [protein_id=WP_010881571.1] [location=complement(141035..142891)] [gbkey=CDS]	WP_010881571.1_116		Tp_SS14_rabbit_review.fasta	68126	1	9	10	122	0.0024	0.144	NCFLFR	K	S	0.997	0.403	1.48	0	1	0	0	97	0	0	2	856.413	2638.5	1.35088E10	7044020	58	63	Empty	TRUE
REC-2571 Tp_SS14 rabbit review in vitro_1st June 2023	Uncategorized Sample	TP_SS14	REC-2571_Pool_TpSS14: 20230526_Sample_TpVitSS141_Pool_Fr_01	[locus_tag=TPASS_RS00620] [protein=phosphoenolpyruvate carboxykinase (GTP)] [protein_id=WP_010881571.1] [location=complement(141035..142891)] [gbkey=CDS]	WP_010881571.1_116		Tp_SS14_rabbit_review.fasta	68126	1	9	10	122	0.0024	0.144	RPSTVPLVHQAR	R	D	0.997	0.554	2.62	0	1	0	0	0	2	0	2	1360.78	618.182		85605.6	419	430	Empty	TRUE
REC-2571 Tp_SS14 rabbit review in vitro_1st June 2023	Uncategorized Sample	TP_SS14	REC-2571_Pool_TpSS14: 20230526_Sample_TpVitSS141_Pool_Fr_01	[locus_tag=TPASS_RS00620] [protein=phosphoenolpyruvate carboxykinase (GTP)] [protein_id=WP_010881571.1] [location=complement(141035..142891)] [gbkey=CDS]	WP_010881571.1_116		Tp_SS14_rabbit_review.fasta	68126	1	9	10	122	0.0024	0.144	YIGAAFPSACGK	K	T	0.997	0.362	2.18	0	1	0	0	1	0	0	2	1241.6	1815.05		81526.3	257	268	Empty	TRUE
REC-2571 Tp_SS14 rabbit review in vitro_1st June 2023	Uncategorized Sample	TP_SS14	REC-2571_Pool_TpSS14: 20230526_Sample_TpVitSS141_Pool_Fr_01	[locus_tag=TPASS_RS02415] [protein=zinc ribbon domain-containing protein] [protein_id=WP_010881943.1] [location=531187..532008] [gbkey=CDS]	WP_010881943.1_467		Tp_SS14_rabbit_review.fasta	31433.2	0.999	1	1	3	0.0001	0.033	ALQVVLAQK	R	N	0.997	0.557	1.86	0	1	0	0	3	0	0	2	969.609	1532.19	7657590	213313	12	20	Empty	TRUE
REC-2571 Tp_SS14 rabbit review in vitro_1st June 2023	Uncategorized Sample	TP_SS14	REC-2571_Pool_TpSS14: 20230526_Sample_TpVitSS141_Pool_Fr_01	[locus_tag=TPASS_RS04770] [protein=efflux RND transporter periplasmic adaptor subunit] [protein_id=WP_010882409.1] [location=complement(1048098..1049060)] [gbkey=CDS]	WP_010882409.1_912		Tp_SS14_rabbit_review.fasta	35353.1	0.995	1	1	2	0	0.0437	IEISGYIEAAQHQK	R	L	0.997	0.579	3.83	0	1	0	0	0	2	0	2	1586.82	2224.03	3545270	115314	53	66	Empty	TRUE
REC-2571 Tp_SS14 rabbit review in vitro_1st June 2023	Uncategorized Sample	TP_SS14	REC-2571_Pool_TpSS14: 20230526_Sample_TpVitSS141_Pool_Fr_01	[locus_tag=TPASS_RS03670] [protein=LCP family protein] [protein_id=WP_010882184.1] [location=complement(805671..806867)] [gbkey=CDS]	WP_010882184.1_699		Tp_SS14_rabbit_review.fasta	44211.7	1	2	2	6	0.0001	0.0503	AILALLR	K	S	0.997	0	1.72	0	1	0	0	5	0	0	2	769.529	2533.71	6.14129E7	1070940	195	201	Empty	TRUE
REC-2571 Tp_SS14 rabbit review in vitro_1st June 2023	Uncategorized Sample	TP_SS14	REC-2571_Pool_TpSS14: 20230526_Sample_TpVitSS141_Pool_Fr_01	[locus_tag=TPASS_RS03670] [protein=LCP family protein] [protein_id=WP_010882184.1] [location=complement(805671..806867)] [gbkey=CDS]	WP_010882184.1_699		Tp_SS14_rabbit_review.fasta	44211.7	1	2	2	6	0.0001	0.0503	KLIGELSKLDSER	K	L	0.997	0.388	2.52	0	1	0	0	0	1	0	2	1487.84	1666.52		66264	234	246	Empty	TRUE
REC-2571 Tp_SS14 rabbit review in vitro_1st June 2023	Uncategorized Sample	TP_SS14	REC-2571_Pool_TpSS14: 20230526_Sample_TpVitSS141_Pool_Fr_01	[locus_tag=TPASS_RS01455] [protein=HAD family hydrolase] [protein_id=WP_010881739.1] [location=305011..305844] [gbkey=CDS]	WP_010881739.1_272		Tp_SS14_rabbit_review.fasta	30938.4	0.995	1	1	8	0.0002	0.0325	CFAAEAFAR	K	V	0.997	0.721	2.15	0	1	0	0	8	0	0	2	1042.48	1907.25	4.91279E8	3080010	87	95	Empty	TRUE
REC-2571 Tp_SS14 rabbit review in vitro_1st June 2023	Uncategorized Sample	TP_SS14	REC-2571_Pool_TpSS14: 20230526_Sample_TpVitSS141_Pool_Fr_01	[locus_tag=TPASS_RS01795] [protein=response regulator] [protein_id=WP_010881814.1] [location=390070..390504] [gbkey=CDS]	WP_010881814.1_344		Tp_SS14_rabbit_review.fasta	15736	1	3	5	8	0.0002	0.215	ILEFDKNAK	K	V	0.997	0.204	1.67	0	1	0	0	2	1	0	2	1077.59	1083.85	1.3343E7	240113	93	101	Empty	TRUE
REC-2571 Tp_SS14 rabbit review in vitro_1st June 2023	Uncategorized Sample	TP_SS14	REC-2571_Pool_TpSS14: 20230526_Sample_TpVitSS141_Pool_Fr_01	[locus_tag=TPASS_RS01795] [protein=response regulator] [protein_id=WP_010881814.1] [location=390070..390504] [gbkey=CDS]	WP_010881814.1_344		Tp_SS14_rabbit_review.fasta	15736	1	3	5	8	0.0002	0.215	NYIVKPLDR	K	K	0.993	0.432	2.32	0	1	0	0	1	1	0	2	1117.64	1252.69		115072	124	132	Empty	TRUE
REC-2571 Tp_SS14 rabbit review in vitro_1st June 2023	Uncategorized Sample	TP_SS14	REC-2571_Pool_TpSS14: 20230526_Sample_TpVitSS141_Pool_Fr_01	[locus_tag=TPASS_RS01795] [protein=response regulator] [protein_id=WP_010881814.1] [location=390070..390504] [gbkey=CDS]	WP_010881814.1_344		Tp_SS14_rabbit_review.fasta	15736	1	3	5	8	0.0002	0.215	VPAGQKPNGAPYR	R	V	0.997	0.383	2.21	0	1	0	0	0	3	0	2	1354.72	567.108	2971970	105091	14	26	Empty	TRUE
REC-2571 Tp_SS14 rabbit review in vitro_1st June 2023	Uncategorized Sample	TP_SS14	REC-2571_Pool_TpSS14: 20230526_Sample_TpVitSS141_Pool_Fr_01	[locus_tag=TPASS_RS02295] [protein=tetratricopeptide repeat protein] [protein_id=WP_237250225.1] [location=499737..501110] [gbkey=CDS]	WP_237250225.1_445		Tp_SS14_rabbit_review.fasta	51676	1	3	3	8	0.0002	0.0547	EYTLLIR	K	L	0.997	0.492	1.36	0	1	0	0	4	0	0	2	907.525	2217.76	1.09278E7	261934	127	133	Empty	TRUE
REC-2571 Tp_SS14 rabbit review in vitro_1st June 2023	Uncategorized Sample	TP_SS14	REC-2571_Pool_TpSS14: 20230526_Sample_TpVitSS141_Pool_Fr_01	[locus_tag=TPASS_RS02295] [protein=tetratricopeptide repeat protein] [protein_id=WP_237250225.1] [location=499737..501110] [gbkey=CDS]	WP_237250225.1_445		Tp_SS14_rabbit_review.fasta	51676	1	3	3	8	0.0002	0.0547	HAHAVLAK	K	D	0.955	0.272	1.25	0	1	0	0	1	0	0	2	846.494	952.115	5558970	70465.8	54	61	Empty	TRUE
REC-2571 Tp_SS14 rabbit review in vitro_1st June 2023	Uncategorized Sample	TP_SS14	REC-2571_Pool_TpSS14: 20230526_Sample_TpVitSS141_Pool_Fr_01	[locus_tag=TPASS_RS02295] [protein=tetratricopeptide repeat protein] [protein_id=WP_237250225.1] [location=499737..501110] [gbkey=CDS]	WP_237250225.1_445		Tp_SS14_rabbit_review.fasta	51676	1	3	3	8	0.0002	0.0547	SAGFKDVTIK	R	L	0.997	0.704	2.39	0	1	0	0	3	0	0	2	1065.59	1104.68	4.57746E7	947601	310	319	Empty	TRUE
REC-2571 Tp_SS14 rabbit review in vitro_1st June 2023	Uncategorized Sample	TP_SS14	REC-2571_Pool_TpSS14: 20230526_Sample_TpVitSS141_Pool_Fr_01	[gene=yqeK] [locus_tag=TPASS_RS03675] [protein=bis(5'-nucleosyl)-tetraphosphatase (symmetrical) YqeK] [protein_id=WP_014505589.1] [location=complement(806941..807654)] [gbkey=CDS]	WP_014505589.1_700		Tp_SS14_rabbit_review.fasta	25717.6	0.997	1	1	2	0	0.0464	VVSASIVCAER	K	K	0.997	0.638	2.45	0	1	0	0	2	0	0	2	1190.62	1447.87	2254040	154317	203	213	Empty	TRUE
REC-2571 Tp_SS14 rabbit review in vitro_1st June 2023	Uncategorized Sample	TP_SS14	REC-2571_Pool_TpSS14: 20230526_Sample_TpVitSS141_Pool_Fr_01	[locus_tag=TPASS_RS01325] [protein=cyclic nucleotide-binding domain-containing protein] [protein_id=WP_010881710.1] [location=273515..274558] [gbkey=CDS]	WP_010881710.1_250		Tp_SS14_rabbit_review.fasta	38313	0.999	1	2	10	0.0002	0.0576	LGCASNGGVGAEAAYLGAGR	R	C	0.997	0.788	4.52	0	1	0	0	6	4	0	2	1850.88	2167.48	3.0056E8	2736230	248	267	Empty	TRUE
REC-2571 Tp_SS14 rabbit review in vitro_1st June 2023	Uncategorized Sample	TP_SS14	REC-2571_Pool_TpSS14: 20230526_Sample_TpVitSS141_Pool_Fr_01	[locus_tag=TPASS_RS04805] [protein=phenylalanine--tRNA ligase subunit alpha] [protein_id=WP_010882417.1] [location=1057892..1059553] [gbkey=CDS]	WP_010882417.1_919		Tp_SS14_rabbit_review.fasta	61234.9	1	2	3	8	0.0002	0.0344	LHPLEIK	K	V	0.997	0.226	1.87	0	1	0	0	4	0	0	2	849.519	1028.75	3.78756E7	527659	18	24	Empty	TRUE
REC-2571 Tp_SS14 rabbit review in vitro_1st June 2023	Uncategorized Sample	TP_SS14	REC-2571_Pool_TpSS14: 20230526_Sample_TpVitSS141_Pool_Fr_01	[locus_tag=TPASS_RS04805] [protein=phenylalanine--tRNA ligase subunit alpha] [protein_id=WP_010882417.1] [location=1057892..1059553] [gbkey=CDS]	WP_010882417.1_919		Tp_SS14_rabbit_review.fasta	61234.9	1	2	3	8	0.0002	0.0344	SNAYADFLEHIK	R	D	0.997	0.501	2.09	0	1	0	0	2	2	0	2	1407.69	2787.89	1752170	104297	295	306	Empty	TRUE
REC-2571 Tp_SS14 rabbit review in vitro_1st June 2023	Uncategorized Sample	TP_SS14	REC-2571_Pool_TpSS14: 20230526_Sample_TpVitSS141_Pool_Fr_01	[locus_tag=TPASS_RS01535] [protein=ABC transporter substrate-binding protein] [protein_id=WP_014505457.1] [location=325840..326736] [gbkey=CDS]	WP_014505457.1_288		Tp_SS14_rabbit_review.fasta	33477.9	0.995	1	1	1	0	0.0268	SAMLEALR	R	T	0.997	0.174	1.21	0	1	0	0	1	0	0	2	890.476	2031.52	6468150	196667	208	215	Empty	TRUE
REC-2571 Tp_SS14 rabbit review in vitro_1st June 2023	Uncategorized Sample	TP_SS14	REC-2571_Pool_TpSS14: 20230526_Sample_TpVitSS141_Pool_Fr_01	[gene=recJ] [locus_tag=TPASS_RS03500] [protein=single-stranded-DNA-specific exonuclease RecJ] [protein_id=WP_010882149.1] [location=complement(770050..772170)] [gbkey=CDS]	WP_010882149.1_665		Tp_SS14_rabbit_review.fasta	78763.1	1	3	3	4	0.0001	0.0326	ELFAIQR	R	L	0.997	0.338	1.53	0	1	0	0	2	0	0	2	876.494	1960.74	7793460	148521	396	402	Empty	TRUE
REC-2571 Tp_SS14 rabbit review in vitro_1st June 2023	Uncategorized Sample	TP_SS14	REC-2571_Pool_TpSS14: 20230526_Sample_TpVitSS141_Pool_Fr_01	[gene=recJ] [locus_tag=TPASS_RS03500] [protein=single-stranded-DNA-specific exonuclease RecJ] [protein_id=WP_010882149.1] [location=complement(770050..772170)] [gbkey=CDS]	WP_010882149.1_665		Tp_SS14_rabbit_review.fasta	78763.1	1	3	3	4	0.0001	0.0326	VFGGEFPWR	K	F	0.996	0.348	1.1	0	1	0	0	1	0	0	2	1094.54	2932.31	2247410	31229.8	284	292	Empty	TRUE
REC-2571 Tp_SS14 rabbit review in vitro_1st June 2023	Uncategorized Sample	TP_SS14	REC-2571_Pool_TpSS14: 20230526_Sample_TpVitSS141_Pool_Fr_01	[gene=recJ] [locus_tag=TPASS_RS03500] [protein=single-stranded-DNA-specific exonuclease RecJ] [protein_id=WP_010882149.1] [location=complement(770050..772170)] [gbkey=CDS]	WP_010882149.1_665		Tp_SS14_rabbit_review.fasta	78763.1	1	3	3	4	0.0001	0.0326	YLPGPFR	R	F	0.978	0.392	1.01	0	1	0	0	1	0	0	2	849.462	1935.69	2709610	130854	52	58	Empty	TRUE
REC-2571 Tp_SS14 rabbit review in vitro_1st June 2023	Uncategorized Sample	TP_SS14	REC-2571_Pool_TpSS14: 20230526_Sample_TpVitSS141_Pool_Fr_01	[gene=ftsY] [locus_tag=TPASS_RS02855] [protein=signal recognition particle-docking protein FtsY] [protein_id=WP_014505541.1] [location=630133..631014] [gbkey=CDS]	WP_014505541.1_549		Tp_SS14_rabbit_review.fasta	31701	0.979	1	1	1	0	0.0307	THLIAELQK	K	I	0.989	0.393	2.06	0	1	0	0	1	0	0	2	1052.61	1153.07	1213400	38143.1	187	195	Empty	TRUE
REC-2571 Tp_SS14 rabbit review in vitro_1st June 2023	Uncategorized Sample	TP_SS14	REC-2571_Pool_TpSS14: 20230526_Sample_TpVitSS141_Pool_Fr_01	[gene=frr] [locus_tag=TPASS_RS02985] [protein=ribosome recycling factor] [protein_id=WP_010882050.1] [location=complement(657080..657631)] [gbkey=CDS]	WP_010882050.1_571		Tp_SS14_rabbit_review.fasta	20504.3	0.995	1	1	2	0	0.0492	LIIIQPWDK	R	T	0.997	0.41	1.95	0	1	0	0	2	0	0	2	1125.67	2819.83	1457470	43181.6	62	70	Empty	TRUE
REC-2571 Tp_SS14 rabbit review in vitro_1st June 2023	Uncategorized Sample	TP_SS14	REC-2571_Pool_TpSS14: 20230526_Sample_TpVitSS141_Pool_Fr_01	[locus_tag=TPASS_RS02770] [protein=YgcG family protein] [protein_id=WP_235214003.1] [location=complement(609965..610825)] [gbkey=CDS]	WP_235214003.1_533		Tp_SS14_rabbit_review.fasta	30178.6	0.999	1	1	4	0.0001	0.035	VAQEWGIGSR	R	A	0.997	0.643	2.4	0	1	0	0	4	0	0	2	1102.56	1618.16	1.15949E8	1241290	110	119	Empty	TRUE
REC-2571 Tp_SS14 rabbit review in vitro_1st June 2023	Uncategorized Sample	TP_SS14	REC-2571_Pool_TpSS14: 20230526_Sample_TpVitSS141_Pool_Fr_01	[locus_tag=TPASS_RS01925] [protein=tetratricopeptide repeat protein] [protein_id=WP_042491875.1] [location=418108..418860] [gbkey=CDS]	WP_042491875.1_369		Tp_SS14_rabbit_review.fasta	28816.2	0.967	1	1	5	0.0001	0.028	AYYTLGR	R	Y	0.982	0.189	0.98	0	1	0	0	5	0	0	2	843.436	1425.6	2.21012E7	1131170	200	206	Empty	TRUE
REC-2571 Tp_SS14 rabbit review in vitro_1st June 2023	Uncategorized Sample	TP_SS14	REC-2571_Pool_TpSS14: 20230526_Sample_TpVitSS141_Pool_Fr_01	[gene=rplO] [locus_tag=TPASS_RS01040] [protein=50S ribosomal protein L15] [protein_id=WP_010881655.1] [location=214462..214923] [gbkey=CDS]	WP_010881655.1_197		Tp_SS14_rabbit_review.fasta	16602.9	1	2	2	3	0.0001	0.15	AYVGFEGGQMPLYR	K	R	0.997	0.637	2.71	0	1	0	0	2	0	0	2	1603.76	2278.52	3019410	56132.6	46	59	Empty	TRUE
REC-2571 Tp_SS14 rabbit review in vitro_1st June 2023	Uncategorized Sample	TP_SS14	REC-2571_Pool_TpSS14: 20230526_Sample_TpVitSS141_Pool_Fr_01	[gene=rplO] [locus_tag=TPASS_RS01040] [protein=50S ribosomal protein L15] [protein_id=WP_010881655.1] [location=214462..214923] [gbkey=CDS]	WP_010881655.1_197		Tp_SS14_rabbit_review.fasta	16602.9	1	2	2	3	0.0001	0.15	ILADGELTK	K	S	0.994	0.347	1.94	0	1	0	0	1	0	0	2	959.541	1356.65		56595.4	113	121	Empty	TRUE
REC-2571 Tp_SS14 rabbit review in vitro_1st June 2023	Uncategorized Sample	TP_SS14	REC-2571_Pool_TpSS14: 20230526_Sample_TpVitSS141_Pool_Fr_01	[locus_tag=TPASS_RS00690] [protein=hypothetical protein] [protein_id=WP_012460522.1] [location=complement(155629..156759)] [gbkey=CDS]	WP_012460522.1_128		Tp_SS14_rabbit_review.fasta	40131.1	0.995	1	1	3	0.0001	0.0346	LLGGGQGYLVTSK	R	G	0.997	0.531	1.99	0	1	0	0	3	0	0	2	1292.72	1963.39	3.25537E7	446540	162	174	Empty	TRUE
REC-2571 Tp_SS14 rabbit review in vitro_1st June 2023	Uncategorized Sample	TP_SS14	REC-2571_Pool_TpSS14: 20230526_Sample_TpVitSS141_Pool_Fr_01	[locus_tag=TPASS_RS04925] [protein=hypothetical protein] [protein_id=WP_010882440.1] [location=complement(1082426..1084042)] [gbkey=CDS]	WP_010882440.1_942		Tp_SS14_rabbit_review.fasta	61487	1	3	5	22	0.0004	0.0632	QGISEIHELLK	K	K	0.997	0.512	3.13	0	1	0	0	4	6	0	2	1266.71	2095.29	1.2443E8	1509250	264	274	Empty	TRUE
REC-2571 Tp_SS14 rabbit review in vitro_1st June 2023	Uncategorized Sample	TP_SS14	REC-2571_Pool_TpSS14: 20230526_Sample_TpVitSS141_Pool_Fr_01	[locus_tag=TPASS_RS04925] [protein=hypothetical protein] [protein_id=WP_010882440.1] [location=complement(1082426..1084042)] [gbkey=CDS]	WP_010882440.1_942		Tp_SS14_rabbit_review.fasta	61487	1	3	5	22	0.0004	0.0632	QGNHFPLLSR	R	E	0.996	0.212	2.18	0	1	0	0	0	2	0	2	1168.62	1652.11		155114	333	342	Empty	TRUE
REC-2571 Tp_SS14 rabbit review in vitro_1st June 2023	Uncategorized Sample	TP_SS14	REC-2571_Pool_TpSS14: 20230526_Sample_TpVitSS141_Pool_Fr_01	[locus_tag=TPASS_RS04925] [protein=hypothetical protein] [protein_id=WP_010882440.1] [location=complement(1082426..1084042)] [gbkey=CDS]	WP_010882440.1_942		Tp_SS14_rabbit_review.fasta	61487	1	3	5	22	0.0004	0.0632	TPHQFFESAEFYK	K	R	0.997	0.529	4.54	0	1	0	0	4	6	0	2	1630.75	2315.69	4.47617E7	634077	62	74	Empty	TRUE
REC-2571 Tp_SS14 rabbit review in vitro_1st June 2023	Uncategorized Sample	TP_SS14	REC-2571_Pool_TpSS14: 20230526_Sample_TpVitSS141_Pool_Fr_01	[gene=infB] [locus_tag=TPASS_RS04405] [protein=translation initiation factor IF-2] [protein_id=WP_010882334.1] [location=complement(969251..971779)] [gbkey=CDS]	WP_010882334.1_842		Tp_SS14_rabbit_review.fasta	90924.8	0.999	1	1	1	0	0.0202	RVGGVFVLDDSAARPNR	K	K	0.996	0.417	2.22	0	1	0	0	0	1	0	2	1828.98	1670.93		73088.9	99	115	Empty	TRUE
REC-2571 Tp_SS14 rabbit review in vitro_1st June 2023	Uncategorized Sample	TP_SS14	REC-2571_Pool_TpSS14: 20230526_Sample_TpVitSS141_Pool_Fr_01	[locus_tag=TPASS_RS00260] [protein=ribonucleotide-diphosphate reductase subunit beta] [protein_id=WP_010881502.1] [location=complement(61744..62799)] [gbkey=CDS]	WP_010881502.1_47		Tp_SS14_rabbit_review.fasta	41200.3	0.999	1	1	2	0	0.0285	DENTHLWLFR	R	S	0.997	0.554	1.69	0	1	0	0	0	2	0	2	1330.65	2813.76	856337	84000.8	224	233	Empty	TRUE
REC-2571 Tp_SS14 rabbit review in vitro_1st June 2023	Uncategorized Sample	TP_SS14	REC-2571_Pool_TpSS14: 20230526_Sample_TpVitSS141_Pool_Fr_01	[locus_tag=TPASS_RS00675] [protein=major outer sheath N-terminal domain-containing protein] [protein_id=WP_015026144.1] [location=complement(152370..154160)] [gbkey=CDS]	WP_015026144.1_126		Tp_SS14_rabbit_review.fasta	65226.9	0.996	1	1	4	0.0001	0.0218	TIVGLASSGGYLR	R	H	0.997	0.505	2.01	0	1	0	0	4	0	0	2	1293.72	2436.91	8132170	194099	342	354	Empty	TRUE
REC-2571 Tp_SS14 rabbit review in vitro_1st June 2023	Uncategorized Sample	TP_SS14	REC-2571_Pool_TpSS14: 20230526_Sample_TpVitSS141_Pool_Fr_01	[locus_tag=TPASS_RS02225] [protein=response regulator] [protein_id=WP_010881903.1] [location=complement(484944..485633)] [gbkey=CDS]	WP_010881903.1_430		Tp_SS14_rabbit_review.fasta	24911.5	0.995	1	1	11	0.0002	0.0655	VILLVNTPSSSLSAR	R	Q	0.997	0.714	2.39	0	1	0	0	11	0	0	2	1556.9	2551.4	2.29755E8	3648040	77	91	Empty	TRUE
REC-2571 Tp_SS14 rabbit review in vitro_1st June 2023	Uncategorized Sample	TP_SS14	REC-2571_Pool_TpSS14: 20230526_Sample_TpVitSS141_Pool_Fr_01	[locus_tag=TPASS_RS04215] [protein=DUF4954 family protein] [protein_id=WP_010882295.1] [location=921925..924099] [gbkey=CDS]	WP_010882295.1_805		Tp_SS14_rabbit_review.fasta	81943	0.996	1	1	1	0	0.0193	IIKDVCFGPGSYVK	R	G	0.997	0.54	2.59	0	1	0	0	0	1	0	2	1582.83	2034.45		114457	238	251	Empty	TRUE
REC-2571 Tp_SS14 rabbit review in vitro_1st June 2023	Uncategorized Sample	TP_SS14	REC-2571_Pool_TpSS14: 20230526_Sample_TpVitSS141_Pool_Fr_01	[locus_tag=TPASS_RS03400] [protein=substrate-binding domain-containing protein] [protein_id=WP_010882129.1] [location=749741..750952] [gbkey=CDS]	WP_010882129.1_647		Tp_SS14_rabbit_review.fasta	43052.3	1	9	15	218	0.0043	0.213	ALGTWTGSSDPGQAK	R	E	0.997	0.645	3.24	0	1	0	0	4	0	0	2	1475.71	1551.84	2.0999E7	296782	127	141	Empty	TRUE
REC-2571 Tp_SS14 rabbit review in vitro_1st June 2023	Uncategorized Sample	TP_SS14	REC-2571_Pool_TpSS14: 20230526_Sample_TpVitSS141_Pool_Fr_01	[locus_tag=TPASS_RS03400] [protein=substrate-binding domain-containing protein] [protein_id=WP_010882129.1] [location=749741..750952] [gbkey=CDS]	WP_010882129.1_647		Tp_SS14_rabbit_review.fasta	43052.3	1	9	15	218	0.0043	0.213	ALGTWTGSSDPGQAKEGQAVVGGK	R	S	0.997	0.858	5.47	0	1	0	0	2	7	0	2	2301.15	1747.15	3.76153E8	4916430	127	150	Empty	TRUE
REC-2571 Tp_SS14 rabbit review in vitro_1st June 2023	Uncategorized Sample	TP_SS14	REC-2571_Pool_TpSS14: 20230526_Sample_TpVitSS141_Pool_Fr_01	[locus_tag=TPASS_RS03400] [protein=substrate-binding domain-containing protein] [protein_id=WP_010882129.1] [location=749741..750952] [gbkey=CDS]	WP_010882129.1_647		Tp_SS14_rabbit_review.fasta	43052.3	1	9	15	218	0.0043	0.213	DKPLVFFNR	R	Q	0.997	0.456	1.68	0	1	0	0	6	3	0	2	1135.63	2082.08	3.11311E8	2810170	37	45	Empty	TRUE
REC-2571 Tp_SS14 rabbit review in vitro_1st June 2023	Uncategorized Sample	TP_SS14	REC-2571_Pool_TpSS14: 20230526_Sample_TpVitSS141_Pool_Fr_01	[locus_tag=TPASS_RS03400] [protein=substrate-binding domain-containing protein] [protein_id=WP_010882129.1] [location=749741..750952] [gbkey=CDS]	WP_010882129.1_647		Tp_SS14_rabbit_review.fasta	43052.3	1	9	15	218	0.0043	0.213	DKPLVFFNRQPSDPLTGK	R	V	0.997	0.866	3.21	0	1	0	0	6	120	46	2	2059.1	2809.57	7.7826E9	9.97029E7	37	54	Empty	TRUE
REC-2571 Tp_SS14 rabbit review in vitro_1st June 2023	Uncategorized Sample	TP_SS14	REC-2571_Pool_TpSS14: 20230526_Sample_TpVitSS141_Pool_Fr_01	[locus_tag=TPASS_RS03400] [protein=substrate-binding domain-containing protein] [protein_id=WP_010882129.1] [location=749741..750952] [gbkey=CDS]	WP_010882129.1_647		Tp_SS14_rabbit_review.fasta	43052.3	1	9	15	218	0.0043	0.213	ISAPVQYWEDVK	K	A	0.997	0.483	2.41	0	1	0	0	6	0	0	2	1434.73	2705.88	4683350	146057	280	291	Empty	TRUE
REC-2571 Tp_SS14 rabbit review in vitro_1st June 2023	Uncategorized Sample	TP_SS14	REC-2571_Pool_TpSS14: 20230526_Sample_TpVitSS141_Pool_Fr_01	[locus_tag=TPASS_RS03400] [protein=substrate-binding domain-containing protein] [protein_id=WP_010882129.1] [location=749741..750952] [gbkey=CDS]	WP_010882129.1_647		Tp_SS14_rabbit_review.fasta	43052.3	1	9	15	218	0.0043	0.213	QPSDPLTGK	R	V	0.997	0.589	2.16	0	1	0	0	5	0	0	2	942.489	950.116	1.23753E7	480855	46	54	Empty	TRUE
REC-2571 Tp_SS14 rabbit review in vitro_1st June 2023	Uncategorized Sample	TP_SS14	REC-2571_Pool_TpSS14: 20230526_Sample_TpVitSS141_Pool_Fr_01	[locus_tag=TPASS_RS03400] [protein=substrate-binding domain-containing protein] [protein_id=WP_010882129.1] [location=749741..750952] [gbkey=CDS]	WP_010882129.1_647		Tp_SS14_rabbit_review.fasta	43052.3	1	9	15	218	0.0043	0.213	SYKVVELEGK	K	A	0.991	0.304	1.68	0	1	0	0	1	2	0	2	1151.63	1189.43	4397990	223165	151	160	Empty	TRUE
REC-2571 Tp_SS14 rabbit review in vitro_1st June 2023	Uncategorized Sample	TP_SS14	REC-2571_Pool_TpSS14: 20230526_Sample_TpVitSS141_Pool_Fr_01	[locus_tag=TPASS_RS03400] [protein=substrate-binding domain-containing protein] [protein_id=WP_010882129.1] [location=749741..750952] [gbkey=CDS]	WP_010882129.1_647		Tp_SS14_rabbit_review.fasta	43052.3	1	9	15	218	0.0043	0.213	TNSGADYTDKLKY	K	-	0.997	0.43	3.07	0	1	0	0	4	4	0	2	1475.7	1497.55	2.03536E8	2010250	391	403	Empty	TRUE
REC-2571 Tp_SS14 rabbit review in vitro_1st June 2023	Uncategorized Sample	TP_SS14	REC-2571_Pool_TpSS14: 20230526_Sample_TpVitSS141_Pool_Fr_01	[locus_tag=TPASS_RS03400] [protein=substrate-binding domain-containing protein] [protein_id=WP_010882129.1] [location=749741..750952] [gbkey=CDS]	WP_010882129.1_647		Tp_SS14_rabbit_review.fasta	43052.3	1	9	15	218	0.0043	0.213	TYYVGFDAK	K	F	0.997	0.585	2.21	0	1	0	0	2	0	0	2	1063.51	1881.15		327137	66	74	Empty	TRUE
REC-2571 Tp_SS14 rabbit review in vitro_1st June 2023	Uncategorized Sample	TP_SS14	REC-2571_Pool_TpSS14: 20230526_Sample_TpVitSS141_Pool_Fr_01	[locus_tag=TPASS_RS01750] [protein=RNA-binding protein] [protein_id=WP_013945017.1] [location=380393..380662] [gbkey=CDS]	WP_013945017.1_334		Tp_SS14_rabbit_review.fasta	10040.6	0.995	1	1	2	0	0.124	LRVNYAEEKPR	R	F	0.997	0.704	2.28	0	1	0	0	0	2	0	2	1374.75	723.863	1.89024E7	587010	74	84	Empty	TRUE
REC-2571 Tp_SS14 rabbit review in vitro_1st June 2023	Uncategorized Sample	TP_SS14	REC-2571_Pool_TpSS14: 20230526_Sample_TpVitSS141_Pool_Fr_01	[locus_tag=TPASS_RS03135] [protein=bifunctional methionine sulfoxide reductase B/A protein] [protein_id=WP_014342813.1] [location=692870..693745] [gbkey=CDS]	WP_014342813.1_599		Tp_SS14_rabbit_review.fasta	32753.8	0.995	1	1	12	0.0002	0.0378	SAIFYLSGTQK	R	Q	0.997	0.749	2.53	0	1	0	0	12	0	0	2	1214.64	2233.21	1.27477E9	1.01675E7	220	230	Empty	TRUE
REC-2571 Tp_SS14 rabbit review in vitro_1st June 2023	Uncategorized Sample	TP_SS14	REC-2571_Pool_TpSS14: 20230526_Sample_TpVitSS141_Pool_Fr_01	[locus_tag=TPASS_RS04135] [protein=ankyrin repeat domain-containing protein] [protein_id=WP_010882279.1] [location=complement(903753..906557)] [gbkey=CDS]	WP_010882279.1_789		Tp_SS14_rabbit_review.fasta	100690	1	3	7	14	0.0003	0.0321	KGETPLVLTIDR	K	D	0.997	0.668	2.93	0	1	0	0	2	2	0	2	1341.77	1954.62	3.48584E7	937249	382	393	Empty	TRUE
REC-2571 Tp_SS14 rabbit review in vitro_1st June 2023	Uncategorized Sample	TP_SS14	REC-2571_Pool_TpSS14: 20230526_Sample_TpVitSS141_Pool_Fr_01	[locus_tag=TPASS_RS04135] [protein=ankyrin repeat domain-containing protein] [protein_id=WP_010882279.1] [location=complement(903753..906557)] [gbkey=CDS]	WP_010882279.1_789		Tp_SS14_rabbit_review.fasta	100690	1	3	7	14	0.0003	0.0321	KGETPLVLTIDRDHR	K	D	0.997	0.707	3.3	0	1	0	0	0	2	2	2	1749.96	1374.35	2.16932E7	458846	382	396	Empty	TRUE
REC-2571 Tp_SS14 rabbit review in vitro_1st June 2023	Uncategorized Sample	TP_SS14	REC-2571_Pool_TpSS14: 20230526_Sample_TpVitSS141_Pool_Fr_01	[locus_tag=TPASS_RS04135] [protein=ankyrin repeat domain-containing protein] [protein_id=WP_010882279.1] [location=complement(903753..906557)] [gbkey=CDS]	WP_010882279.1_789		Tp_SS14_rabbit_review.fasta	100690	1	3	7	14	0.0003	0.0321	QDVVGRDPLHVAVSR	K	R	0.997	0.585	2.7	0	1	0	0	1	3	2	2	1647.89	1538.89	9.6278E7	2882280	443	457	Empty	TRUE
REC-2571 Tp_SS14 rabbit review in vitro_1st June 2023	Uncategorized Sample	TP_SS14	REC-2571_Pool_TpSS14: 20230526_Sample_TpVitSS141_Pool_Fr_01	[gene=hisS] [locus_tag=TPASS_RS03185] [protein=histidine--tRNA ligase] [protein_id=WP_010882086.1] [location=complement(703056..704384)] [gbkey=CDS]	WP_010882086.1_606		Tp_SS14_rabbit_review.fasta	50199.6	1	2	3	12	0.0002	0.0543	ALSLSDQAEHILR	R	I	0.997	0.662	3.42	0	1	0	0	4	6	0	2	1452.78	2362.4	2.49082E8	3585830	177	189	Empty	TRUE
REC-2571 Tp_SS14 rabbit review in vitro_1st June 2023	Uncategorized Sample	TP_SS14	REC-2571_Pool_TpSS14: 20230526_Sample_TpVitSS141_Pool_Fr_01	[gene=hisS] [locus_tag=TPASS_RS03185] [protein=histidine--tRNA ligase] [protein_id=WP_010882086.1] [location=complement(703056..704384)] [gbkey=CDS]	WP_010882086.1_606		Tp_SS14_rabbit_review.fasta	50199.6	1	2	3	12	0.0002	0.0543	LSQQYAFAEKK	K	G	0.997	0.0829	3.05	0	1	0	0	0	2	0	2	1312.69	1028.35		199174	386	396	Empty	TRUE
REC-2571 Tp_SS14 rabbit review in vitro_1st June 2023	Uncategorized Sample	TP_SS14	REC-2571_Pool_TpSS14: 20230526_Sample_TpVitSS141_Pool_Fr_01	[locus_tag=TPASS_RS03230] [protein=HD family phosphohydrolase] [protein_id=WP_237249907.1] [location=complement(714608..717055)] [gbkey=CDS]	WP_237249907.1_615		Tp_SS14_rabbit_review.fasta	90050.9	0.971	1	1	1	0	0.016	LMELSDLNVPIMK	R	K	0.975	0.0367	1.52	0	1	0	0	0	1	0	2	1518.79	949.854	1.02513E8	211371	572	584	Empty	TRUE
REC-2571 Tp_SS14 rabbit review in vitro_1st June 2023	Uncategorized Sample	TP_SS14	REC-2571_Pool_TpSS14: 20230526_Sample_TpVitSS141_Pool_Fr_01	Pyruvate kinase PKM OS=Oryctolagus cuniculus OX=9986 GN=PKM PE=1 SV=4	P11974		Tp_SS14_rabbit_review.fasta	58048.6	1	3	3	13	0.0003	0.0621	GIFPVVCK	R	D	0.997	0.501	1.24	0	1	0	0	7	0	0	2	919.507	2174.52	6.27785E7	1392780	468	475	Empty	TRUE
REC-2571 Tp_SS14 rabbit review in vitro_1st June 2023	Uncategorized Sample	TP_SS14	REC-2571_Pool_TpSS14: 20230526_Sample_TpVitSS141_Pool_Fr_01	Pyruvate kinase PKM OS=Oryctolagus cuniculus OX=9986 GN=PKM PE=1 SV=4	P11974		Tp_SS14_rabbit_review.fasta	58048.6	1	3	3	13	0.0003	0.0621	GVNLPGAAVDLPAVSEK	K	D	0.997	0.765	2.98	0	1	0	0	4	0	0	2	1636.89	2730.77	1960510	115185	208	224	Empty	TRUE
REC-2571 Tp_SS14 rabbit review in vitro_1st June 2023	Uncategorized Sample	TP_SS14	REC-2571_Pool_TpSS14: 20230526_Sample_TpVitSS141_Pool_Fr_01	Pyruvate kinase PKM OS=Oryctolagus cuniculus OX=9986 GN=PKM PE=1 SV=4	P11974		Tp_SS14_rabbit_review.fasta	58048.6	1	3	3	13	0.0003	0.0621	KLFEELAR	R	S	0.997	0.281	1.86	0	1	0	0	2	0	0	2	1005.57	1527.7	2.79494E7	232629	393	400	Empty	TRUE
REC-2571 Tp_SS14 rabbit review in vitro_1st June 2023	Uncategorized Sample	TP_SS14	REC-2571_Pool_TpSS14: 20230526_Sample_TpVitSS141_Pool_Fr_01	[locus_tag=TPASS_RS00245] [protein=phosphoribosyltransferase] [protein_id=WP_010881499.1] [location=complement(58825..59433)] [gbkey=CDS]	WP_010881499.1_44		Tp_SS14_rabbit_review.fasta	23208.2	0.995	1	2	8	0.0002	0.0545	FVPTVMYVPIR	R	G	0.997	0.408	1.37	0	1	0	0	8	0	0	2	1337.73	3006.82	1.22882E7	198513	27	37	Empty	TRUE
REC-2571 Tp_SS14 rabbit review in vitro_1st June 2023	Uncategorized Sample	TP_SS14	REC-2571_Pool_TpSS14: 20230526_Sample_TpVitSS141_Pool_Fr_01	[locus_tag=TPASS_RS02120] [protein=hypothetical protein] [protein_id=WP_014505494.1] [location=461140..461673] [gbkey=CDS]	WP_014505494.1_408		Tp_SS14_rabbit_review.fasta	19080.1	0.995	1	1	2	0	0.0678	AVWTLVDLHTQR	R	A	0.997	0.657	3.3	0	1	0	0	0	2	0	2	1438.78	2548.47	1669790	59058.6	118	129	Empty	TRUE
REC-2571 Tp_SS14 rabbit review in vitro_1st June 2023	Uncategorized Sample	TP_SS14	REC-2571_Pool_TpSS14: 20230526_Sample_TpVitSS141_Pool_Fr_01	[locus_tag=TPASS_RS00205] [protein=LysM peptidoglycan-binding domain-containing protein] [protein_id=WP_010881491.1] [location=49510..50442] [gbkey=CDS]	WP_010881491.1_36		Tp_SS14_rabbit_review.fasta	33200.2	0.995	1	1	2	0	0.0226	ALLSFFK	R	R	0.997	0.664	1.83	0	1	0	0	2	0	0	2	825.487	3017.43	1.16036E7	110896	40	46	Empty	TRUE
REC-2571 Tp_SS14 rabbit review in vitro_1st June 2023	Uncategorized Sample	TP_SS14	REC-2571_Pool_TpSS14: 20230526_Sample_TpVitSS141_Pool_Fr_01	[locus_tag=TPASS_RS05255] [protein=glycine hydroxymethyltransferase] [protein_id=WP_014342373.1] [location=351486..353027] [gbkey=CDS]	WP_014342373.1_308		Tp_SS14_rabbit_review.fasta	55811.5	0.995	1	1	1	0	0.0156	IFREIADK	R	V	0.997	0.162	1.85	0	1	0	0	1	0	0	2	991.557	902.607	2694990	26564.1	241	248	Empty	TRUE
REC-2571 Tp_SS14 rabbit review in vitro_1st June 2023	Uncategorized Sample	TP_SS14	REC-2571_Pool_TpSS14: 20230526_Sample_TpVitSS141_Pool_Fr_01	[locus_tag=TPASS_RS01575] [protein=BMP family protein] [protein_id=WP_012460539.1] [location=336020..337081] [gbkey=CDS]	WP_012460539.1_299		Tp_SS14_rabbit_review.fasta	37837.2	1	1	1	6	0.0001	0.034	SFNQQVWEGISR	K	F	0.997	0.698	2.38	0	1	0	0	6	0	0	2	1450.71	2503.31	8359540	299430	55	66	Empty	TRUE
REC-2571 Tp_SS14 rabbit review in vitro_1st June 2023	Uncategorized Sample	TP_SS14	REC-2571_Pool_TpSS14: 20230526_Sample_TpVitSS141_Pool_Fr_01	[locus_tag=TPASS_RS01835] [protein=50S ribosomal protein L25/general stress protein Ctc] [protein_id=WP_010881820.1] [location=396970..397560] [gbkey=CDS]	WP_010881820.1_350		Tp_SS14_rabbit_review.fasta	21618.6	0.995	1	2	2	0	0.0459	LPAVMYDHR	R	G	0.997	0.768	1.81	0	1	0	0	1	1	0	2	1101.55	1333.11		157465	28	36	Empty	TRUE
REC-2571 Tp_SS14 rabbit review in vitro_1st June 2023	Uncategorized Sample	TP_SS14	REC-2571_Pool_TpSS14: 20230526_Sample_TpVitSS141_Pool_Fr_01	Annexin A8 OS=Oryctolagus cuniculus OX=9986 GN=ANXA8 PE=2 SV=1	O97529		Tp_SS14_rabbit_review.fasta	36681.5	1	3	4	15	0.0003	0.0948	GAGTLDGTLIR	K	N	0.951	0.432	1.5	0	1	0	0	1	0	0	2	1073.6	1706.19	2.00036E9	529555	268	278	Empty	TRUE
REC-2571 Tp_SS14 rabbit review in vitro_1st June 2023	Uncategorized Sample	TP_SS14	REC-2571_Pool_TpSS14: 20230526_Sample_TpVitSS141_Pool_Fr_01	Annexin A8 OS=Oryctolagus cuniculus OX=9986 GN=ANXA8 PE=2 SV=1	O97529		Tp_SS14_rabbit_review.fasta	36681.5	1	3	4	15	0.0003	0.0948	NALLSLVGSDP	K	-	0.997	0.526	2.67	0	1	0	0	4	0	0	2	1085.58	3370.09	2.24721E7	277281	317	327	Empty	TRUE
REC-2571 Tp_SS14 rabbit review in vitro_1st June 2023	Uncategorized Sample	TP_SS14	REC-2571_Pool_TpSS14: 20230526_Sample_TpVitSS141_Pool_Fr_01	Annexin A8 OS=Oryctolagus cuniculus OX=9986 GN=ANXA8 PE=2 SV=1	O97529		Tp_SS14_rabbit_review.fasta	36681.5	1	3	4	15	0.0003	0.0948	NLHCYFAER	R	L	0.997	0.649	2.12	0	1	0	0	4	6	0	2	1209.55	1314.58	2.55057E8	4680800	253	261	Empty	TRUE
REC-2571 Tp_SS14 rabbit review in vitro_1st June 2023	Uncategorized Sample	TP_SS14	REC-2571_Pool_TpSS14: 20230526_Sample_TpVitSS141_Pool_Fr_01	[gene=gpmA] [locus_tag=TPASS_RS00865] [protein=2,3-diphosphoglycerate-dependent phosphoglycerate mutase] [protein_id=WP_010881615.1] [location=190203..190958] [gbkey=CDS]	WP_010881615.1_162		Tp_SS14_rabbit_review.fasta	28358.1	0.997	1	1	2	0	0.0598	SFDVAPPPLTVGDAR	R	C	0.997	0.671	1.7	0	1	0	0	2	0	0	2	1541.8	2677.95	2217060	42744.4	115	129	Empty	TRUE
REC-2571 Tp_SS14 rabbit review in vitro_1st June 2023	Uncategorized Sample	TP_SS14	REC-2571_Pool_TpSS14: 20230526_Sample_TpVitSS141_Pool_Fr_01	[gene=asnA] [locus_tag=TPASS_RS02745] [protein=aspartate--ammonia ligase] [protein_id=WP_010882003.1] [location=complement(603801..604793)] [gbkey=CDS]	WP_010882003.1_528		Tp_SS14_rabbit_review.fasta	36855.9	1	3	3	6	0.0001	0.118	KHIGEVQASVWPR	R	S	0.997	0.525	2.45	0	1	0	0	0	3	0	2	1506.82	1334.64		432690	308	320	Empty	TRUE
REC-2571 Tp_SS14 rabbit review in vitro_1st June 2023	Uncategorized Sample	TP_SS14	REC-2571_Pool_TpSS14: 20230526_Sample_TpVitSS141_Pool_Fr_01	[gene=asnA] [locus_tag=TPASS_RS02745] [protein=aspartate--ammonia ligase] [protein_id=WP_010882003.1] [location=complement(603801..604793)] [gbkey=CDS]	WP_010882003.1_528		Tp_SS14_rabbit_review.fasta	36855.9	1	3	3	6	0.0001	0.118	LPQSIGGGIGQSR	R	L	0.997	0.385	2.07	0	1	0	0	2	0	0	2	1269.69	1558.6		95156.2	287	299	Empty	TRUE
REC-2571 Tp_SS14 rabbit review in vitro_1st June 2023	Uncategorized Sample	TP_SS14	REC-2571_Pool_TpSS14: 20230526_Sample_TpVitSS141_Pool_Fr_01	[gene=asnA] [locus_tag=TPASS_RS02745] [protein=aspartate--ammonia ligase] [protein_id=WP_010882003.1] [location=complement(603801..604793)] [gbkey=CDS]	WP_010882003.1_528		Tp_SS14_rabbit_review.fasta	36855.9	1	3	3	6	0.0001	0.118	SFILQQQGISFAK	K	H	0.997	0.584	2.11	0	1	0	0	1	0	0	2	1466.8	2821.48	276682	12525.7	4	16	Empty	TRUE
REC-2571 Tp_SS14 rabbit review in vitro_1st June 2023	Uncategorized Sample	TP_SS14	REC-2571_Pool_TpSS14: 20230526_Sample_TpVitSS141_Pool_Fr_01	[locus_tag=TPASS_RS02835] [protein=penicillin-binding Tp47 domain A-containing protein] [protein_id=WP_012460573.1] [location=complement(623741..625045)] [gbkey=CDS]	WP_012460573.1_545		Tp_SS14_rabbit_review.fasta	47734.2	1	13	21	512	0.0101	0.306	FGSDAEASVMLKR	R	A	0.997	0.632	2.55	0	1	0	0	0	3	0	2	1426.7	1330.84		316176	244	256	Empty	TRUE
REC-2571 Tp_SS14 rabbit review in vitro_1st June 2023	Uncategorized Sample	TP_SS14	REC-2571_Pool_TpSS14: 20230526_Sample_TpVitSS141_Pool_Fr_01	[locus_tag=TPASS_RS02835] [protein=penicillin-binding Tp47 domain A-containing protein] [protein_id=WP_012460573.1] [location=complement(623741..625045)] [gbkey=CDS]	WP_012460573.1_545		Tp_SS14_rabbit_review.fasta	47734.2	1	13	21	512	0.0101	0.306	FHFVEDSR	K	V	0.997	0.712	2.34	0	1	0	0	5	0	0	2	1036.48	1179.41	1.16648E8	2188380	193	200	Empty	TRUE
REC-2571 Tp_SS14 rabbit review in vitro_1st June 2023	Uncategorized Sample	TP_SS14	REC-2571_Pool_TpSS14: 20230526_Sample_TpVitSS141_Pool_Fr_01	[locus_tag=TPASS_RS02835] [protein=penicillin-binding Tp47 domain A-containing protein] [protein_id=WP_012460573.1] [location=complement(623741..625045)] [gbkey=CDS]	WP_012460573.1_545		Tp_SS14_rabbit_review.fasta	47734.2	1	13	21	512	0.0101	0.306	FHFVEDSRVTENTNGLK	K	T	0.997	0.437	2.87	0	1	0	0	0	2	0	2	1992.98	1733.58		130492	193	209	Empty	TRUE
REC-2571 Tp_SS14 rabbit review in vitro_1st June 2023	Uncategorized Sample	TP_SS14	REC-2571_Pool_TpSS14: 20230526_Sample_TpVitSS141_Pool_Fr_01	[locus_tag=TPASS_RS02835] [protein=penicillin-binding Tp47 domain A-containing protein] [protein_id=WP_012460573.1] [location=complement(623741..625045)] [gbkey=CDS]	WP_012460573.1_545		Tp_SS14_rabbit_review.fasta	47734.2	1	13	21	512	0.0101	0.306	FKEFGSVR	R	A	0.997	0.531	1.81	0	1	0	0	3	0	0	2	969.515	1023.14	2.38149E7	189618	421	428	Empty	TRUE
REC-2571 Tp_SS14 rabbit review in vitro_1st June 2023	Uncategorized Sample	TP_SS14	REC-2571_Pool_TpSS14: 20230526_Sample_TpVitSS141_Pool_Fr_01	[locus_tag=TPASS_RS02835] [protein=penicillin-binding Tp47 domain A-containing protein] [protein_id=WP_012460573.1] [location=complement(623741..625045)] [gbkey=CDS]	WP_012460573.1_545		Tp_SS14_rabbit_review.fasta	47734.2	1	13	21	512	0.0101	0.306	FKGSGPGYYR	R	L	0.997	0.438	2.28	0	1	0	0	1	2	0	2	1131.56	712.488	5190730	172370	324	333	Empty	TRUE
REC-2571 Tp_SS14 rabbit review in vitro_1st June 2023	Uncategorized Sample	TP_SS14	REC-2571_Pool_TpSS14: 20230526_Sample_TpVitSS141_Pool_Fr_01	[locus_tag=TPASS_RS02835] [protein=penicillin-binding Tp47 domain A-containing protein] [protein_id=WP_012460573.1] [location=complement(623741..625045)] [gbkey=CDS]	WP_012460573.1_545		Tp_SS14_rabbit_review.fasta	47734.2	1	13	21	512	0.0101	0.306	FVPVAVPHELK	K	G	0.997	0.422	1.2	0	1	0	0	1	2	0	2	1235.71	1872.68	5197840	334277	176	186	Empty	TRUE
REC-2571 Tp_SS14 rabbit review in vitro_1st June 2023	Uncategorized Sample	TP_SS14	REC-2571_Pool_TpSS14: 20230526_Sample_TpVitSS141_Pool_Fr_01	[locus_tag=TPASS_RS02835] [protein=penicillin-binding Tp47 domain A-containing protein] [protein_id=WP_012460573.1] [location=complement(623741..625045)] [gbkey=CDS]	WP_012460573.1_545		Tp_SS14_rabbit_review.fasta	47734.2	1	13	21	512	0.0101	0.306	HSADSWWK	K	T	0.997	0.652	2.7	0	1	0	0	4	0	0	2	1016.46	1341.04	2.72936E7	472602	299	306	Empty	TRUE
REC-2571 Tp_SS14 rabbit review in vitro_1st June 2023	Uncategorized Sample	TP_SS14	REC-2571_Pool_TpSS14: 20230526_Sample_TpVitSS141_Pool_Fr_01	[locus_tag=TPASS_RS02835] [protein=penicillin-binding Tp47 domain A-containing protein] [protein_id=WP_012460573.1] [location=complement(623741..625045)] [gbkey=CDS]	WP_012460573.1_545		Tp_SS14_rabbit_review.fasta	47734.2	1	13	21	512	0.0101	0.306	ISCGINYGFDR	R	F	0.997	0.436	2.67	0	1	0	0	4	0	0	2	1301.59	2015.13	4.38343E7	752876	313	323	Empty	TRUE
REC-2571 Tp_SS14 rabbit review in vitro_1st June 2023	Uncategorized Sample	TP_SS14	REC-2571_Pool_TpSS14: 20230526_Sample_TpVitSS141_Pool_Fr_01	[locus_tag=TPASS_RS02835] [protein=penicillin-binding Tp47 domain A-containing protein] [protein_id=WP_012460573.1] [location=complement(623741..625045)] [gbkey=CDS]	WP_012460573.1_545		Tp_SS14_rabbit_review.fasta	47734.2	1	13	21	512	0.0101	0.306	ISCGINYGFDRFK	R	G	0.997	0.606	3.36	0	1	0	0	6	12	0	2	1576.76	2217.25	4.46603E8	5114290	313	325	Empty	TRUE
REC-2571 Tp_SS14 rabbit review in vitro_1st June 2023	Uncategorized Sample	TP_SS14	REC-2571_Pool_TpSS14: 20230526_Sample_TpVitSS141_Pool_Fr_01	[locus_tag=TPASS_RS02835] [protein=penicillin-binding Tp47 domain A-containing protein] [protein_id=WP_012460573.1] [location=complement(623741..625045)] [gbkey=CDS]	WP_012460573.1_545		Tp_SS14_rabbit_review.fasta	47734.2	1	13	21	512	0.0101	0.306	KVSSMESPHDLVVDTVGTGYHSR	R	F	0.997	0.921	4.06	0	1	0	0	0	3	8	2	2517.2	1733.87	6.25366E7	2734250	221	243	Empty	TRUE
REC-2571 Tp_SS14 rabbit review in vitro_1st June 2023	Uncategorized Sample	TP_SS14	REC-2571_Pool_TpSS14: 20230526_Sample_TpVitSS141_Pool_Fr_01	[locus_tag=TPASS_RS02835] [protein=penicillin-binding Tp47 domain A-containing protein] [protein_id=WP_012460573.1] [location=complement(623741..625045)] [gbkey=CDS]	WP_012460573.1_545		Tp_SS14_rabbit_review.fasta	47734.2	1	13	21	512	0.0101	0.306	LTLIANGYR	R	D	0.997	0.696	2.13	0	1	0	0	444	0	0	2	1020.58	4309.08	7.09258E10	4.14267E8	334	342	Empty	TRUE
REC-2571 Tp_SS14 rabbit review in vitro_1st June 2023	Uncategorized Sample	TP_SS14	REC-2571_Pool_TpSS14: 20230526_Sample_TpVitSS141_Pool_Fr_01	[locus_tag=TPASS_RS02835] [protein=penicillin-binding Tp47 domain A-containing protein] [protein_id=WP_012460573.1] [location=complement(623741..625045)] [gbkey=CDS]	WP_012460573.1_545		Tp_SS14_rabbit_review.fasta	47734.2	1	13	21	512	0.0101	0.306	QQFQYAVEVLGEK	R	V	0.997	0.501	2.62	0	1	0	0	2	0	0	2	1538.79	2740.52	1026670	33495.8	84	96	Empty	TRUE
REC-2571 Tp_SS14 rabbit review in vitro_1st June 2023	Uncategorized Sample	TP_SS14	REC-2571_Pool_TpSS14: 20230526_Sample_TpVitSS141_Pool_Fr_01	[locus_tag=TPASS_RS02835] [protein=penicillin-binding Tp47 domain A-containing protein] [protein_id=WP_012460573.1] [location=complement(623741..625045)] [gbkey=CDS]	WP_012460573.1_545		Tp_SS14_rabbit_review.fasta	47734.2	1	13	21	512	0.0101	0.306	YEGNIDIGLK	K	G	0.997	0.775	2.47	0	1	0	0	8	0	0	2	1121.58	2029.62	1.39314E8	1989200	354	363	Empty	TRUE
REC-2571 Tp_SS14 rabbit review in vitro_1st June 2023	Uncategorized Sample	TP_SS14	REC-2571_Pool_TpSS14: 20230526_Sample_TpVitSS141_Pool_Fr_01	[gene=rpsR] [locus_tag=TPASS_RS00295] [protein=30S ribosomal protein S18] [protein_id=WP_010881510.1] [location=complement(69755..70054)] [gbkey=CDS]	WP_010881510.1_55		Tp_SS14_rabbit_review.fasta	11552.7	1	2	4	15	0.0003	0.202	LLADYKDPDTLRR	K	F	0.997	0.745	2.33	0	1	0	0	2	5	7	2	1575.85	1409.37	8.84927E8	2.00422E7	44	56	Empty	TRUE
REC-2571 Tp_SS14 rabbit review in vitro_1st June 2023	Uncategorized Sample	TP_SS14	REC-2571_Pool_TpSS14: 20230526_Sample_TpVitSS141_Pool_Fr_01	[gene=rpsR] [locus_tag=TPASS_RS00295] [protein=30S ribosomal protein S18] [protein_id=WP_010881510.1] [location=complement(69755..70054)] [gbkey=CDS]	WP_010881510.1_55		Tp_SS14_rabbit_review.fasta	11552.7	1	2	4	15	0.0003	0.202	VALEVKR	R	S	0.951	0.0593	1.09	0	1	0	0	1	0	0	2	814.514	609.777	303160	23028.5	80	86	Empty	TRUE
REC-2571 Tp_SS14 rabbit review in vitro_1st June 2023	Uncategorized Sample	TP_SS14	REC-2571_Pool_TpSS14: 20230526_Sample_TpVitSS141_Pool_Fr_01	[locus_tag=TPASS_RS01790] [protein=chemotaxis protein CheX] [protein_id=WP_010881813.1] [location=389593..390057] [gbkey=CDS]	WP_010881813.1_343		Tp_SS14_rabbit_review.fasta	16612.6	1	2	2	3	0.0001	0.11	LAAFDELAR	K	A	0.997	0.391	1.87	0	1	0	0	1	0	0	2	1005.54	2253.29	3463450	59135	77	85	Empty	TRUE
REC-2571 Tp_SS14 rabbit review in vitro_1st June 2023	Uncategorized Sample	TP_SS14	REC-2571_Pool_TpSS14: 20230526_Sample_TpVitSS141_Pool_Fr_01	[locus_tag=TPASS_RS01790] [protein=chemotaxis protein CheX] [protein_id=WP_010881813.1] [location=389593..390057] [gbkey=CDS]	WP_010881813.1_343		Tp_SS14_rabbit_review.fasta	16612.6	1	2	2	3	0.0001	0.11	VEINVAIR	K	D	0.997	0.254	1.83	0	1	0	0	2	0	0	2	913.547	1790.91	5643740	103852	144	151	Empty	TRUE
REC-2571 Tp_SS14 rabbit review in vitro_1st June 2023	Uncategorized Sample	TP_SS14	REC-2571_Pool_TpSS14: 20230526_Sample_TpVitSS141_Pool_Fr_01	Protein Wnt-5a OS=Oryctolagus cuniculus OX=9986 GN=WNT5A PE=2 SV=1	Q27Q52		Tp_SS14_rabbit_review.fasta	42312.9	0.997	1	2	3	0.0001	0.0316	KCTEIVDQFVCK	K	-	0.997	0.578	4.14	0	1	0	0	1	2	0	2	1526.73	1817.59		526491	369	380	Empty	TRUE
REC-2571 Tp_SS14 rabbit review in vitro_1st June 2023	Uncategorized Sample	TP_SS14	REC-2571_Pool_TpSS14: 20230526_Sample_TpVitSS141_Pool_Fr_01	Alveolar macrophage chemotactic factor OS=Oryctolagus cuniculus OX=9986 PE=1 SV=1	P82535		Tp_SS14_rabbit_review.fasta	8090.6	0.995	1	1	1	0	0.105	VEVVASLK	K	N	0.997	0.188	1.49	0	1	0	0	1	0	0	2	844.514	1319.23	3131310	56189.1	40	47	Empty	TRUE
REC-2571 Tp_SS14 rabbit review in vitro_1st June 2023	Uncategorized Sample	TP_SS14	REC-2571_Pool_TpSS14: 20230526_Sample_TpVitSS141_Pool_Fr_01	SWISS-PROT:Q2UVX4 (Bos taurus) Complement C3 precursor	Q2UVX4		contaminants.fasta	187369	1	5	6	29	0.0006	0.0391	DSNKNTLIIYLDK	R	V	0.997	0.442	3.53	0	1	0	0	7	8	0	2	1536.83	2412.81	2.60622E8	3624940	1437	1449	Empty	TRUE
REC-2571 Tp_SS14 rabbit review in vitro_1st June 2023	Uncategorized Sample	TP_SS14	REC-2571_Pool_TpSS14: 20230526_Sample_TpVitSS141_Pool_Fr_01	SWISS-PROT:Q2UVX4 (Bos taurus) Complement C3 precursor	Q2UVX4		contaminants.fasta	187369	1	5	6	29	0.0006	0.0391	GQGTLSVVTVYHAK	K	L	0.997	0.646	3.27	0	1	0	0	0	2	0	2	1459.79	1596.27	4343750	272677	1338	1351	Empty	TRUE
REC-2571 Tp_SS14 rabbit review in vitro_1st June 2023	Uncategorized Sample	TP_SS14	REC-2571_Pool_TpSS14: 20230526_Sample_TpVitSS141_Pool_Fr_01	SWISS-PROT:Q2UVX4 (Bos taurus) Complement C3 precursor	Q2UVX4		contaminants.fasta	187369	1	5	6	29	0.0006	0.0391	HIPVVTQGSNVQSLTQDDGVAK	R	L	0.997	0.527	3.5	0	1	0	0	0	2	0	2	2293.18	1976.88	1637680	125259	385	406	Empty	TRUE
REC-2571 Tp_SS14 rabbit review in vitro_1st June 2023	Uncategorized Sample	TP_SS14	REC-2571_Pool_TpSS14: 20230526_Sample_TpVitSS141_Pool_Fr_01	SWISS-PROT:Q2UVX4 (Bos taurus) Complement C3 precursor	Q2UVX4		contaminants.fasta	187369	1	5	6	29	0.0006	0.0391	ISLTHSLTR	R	V	0.997	0.511	1.81	0	1	0	0	9	0	0	2	1027.59	1183.84	1.0015E8	1522170	281	289	Empty	TRUE
REC-2571 Tp_SS14 rabbit review in vitro_1st June 2023	Uncategorized Sample	TP_SS14	REC-2571_Pool_TpSS14: 20230526_Sample_TpVitSS141_Pool_Fr_01	SWISS-PROT:Q2UVX4 (Bos taurus) Complement C3 precursor	Q2UVX4		contaminants.fasta	187369	1	5	6	29	0.0006	0.0391	LMNVFLK	K	D	0.979	0	0.777	0	1	0	0	1	0	0	2	880.496	1836.7		156241	789	795	Empty	TRUE
REC-2571 Tp_SS14 rabbit review in vitro_1st June 2023	Uncategorized Sample	TP_SS14	REC-2571_Pool_TpSS14: 20230526_Sample_TpVitSS141_Pool_Fr_01	[locus_tag=TPASS_RS03005] [protein=HEAT repeat domain-containing protein] [protein_id=WP_010882054.1] [location=complement(659939..660829)] [gbkey=CDS]	WP_010882054.1_574		Tp_SS14_rabbit_review.fasta	31909.6	1	3	3	5	0.0001	0.0608	ACELLAR	R	L	0.994	0.0677	1.03	0	1	0	0	1	0	0	2	832.435	1084.95		106433	175	181	Empty	TRUE
REC-2571 Tp_SS14 rabbit review in vitro_1st June 2023	Uncategorized Sample	TP_SS14	REC-2571_Pool_TpSS14: 20230526_Sample_TpVitSS141_Pool_Fr_01	[locus_tag=TPASS_RS03005] [protein=HEAT repeat domain-containing protein] [protein_id=WP_010882054.1] [location=complement(659939..660829)] [gbkey=CDS]	WP_010882054.1_574		Tp_SS14_rabbit_review.fasta	31909.6	1	3	3	5	0.0001	0.0608	LRACELLAR	R	L	0.979	0.182	1.87	0	1	0	0	0	2	0	2	1101.62	1444.75		168082	173	181	Empty	TRUE
REC-2571 Tp_SS14 rabbit review in vitro_1st June 2023	Uncategorized Sample	TP_SS14	REC-2571_Pool_TpSS14: 20230526_Sample_TpVitSS141_Pool_Fr_01	[locus_tag=TPASS_RS03005] [protein=HEAT repeat domain-containing protein] [protein_id=WP_010882054.1] [location=complement(659939..660829)] [gbkey=CDS]	WP_010882054.1_574		Tp_SS14_rabbit_review.fasta	31909.6	1	3	3	5	0.0001	0.0608	VINDFPDIR	R	L	0.969	0.217	1.65	0	1	0	0	2	0	0	2	1088.57	2217.31	3544980	181876	164	172	Empty	TRUE
REC-2571 Tp_SS14 rabbit review in vitro_1st June 2023	Uncategorized Sample	TP_SS14	REC-2571_Pool_TpSS14: 20230526_Sample_TpVitSS141_Pool_Fr_01	Annexin A11 OS=Oryctolagus cuniculus OX=9986 GN=ANXA11 PE=1 SV=1	P33477		Tp_SS14_rabbit_review.fasta	54036.1	1	2	2	8	0.0002	0.0378	QQILLSFK	R	T	0.997	0.507	2.19	0	1	0	0	6	0	0	2	976.583	2388.43	1.84769E8	1279990	234	241	Empty	TRUE
REC-2571 Tp_SS14 rabbit review in vitro_1st June 2023	Uncategorized Sample	TP_SS14	REC-2571_Pool_TpSS14: 20230526_Sample_TpVitSS141_Pool_Fr_01	Annexin A11 OS=Oryctolagus cuniculus OX=9986 GN=ANXA11 PE=1 SV=1	P33477		Tp_SS14_rabbit_review.fasta	54036.1	1	2	2	8	0.0002	0.0378	TPILFDAYEIK	K	E	0.997	0.369	2.12	0	1	0	0	2	0	0	2	1309.7	3081.75	409132	27739.3	270	280	Empty	TRUE
REC-2571 Tp_SS14 rabbit review in vitro_1st June 2023	Uncategorized Sample	TP_SS14	REC-2571_Pool_TpSS14: 20230526_Sample_TpVitSS141_Pool_Fr_01	[gene=ffh] [locus_tag=TPASS_RS02045] [protein=signal recognition particle protein] [protein_id=WP_010881864.1] [location=complement(443879..445237)] [gbkey=CDS]	WP_010881864.1_393		Tp_SS14_rabbit_review.fasta	49258.2	0.995	1	2	8	0.0002	0.0243	NIQEAVESIKR	R	A	0.997	0.613	1.92	0	1	0	0	4	4	0	2	1286.71	1644.02	2.31919E7	1228370	26	36	Empty	TRUE
REC-2571 Tp_SS14 rabbit review in vitro_1st June 2023	Uncategorized Sample	TP_SS14	REC-2571_Pool_TpSS14: 20230526_Sample_TpVitSS141_Pool_Fr_01	[locus_tag=TPASS_RS01515] [protein=hypothetical protein] [protein_id=WP_012460536.1] [location=complement(319126..322242)] [gbkey=CDS]	WP_012460536.1_284		Tp_SS14_rabbit_review.fasta	115816	1	2	4	17	0.0003	0.025	FWDVFQK	R	N	0.997	0.351	1.4	0	1	0	0	3	0	0	2	969.483	2872.21	7796910	119385	294	300	Empty	TRUE
REC-2571 Tp_SS14 rabbit review in vitro_1st June 2023	Uncategorized Sample	TP_SS14	REC-2571_Pool_TpSS14: 20230526_Sample_TpVitSS141_Pool_Fr_01	[locus_tag=TPASS_RS01515] [protein=hypothetical protein] [protein_id=WP_012460536.1] [location=complement(319126..322242)] [gbkey=CDS]	WP_012460536.1_284		Tp_SS14_rabbit_review.fasta	115816	1	2	4	17	0.0003	0.025	TLFSHDNTLHHLNFSEDGR	R	Y	0.997	0.839	3.09	0	1	0	0	0	4	8	2	2240.05	1968.15	1.45539E8	4001100	365	383	Empty	TRUE
REC-2571 Tp_SS14 rabbit review in vitro_1st June 2023	Uncategorized Sample	TP_SS14	REC-2571_Pool_TpSS14: 20230526_Sample_TpVitSS141_Pool_Fr_01	[locus_tag=TPASS_RS01105] [protein=STAS domain-containing protein] [protein_id=WP_010881668.1] [location=227044..227370] [gbkey=CDS]	WP_010881668.1_210		Tp_SS14_rabbit_review.fasta	11770.6	0.995	1	2	13	0.0003	0.111	RLCILNPSESVR	R	R	0.997	0.494	2.91	0	1	0	0	5	8	0	2	1443.77	1735.32	6.52231E8	1.27895E7	75	86	Empty	TRUE
REC-2571 Tp_SS14 rabbit review in vitro_1st June 2023	Uncategorized Sample	TP_SS14	REC-2571_Pool_TpSS14: 20230526_Sample_TpVitSS141_Pool_Fr_01	[gene=fliD] [locus_tag=TPASS_RS04310] [protein=flagellar filament capping protein FliD] [protein_id=WP_012460601.1] [location=950924..953092] [gbkey=CDS]	WP_012460601.1_823		Tp_SS14_rabbit_review.fasta	78429.1	1	2	2	3	0.0001	0.0402	AHASSGINTAQLR	K	G	0.957	0.14	1.88	0	1	0	0	0	1	0	2	1325.69	752.108		166371	589	601	Empty	TRUE
REC-2571 Tp_SS14 rabbit review in vitro_1st June 2023	Uncategorized Sample	TP_SS14	REC-2571_Pool_TpSS14: 20230526_Sample_TpVitSS141_Pool_Fr_01	[gene=fliD] [locus_tag=TPASS_RS04310] [protein=flagellar filament capping protein FliD] [protein_id=WP_012460601.1] [location=950924..953092] [gbkey=CDS]	WP_012460601.1_823		Tp_SS14_rabbit_review.fasta	78429.1	1	2	2	3	0.0001	0.0402	AVNKQGKDSLTLSEIK	R	T	0.997	0.619	3.02	0	1	0	0	0	2	0	2	1730.96	1152.63	617965	60838.6	149	164	Empty	TRUE
REC-2571 Tp_SS14 rabbit review in vitro_1st June 2023	Uncategorized Sample	TP_SS14	REC-2571_Pool_TpSS14: 20230526_Sample_TpVitSS141_Pool_Fr_01	[gene=gap] [locus_tag=TPASS_RS04180] [protein=type I glyceraldehyde-3-phosphate dehydrogenase] [protein_id=WP_010882288.1] [location=918236..919288] [gbkey=CDS]	WP_010882288.1_798		Tp_SS14_rabbit_review.fasta	38083.4	1	10	12	72	0.0014	0.269	AAAVNIIPSTTGAAK	R	A	0.997	0.629	2.47	0	1	0	0	2	0	0	2	1384.78	1771.64	6970600	107799	212	226	Empty	TRUE
REC-2571 Tp_SS14 rabbit review in vitro_1st June 2023	Uncategorized Sample	TP_SS14	REC-2571_Pool_TpSS14: 20230526_Sample_TpVitSS141_Pool_Fr_01	[gene=gap] [locus_tag=TPASS_RS04180] [protein=type I glyceraldehyde-3-phosphate dehydrogenase] [protein_id=WP_010882288.1] [location=918236..919288] [gbkey=CDS]	WP_010882288.1_798		Tp_SS14_rabbit_review.fasta	38083.4	1	10	12	72	0.0014	0.269	ATLQNNLPNEK	R	R	0.997	0.522	2.33	0	1	0	0	4	0	0	2	1241.65	1102.3	9462630	167625	310	320	Empty	TRUE
REC-2571 Tp_SS14 rabbit review in vitro_1st June 2023	Uncategorized Sample	TP_SS14	REC-2571_Pool_TpSS14: 20230526_Sample_TpVitSS141_Pool_Fr_01	[gene=gap] [locus_tag=TPASS_RS04180] [protein=type I glyceraldehyde-3-phosphate dehydrogenase] [protein_id=WP_010882288.1] [location=918236..919288] [gbkey=CDS]	WP_010882288.1_798		Tp_SS14_rabbit_review.fasta	38083.4	1	10	12	72	0.0014	0.269	ATLQNNLPNEKR	R	F	0.997	0.304	1.98	0	1	0	0	0	1	0	2	1397.75	840.837	4144200	71179	310	321	Empty	TRUE
REC-2571 Tp_SS14 rabbit review in vitro_1st June 2023	Uncategorized Sample	TP_SS14	REC-2571_Pool_TpSS14: 20230526_Sample_TpVitSS141_Pool_Fr_01	[gene=gap] [locus_tag=TPASS_RS04180] [protein=type I glyceraldehyde-3-phosphate dehydrogenase] [protein_id=WP_010882288.1] [location=918236..919288] [gbkey=CDS]	WP_010882288.1_798		Tp_SS14_rabbit_review.fasta	38083.4	1	10	12	72	0.0014	0.269	AVGEVLPSTR	K	G	0.997	0.685	1.94	0	1	0	0	1	0	0	2	1028.57	1297.3		72505.6	227	236	Empty	TRUE
REC-2571 Tp_SS14 rabbit review in vitro_1st June 2023	Uncategorized Sample	TP_SS14	REC-2571_Pool_TpSS14: 20230526_Sample_TpVitSS141_Pool_Fr_01	[gene=gap] [locus_tag=TPASS_RS04180] [protein=type I glyceraldehyde-3-phosphate dehydrogenase] [protein_id=WP_010882288.1] [location=918236..919288] [gbkey=CDS]	WP_010882288.1_798		Tp_SS14_rabbit_review.fasta	38083.4	1	10	12	72	0.0014	0.269	GLKPSQLPWK	R	D	0.997	0.0998	1.45	0	1	0	0	8	8	0	2	1153.67	1699.14	1.16857E9	1.15155E7	83	92	Empty	TRUE
REC-2571 Tp_SS14 rabbit review in vitro_1st June 2023	Uncategorized Sample	TP_SS14	REC-2571_Pool_TpSS14: 20230526_Sample_TpVitSS141_Pool_Fr_01	[gene=gap] [locus_tag=TPASS_RS04180] [protein=type I glyceraldehyde-3-phosphate dehydrogenase] [protein_id=WP_010882288.1] [location=918236..919288] [gbkey=CDS]	WP_010882288.1_798		Tp_SS14_rabbit_review.fasta	38083.4	1	10	12	72	0.0014	0.269	LTGMAFR	K	V	0.997	0.462	1.64	0	1	0	0	8	0	0	2	795.418	1497.6	1.80771E8	1518720	239	245	Empty	FALSE	P46406
REC-2571 Tp_SS14 rabbit review in vitro_1st June 2023	Uncategorized Sample	TP_SS14	REC-2571_Pool_TpSS14: 20230526_Sample_TpVitSS141_Pool_Fr_01	[gene=gap] [locus_tag=TPASS_RS04180] [protein=type I glyceraldehyde-3-phosphate dehydrogenase] [protein_id=WP_010882288.1] [location=918236..919288] [gbkey=CDS]	WP_010882288.1_798		Tp_SS14_rabbit_review.fasta	38083.4	1	10	12	72	0.0014	0.269	TVDGVSLK	K	D	0.997	0.0695	1.39	0	1	0	0	1	0	0	2	818.462	867.201		28704	198	205	Empty	TRUE
REC-2571 Tp_SS14 rabbit review in vitro_1st June 2023	Uncategorized Sample	TP_SS14	REC-2571_Pool_TpSS14: 20230526_Sample_TpVitSS141_Pool_Fr_01	[gene=gap] [locus_tag=TPASS_RS04180] [protein=type I glyceraldehyde-3-phosphate dehydrogenase] [protein_id=WP_010882288.1] [location=918236..919288] [gbkey=CDS]	WP_010882288.1_798		Tp_SS14_rabbit_review.fasta	38083.4	1	10	12	72	0.0014	0.269	TVDGVSLKDWR	K	G	0.997	0.714	2.83	0	1	0	0	13	19	0	2	1275.67	1947.74	5.3032E9	4.4858E7	198	208	Empty	TRUE
REC-2571 Tp_SS14 rabbit review in vitro_1st June 2023	Uncategorized Sample	TP_SS14	REC-2571_Pool_TpSS14: 20230526_Sample_TpVitSS141_Pool_Fr_01	[gene=gap] [locus_tag=TPASS_RS04180] [protein=type I glyceraldehyde-3-phosphate dehydrogenase] [protein_id=WP_010882288.1] [location=918236..919288] [gbkey=CDS]	WP_010882288.1_798		Tp_SS14_rabbit_review.fasta	38083.4	1	10	12	72	0.0014	0.269	VAINGFGR	R	I	0.997	0.52	1.81	0	1	0	0	2	0	0	2	833.463	1473.2	6423110	234143	3	10	Empty	TRUE
REC-2571 Tp_SS14 rabbit review in vitro_1st June 2023	Uncategorized Sample	TP_SS14	REC-2571_Pool_TpSS14: 20230526_Sample_TpVitSS141_Pool_Fr_01	[gene=gap] [locus_tag=TPASS_RS04180] [protein=type I glyceraldehyde-3-phosphate dehydrogenase] [protein_id=WP_010882288.1] [location=918236..919288] [gbkey=CDS]	WP_010882288.1_798		Tp_SS14_rabbit_review.fasta	38083.4	1	10	12	72	0.0014	0.269	VPTPTGSVVDLTFR	R	T	0.997	0.568	2.04	0	1	0	0	3	0	0	2	1488.81	2823.13	1257490	42608	246	259	Empty	TRUE
REC-2571 Tp_SS14 rabbit review in vitro_1st June 2023	Uncategorized Sample	TP_SS14	REC-2571_Pool_TpSS14: 20230526_Sample_TpVitSS141_Pool_Fr_01	[gene=gap] [locus_tag=TPASS_RS04180] [protein=type I glyceraldehyde-3-phosphate dehydrogenase] [protein_id=WP_010882288.1] [location=918236..919288] [gbkey=CDS]	WP_010882288.1_798		Tp_SS14_rabbit_review.fasta	38083.4	1	10	12	72	0.0014	0.269	YFAYQLK	R	Y	0.992	0.324	1.06	0	1	0	0	2	0	0	2	932.488	1870.3	1.52161E7	224829	43	49	Empty	TRUE
REC-2571 Tp_SS14 rabbit review in vitro_1st June 2023	Uncategorized Sample	TP_SS14	REC-2571_Pool_TpSS14: 20230526_Sample_TpVitSS141_Pool_Fr_01	SWISS-PROT:P35908 Tax_Id=9606 Gene_Symbol=KRT2 Keratin, type II cytoskeletal 2 epidermal	P35908		contaminants.fasta	65866.4	0.806	0	0	2	0	0.0124	IEISELNR	K	V	0.964	0.261	1.62	0	1	0	0	2	0	0	2	973.531	1661.73		112734	400	407	Empty	FALSE	P04264
REC-2571 Tp_SS14 rabbit review in vitro_1st June 2023	Uncategorized Sample	TP_SS14	REC-2571_Pool_TpSS14: 20230526_Sample_TpVitSS141_Pool_Fr_01	Chloride intracellular channel protein 1 OS=Oryctolagus cuniculus OX=9986 GN=CLIC1 PE=2 SV=3	Q95MF9		Tp_SS14_rabbit_review.fasta	26925.3	1	2	3	11	0.0002	0.0871	GVTFNVTTVDTK	K	R	0.997	0.641	2.94	0	1	0	0	6	0	0	2	1281.67	2015.2	2.71481E8	3023990	38	49	Empty	TRUE
REC-2571 Tp_SS14 rabbit review in vitro_1st June 2023	Uncategorized Sample	TP_SS14	REC-2571_Pool_TpSS14: 20230526_Sample_TpVitSS141_Pool_Fr_01	Chloride intracellular channel protein 1 OS=Oryctolagus cuniculus OX=9986 GN=CLIC1 PE=2 SV=3	Q95MF9		Tp_SS14_rabbit_review.fasta	26925.3	1	2	3	11	0.0002	0.0871	LHIVQVVCK	K	K	0.997	0.584	2.31	0	1	0	0	4	1	0	2	1095.63	1293.7	7829950	196824	184	192	Empty	TRUE
REC-2571 Tp_SS14 rabbit review in vitro_1st June 2023	Uncategorized Sample	TP_SS14	REC-2571_Pool_TpSS14: 20230526_Sample_TpVitSS141_Pool_Fr_01	[locus_tag=TPASS_RS02940] [protein=DUF2147 domain-containing protein] [protein_id=WP_014342501.1] [location=complement(647722..648381)] [gbkey=CDS]	WP_014342501.1_562		Tp_SS14_rabbit_review.fasta	24157.6	1	5	5	10	0.0002	0.247	APNAAVVSCTR	R	T	0.997	0.75	2.87	0	1	0	0	2	0	0	2	1145.57	784.821		78410.7	101	111	Empty	TRUE
REC-2571 Tp_SS14 rabbit review in vitro_1st June 2023	Uncategorized Sample	TP_SS14	REC-2571_Pool_TpSS14: 20230526_Sample_TpVitSS141_Pool_Fr_01	[locus_tag=TPASS_RS02940] [protein=DUF2147 domain-containing protein] [protein_id=WP_014342501.1] [location=complement(647722..648381)] [gbkey=CDS]	WP_014342501.1_562		Tp_SS14_rabbit_review.fasta	24157.6	1	5	5	10	0.0002	0.247	GEISWGIGR	R	S	0.997	0.492	1.67	0	1	0	0	2	0	0	2	974.505	2144.06		139993	181	189	Empty	TRUE
REC-2571 Tp_SS14 rabbit review in vitro_1st June 2023	Uncategorized Sample	TP_SS14	REC-2571_Pool_TpSS14: 20230526_Sample_TpVitSS141_Pool_Fr_01	[locus_tag=TPASS_RS02940] [protein=DUF2147 domain-containing protein] [protein_id=WP_014342501.1] [location=complement(647722..648381)] [gbkey=CDS]	WP_014342501.1_562		Tp_SS14_rabbit_review.fasta	24157.6	1	5	5	10	0.0002	0.247	SVDDNTGKPTGVWR	K	L	0.997	0.685	2.38	0	1	0	0	0	2	0	2	1531.75	1176.87		87385.6	69	82	Empty	TRUE
REC-2571 Tp_SS14 rabbit review in vitro_1st June 2023	Uncategorized Sample	TP_SS14	REC-2571_Pool_TpSS14: 20230526_Sample_TpVitSS141_Pool_Fr_01	[locus_tag=TPASS_RS02940] [protein=DUF2147 domain-containing protein] [protein_id=WP_014342501.1] [location=complement(647722..648381)] [gbkey=CDS]	WP_014342501.1_562		Tp_SS14_rabbit_review.fasta	24157.6	1	5	5	10	0.0002	0.247	TNVVAHTFVPASE	K	-	0.997	0.693	3.85	0	1	0	0	2	0	0	2	1371.69	1837.57	4942680	120114	207	219	Empty	TRUE
REC-2571 Tp_SS14 rabbit review in vitro_1st June 2023	Uncategorized Sample	TP_SS14	REC-2571_Pool_TpSS14: 20230526_Sample_TpVitSS141_Pool_Fr_01	[locus_tag=TPASS_RS02940] [protein=DUF2147 domain-containing protein] [protein_id=WP_014342501.1] [location=complement(647722..648381)] [gbkey=CDS]	WP_014342501.1_562		Tp_SS14_rabbit_review.fasta	24157.6	1	5	5	10	0.0002	0.247	TYPDFPK	R	K	0.984	0.0458	1.36	0	1	0	0	2	0	0	2	867.425	1554.6	1786190	124671	112	118	Empty	TRUE
REC-2571 Tp_SS14 rabbit review in vitro_1st June 2023	Uncategorized Sample	TP_SS14	REC-2571_Pool_TpSS14: 20230526_Sample_TpVitSS141_Pool_Fr_01	[gene=fliI] [locus_tag=TPASS_RS01975] [protein=flagellar protein export ATPase FliI] [protein_id=WP_015026159.1] [location=428228..429571] [gbkey=CDS]	WP_015026159.1_379		Tp_SS14_rabbit_review.fasta	47868	0.999	1	1	1	0	0.0291	AIDGKGEIYAPLR	K	S	0.997	0.552	1.92	0	1	0	0	1	0	0	2	1402.77	1671.09		34389.7	112	124	Empty	TRUE
REC-2571 Tp_SS14 rabbit review in vitro_1st June 2023	Uncategorized Sample	TP_SS14	REC-2571_Pool_TpSS14: 20230526_Sample_TpVitSS141_Pool_Fr_01	Epoxide hydrolase 1 OS=Oryctolagus cuniculus OX=9986 GN=EPHX1 PE=1 SV=2	P04068		Tp_SS14_rabbit_review.fasta	52513.8	0.957	1	1	1	0	0.0242	IRLTPPLENSR	R	F	0.977	0.532	2.29	0	1	0	0	0	1	0	2	1295.74	1546.73		131266	70	80	Empty	TRUE
REC-2571 Tp_SS14 rabbit review in vitro_1st June 2023	Uncategorized Sample	TP_SS14	REC-2571_Pool_TpSS14: 20230526_Sample_TpVitSS141_Pool_Fr_01	[gene=asnS] [locus_tag=TPASS_RS03015] [protein=asparagine--tRNA ligase] [protein_id=WP_010882055.1] [location=661147..662718] [gbkey=CDS]	WP_010882055.1_575		Tp_SS14_rabbit_review.fasta	57798.3	0.995	1	3	12	0.0002	0.0363	EILTHPPSGQHECVHGWVR	K	S	0.997	0.67	4.67	0	1	0	0	0	4	4	2	2239.08	1402.26	1.30931E8	3272160	10	28	Empty	TRUE
REC-2571 Tp_SS14 rabbit review in vitro_1st June 2023	Uncategorized Sample	TP_SS14	REC-2571_Pool_TpSS14: 20230526_Sample_TpVitSS141_Pool_Fr_01	[locus_tag=TPASS_RS03530] [protein=FapA family protein] [protein_id=WP_010882155.1] [location=778165..780135] [gbkey=CDS]	WP_010882155.1_671		Tp_SS14_rabbit_review.fasta	72023.4	0.999	1	1	2	0	0.0183	ISASGQVYSGVK	K	V	0.997	0.723	2.56	0	1	0	0	2	0	0	2	1195.63	1180.53	4403900	80479.6	597	608	Empty	TRUE
REC-2571 Tp_SS14 rabbit review in vitro_1st June 2023	Uncategorized Sample	TP_SS14	REC-2571_Pool_TpSS14: 20230526_Sample_TpVitSS141_Pool_Fr_01	Histone H1.4 OS=Oryctolagus cuniculus OX=9986 GN=H1-4 PE=1 SV=2	P02252		Tp_SS14_rabbit_review.fasta	21899	0.995	1	1	3	0.0001	0.0548	ERSGVSLAALKK	K	A	0.997	0.548	3.29	0	1	0	0	0	3	0	2	1258.75	901.163	1.30463E7	449445	53	64	Empty	TRUE
REC-2571 Tp_SS14 rabbit review in vitro_1st June 2023	Uncategorized Sample	TP_SS14	REC-2571_Pool_TpSS14: 20230526_Sample_TpVitSS141_Pool_Fr_01	[locus_tag=TPASS_RS04335] [protein=HD-GYP domain-containing protein] [protein_id=WP_012460602.1] [location=955142..956239] [gbkey=CDS]	WP_012460602.1_828		Tp_SS14_rabbit_review.fasta	41847.9	1	1	2	8	0.0002	0.0301	KELEDFFSCVR	R	S	0.997	0.792	2.68	0	1	0	0	4	4	0	2	1429.68	2567.13	2.7822E7	708190	102	112	Empty	TRUE
REC-2571 Tp_SS14 rabbit review in vitro_1st June 2023	Uncategorized Sample	TP_SS14	REC-2571_Pool_TpSS14: 20230526_Sample_TpVitSS141_Pool_Fr_01	[locus_tag=TPASS_RS03090] [protein=OmpA family protein] [protein_id=WP_010882070.1] [location=680305..681735] [gbkey=CDS]	WP_010882070.1_590		Tp_SS14_rabbit_review.fasta	52741.4	0.983	1	1	1	0	0.0231	DRVDVIATALK	K	K	0.991	0.223	2.49	0	1	0	0	1	0	0	2	1200.69	1947.6	1.73417E7	155965	385	395	Empty	TRUE
REC-2571 Tp_SS14 rabbit review in vitro_1st June 2023	Uncategorized Sample	TP_SS14	REC-2571_Pool_TpSS14: 20230526_Sample_TpVitSS141_Pool_Fr_01	Histone H2A.V OS=Oryctolagus cuniculus OX=9986 GN=H2AZ2 PE=2 SV=3	O62695		Tp_SS14_rabbit_review.fasta	13481.2	0.995	1	1	4	0.0001	0.0547	HLQLAIR	R	G	0.997	0.945	2.17	0	1	0	0	4	0	0	2	850.526	1111.32	3.15114E7	495563	86	92	Empty	TRUE
REC-2571 Tp_SS14 rabbit review in vitro_1st June 2023	Uncategorized Sample	TP_SS14	REC-2571_Pool_TpSS14: 20230526_Sample_TpVitSS141_Pool_Fr_01	Sarcoplasmic/endoplasmic reticulum calcium ATPase 2 OS=Oryctolagus cuniculus OX=9986 GN=ATP2A2 PE=2 SV=2	P20647		Tp_SS14_rabbit_review.fasta	114707	1	2	3	10	0.0002	0.0298	AFTGREFDELNPSAQR	K	D	0.997	0.64	3.24	0	1	0	0	2	6	0	2	1837.88	2094.15	6.90416E7	1045690	651	666	Empty	TRUE
REC-2571 Tp_SS14 rabbit review in vitro_1st June 2023	Uncategorized Sample	TP_SS14	REC-2571_Pool_TpSS14: 20230526_Sample_TpVitSS141_Pool_Fr_01	Sarcoplasmic/endoplasmic reticulum calcium ATPase 2 OS=Oryctolagus cuniculus OX=9986 GN=ATP2A2 PE=2 SV=2	P20647		Tp_SS14_rabbit_review.fasta	114707	1	2	3	10	0.0002	0.0298	VGEATETALTCLVEK	K	M	0.997	0.497	2.33	0	1	0	0	2	0	0	2	1620.82	2670.03	561469	40160.3	437	451	Empty	TRUE
REC-2571 Tp_SS14 rabbit review in vitro_1st June 2023	Uncategorized Sample	TP_SS14	REC-2571_Pool_TpSS14: 20230526_Sample_TpVitSS141_Pool_Fr_01	[locus_tag=TPASS_RS04955] [protein=hypothetical protein] [protein_id=WP_010882445.1] [location=complement(1090991..1092172)] [gbkey=CDS]	WP_010882445.1_947		Tp_SS14_rabbit_review.fasta	43438.8	1	1	1	2	0	0.028	WAFPEIEAASR	R	L	0.997	0.588	1.95	0	1	0	0	2	0	0	2	1276.63	2960.96		40334.4	322	332	Empty	TRUE
REC-2571 Tp_SS14 rabbit review in vitro_1st June 2023	Uncategorized Sample	TP_SS14	REC-2571_Pool_TpSS14: 20230526_Sample_TpVitSS141_Pool_Fr_01	[gene=dnaJ] [locus_tag=TPASS_RS01090] [protein=molecular chaperone DnaJ] [protein_id=WP_014342326.1] [location=222094..223218] [gbkey=CDS]	WP_014342326.1_207		Tp_SS14_rabbit_review.fasta	40171.1	1	3	4	16	0.0003	0.0909	IIVSIPAGVEEGR	K	R	0.997	0.625	2.49	0	1	0	0	8	0	0	2	1339.76	2435.69	1.79384E8	1820980	224	236	Empty	TRUE
REC-2571 Tp_SS14 rabbit review in vitro_1st June 2023	Uncategorized Sample	TP_SS14	REC-2571_Pool_TpSS14: 20230526_Sample_TpVitSS141_Pool_Fr_01	[gene=dnaJ] [locus_tag=TPASS_RS01090] [protein=molecular chaperone DnaJ] [protein_id=WP_014342326.1] [location=222094..223218] [gbkey=CDS]	WP_014342326.1_207		Tp_SS14_rabbit_review.fasta	40171.1	1	3	4	16	0.0003	0.0909	KDYYEVLGISK	K	T	0.997	0.185	2.45	0	1	0	0	2	1	0	2	1314.69	2156.55	1.62434E7	452111	4	14	Empty	TRUE
REC-2571 Tp_SS14 rabbit review in vitro_1st June 2023	Uncategorized Sample	TP_SS14	REC-2571_Pool_TpSS14: 20230526_Sample_TpVitSS141_Pool_Fr_01	[gene=dnaJ] [locus_tag=TPASS_RS01090] [protein=molecular chaperone DnaJ] [protein_id=WP_014342326.1] [location=222094..223218] [gbkey=CDS]	WP_014342326.1_207		Tp_SS14_rabbit_review.fasta	40171.1	1	3	4	16	0.0003	0.0909	RLAIQFHPDR	R	N	0.997	0.468	2.77	0	1	0	0	0	5	0	2	1252.69	1208.21	3.1799E7	706339	27	36	Empty	TRUE
REC-2571 Tp_SS14 rabbit review in vitro_1st June 2023	Uncategorized Sample	TP_SS14	REC-2571_Pool_TpSS14: 20230526_Sample_TpVitSS141_Pool_Fr_01	[gene=tuf] [locus_tag=TPASS_RS00940] [protein=elongation factor Tu] [protein_id=WP_010881634.1] [location=204574..205761] [gbkey=CDS]	WP_010881634.1_176		Tp_SS14_rabbit_review.fasta	43261.4	1	6	7	24	0.0005	0.177	DALAGYGFSR	R	E	0.997	0.686	2.49	0	1	0	0	1	0	0	2	1056.51	2172.3		40021.1	156	165	Empty	TRUE
REC-2571 Tp_SS14 rabbit review in vitro_1st June 2023	Uncategorized Sample	TP_SS14	REC-2571_Pool_TpSS14: 20230526_Sample_TpVitSS141_Pool_Fr_01	[gene=tuf] [locus_tag=TPASS_RS00940] [protein=elongation factor Tu] [protein_id=WP_010881634.1] [location=204574..205761] [gbkey=CDS]	WP_010881634.1_176		Tp_SS14_rabbit_review.fasta	43261.4	1	6	7	24	0.0005	0.177	EHLLLAR	K	Q	0.997	0.891	1.82	0	1	0	0	4	0	0	2	851.51	995.25	8.68856E7	1000140	118	124	Empty	TRUE
REC-2571 Tp_SS14 rabbit review in vitro_1st June 2023	Uncategorized Sample	TP_SS14	REC-2571_Pool_TpSS14: 20230526_Sample_TpVitSS141_Pool_Fr_01	[gene=tuf] [locus_tag=TPASS_RS00940] [protein=elongation factor Tu] [protein_id=WP_010881634.1] [location=204574..205761] [gbkey=CDS]	WP_010881634.1_176		Tp_SS14_rabbit_review.fasta	43261.4	1	6	7	24	0.0005	0.177	IIGELIHPIAMDK	K	G	0.997	0.217	1.44	0	1	0	0	0	4	0	2	1449.81	2040.2	1487470	297930	360	372	Empty	TRUE
REC-2571 Tp_SS14 rabbit review in vitro_1st June 2023	Uncategorized Sample	TP_SS14	REC-2571_Pool_TpSS14: 20230526_Sample_TpVitSS141_Pool_Fr_01	[gene=tuf] [locus_tag=TPASS_RS00940] [protein=elongation factor Tu] [protein_id=WP_010881634.1] [location=204574..205761] [gbkey=CDS]	WP_010881634.1_176		Tp_SS14_rabbit_review.fasta	43261.4	1	6	7	24	0.0005	0.177	RHYAHIDCPGHADYVK	R	N	0.997	0.683	4.86	0	1	0	0	0	0	3	2	1938.9	695.046	9640540	599714	75	90	Empty	TRUE
REC-2571 Tp_SS14 rabbit review in vitro_1st June 2023	Uncategorized Sample	TP_SS14	REC-2571_Pool_TpSS14: 20230526_Sample_TpVitSS141_Pool_Fr_01	[gene=tuf] [locus_tag=TPASS_RS00940] [protein=elongation factor Tu] [protein_id=WP_010881634.1] [location=204574..205761] [gbkey=CDS]	WP_010881634.1_176		Tp_SS14_rabbit_review.fasta	43261.4	1	6	7	24	0.0005	0.177	TTLSAAITSYCAK	K	K	0.997	0.775	3.39	0	1	0	0	4	0	0	2	1386.69	2184.53	1.61238E7	198777	26	38	Empty	TRUE
REC-2571 Tp_SS14 rabbit review in vitro_1st June 2023	Uncategorized Sample	TP_SS14	REC-2571_Pool_TpSS14: 20230526_Sample_TpVitSS141_Pool_Fr_01	[gene=tuf] [locus_tag=TPASS_RS00940] [protein=elongation factor Tu] [protein_id=WP_010881634.1] [location=204574..205761] [gbkey=CDS]	WP_010881634.1_176		Tp_SS14_rabbit_review.fasta	43261.4	1	6	7	24	0.0005	0.177	TVVTGIEMFNK	K	L	0.997	0.62	2.32	0	1	0	0	5	0	0	2	1254.64	1991.65	1.77671E8	1871590	255	265	Empty	TRUE
REC-2571 Tp_SS14 rabbit review in vitro_1st June 2023	Uncategorized Sample	TP_SS14	REC-2571_Pool_TpSS14: 20230526_Sample_TpVitSS141_Pool_Fr_01	[locus_tag=TPASS_RS02170] [protein=hypothetical protein] [protein_id=WP_014505501.1] [location=471118..471921] [gbkey=CDS]	WP_014505501.1_418		Tp_SS14_rabbit_review.fasta	31237.8	1	2	2	6	0.0001	0.0712	VHLLLNER	R	Q	0.997	0.461	1.77	0	1	0	0	2	0	0	2	993.584	1291.01	2663770	188858	231	238	Empty	TRUE
REC-2571 Tp_SS14 rabbit review in vitro_1st June 2023	Uncategorized Sample	TP_SS14	REC-2571_Pool_TpSS14: 20230526_Sample_TpVitSS141_Pool_Fr_01	[locus_tag=TPASS_RS02170] [protein=hypothetical protein] [protein_id=WP_014505501.1] [location=471118..471921] [gbkey=CDS]	WP_014505501.1_418		Tp_SS14_rabbit_review.fasta	31237.8	1	2	2	6	0.0001	0.0712	YQTQVVVVGGK	K	Q	0.997	0.695	2.61	0	1	0	0	4	0	0	2	1177.66	1348.29	9.02103E7	888699	64	74	Empty	TRUE
REC-2571 Tp_SS14 rabbit review in vitro_1st June 2023	Uncategorized Sample	TP_SS14	REC-2571_Pool_TpSS14: 20230526_Sample_TpVitSS141_Pool_Fr_01	SWISS-PROT:P34955 (Bos taurus) Alpha-1-antiproteinase precursor	P34955		contaminants.fasta	46105.4	1	8	11	82	0.0016	0.168	GKWEKPFEMK	K	H	0.997	0.646	2.93	0	1	0	0	7	14	0	2	1295.65	854.99	1.24554E9	2.09064E7	214	223	Empty	TRUE
REC-2571 Tp_SS14 rabbit review in vitro_1st June 2023	Uncategorized Sample	TP_SS14	REC-2571_Pool_TpSS14: 20230526_Sample_TpVitSS141_Pool_Fr_01	SWISS-PROT:P34955 (Bos taurus) Alpha-1-antiproteinase precursor	P34955		contaminants.fasta	46105.4	1	8	11	82	0.0016	0.168	IVELVK	K	V	0.994	0.0998	1.32	0	1	0	0	3	0	0	2	700.46	1165.92	1.01934E7	173082	191	196	Empty	TRUE
REC-2571 Tp_SS14 rabbit review in vitro_1st June 2023	Uncategorized Sample	TP_SS14	REC-2571_Pool_TpSS14: 20230526_Sample_TpVitSS141_Pool_Fr_01	SWISS-PROT:P34955 (Bos taurus) Alpha-1-antiproteinase precursor	P34955		contaminants.fasta	46105.4	1	8	11	82	0.0016	0.168	KYASSANLHLPK	K	L	0.997	0.714	4.01	0	1	0	0	0	5	0	2	1328.73	975.644		1659510	301	312	Empty	TRUE
REC-2571 Tp_SS14 rabbit review in vitro_1st June 2023	Uncategorized Sample	TP_SS14	REC-2571_Pool_TpSS14: 20230526_Sample_TpVitSS141_Pool_Fr_01	SWISS-PROT:P34955 (Bos taurus) Alpha-1-antiproteinase precursor	P34955		contaminants.fasta	46105.4	1	8	11	82	0.0016	0.168	LNNELLAK	K	F	0.997	0.426	1.87	0	1	0	0	2	0	0	2	914.531	1199.59	2745420	238181	289	296	Empty	TRUE
REC-2571 Tp_SS14 rabbit review in vitro_1st June 2023	Uncategorized Sample	TP_SS14	REC-2571_Pool_TpSS14: 20230526_Sample_TpVitSS141_Pool_Fr_01	SWISS-PROT:P34955 (Bos taurus) Alpha-1-antiproteinase precursor	P34955		contaminants.fasta	46105.4	1	8	11	82	0.0016	0.168	LQQLEDKLNNELLAK	K	F	0.997	0.747	3.51	0	1	0	0	10	21	0	2	1768.98	2316	4.64702E9	3.0168E7	282	296	Empty	TRUE
REC-2571 Tp_SS14 rabbit review in vitro_1st June 2023	Uncategorized Sample	TP_SS14	REC-2571_Pool_TpSS14: 20230526_Sample_TpVitSS141_Pool_Fr_01	SWISS-PROT:P34955 (Bos taurus) Alpha-1-antiproteinase precursor	P34955		contaminants.fasta	46105.4	1	8	11	82	0.0016	0.168	LSISETYDLK	K	S	0.997	0.524	2.07	0	1	0	0	3	0	0	2	1168.61	2099.22	8882110	188923	313	322	Empty	TRUE
REC-2571 Tp_SS14 rabbit review in vitro_1st June 2023	Uncategorized Sample	TP_SS14	REC-2571_Pool_TpSS14: 20230526_Sample_TpVitSS141_Pool_Fr_01	SWISS-PROT:P34955 (Bos taurus) Alpha-1-antiproteinase precursor	P34955		contaminants.fasta	46105.4	1	8	11	82	0.0016	0.168	LVDTFLEDVK	K	N	0.997	0.572	3.17	0	1	0	0	7	0	0	2	1178.63	2729.88	1.11848E7	255181	148	157	Empty	TRUE
REC-2571 Tp_SS14 rabbit review in vitro_1st June 2023	Uncategorized Sample	TP_SS14	REC-2571_Pool_TpSS14: 20230526_Sample_TpVitSS141_Pool_Fr_01	SWISS-PROT:P34955 (Bos taurus) Alpha-1-antiproteinase precursor	P34955		contaminants.fasta	46105.4	1	8	11	82	0.0016	0.168	SPLFVGK	K	V	0.997	0.352	1.77	0	1	0	0	2	0	0	2	747.44	1305.62	5926170	82636.5	403	409	Empty	TRUE
REC-2571 Tp_SS14 rabbit review in vitro_1st June 2023	Uncategorized Sample	TP_SS14	REC-2571_Pool_TpSS14: 20230526_Sample_TpVitSS141_Pool_Fr_01	SWISS-PROT:P34955 (Bos taurus) Alpha-1-antiproteinase precursor	P34955		contaminants.fasta	46105.4	1	8	11	82	0.0016	0.168	YASSANLHLPK	K	L	0.997	0.745	2.59	0	1	0	0	4	4	0	2	1200.64	1298.15	2.2248E7	714202	302	312	Empty	TRUE
REC-2571 Tp_SS14 rabbit review in vitro_1st June 2023	Uncategorized Sample	TP_SS14	REC-2571_Pool_TpSS14: 20230526_Sample_TpVitSS141_Pool_Fr_01	Very low-density lipoprotein receptor OS=Oryctolagus cuniculus OX=9986 GN=VLDLR PE=2 SV=1	P35953		Tp_SS14_rabbit_review.fasta	96279.8	0.999	1	1	4	0.0001	0.008	CITQLWK	R	C	0.997	0.43	2.03	0	1	0	0	4	0	0	2	948.497	2113.83	2.73551E7	371117	45	51	Empty	TRUE
REC-2571 Tp_SS14 rabbit review in vitro_1st June 2023	Uncategorized Sample	TP_SS14	REC-2571_Pool_TpSS14: 20230526_Sample_TpVitSS141_Pool_Fr_01	[gene=lon] [locus_tag=TPASS_RS02570] [protein=endopeptidase La] [protein_id=WP_010881972.1] [location=complement(566104..568749)] [gbkey=CDS]	WP_010881972.1_496		Tp_SS14_rabbit_review.fasta	97731.8	1	2	2	2	0	0.025	EVLLHLVHSYAR	K	E	0.988	0.396	1.96	0	1	0	0	0	1	0	2	1436.8	1998.38		97601	611	622	Empty	TRUE
REC-2571 Tp_SS14 rabbit review in vitro_1st June 2023	Uncategorized Sample	TP_SS14	REC-2571_Pool_TpSS14: 20230526_Sample_TpVitSS141_Pool_Fr_01	[gene=lon] [locus_tag=TPASS_RS02570] [protein=endopeptidase La] [protein_id=WP_010881972.1] [location=complement(566104..568749)] [gbkey=CDS]	WP_010881972.1_496		Tp_SS14_rabbit_review.fasta	97731.8	1	2	2	2	0	0.025	IASPNWFEKR	R	A	0.997	0.568	2.68	0	1	0	0	0	1	0	2	1247.65	1815.81		36854.5	741	750	Empty	TRUE
REC-2571 Tp_SS14 rabbit review in vitro_1st June 2023	Uncategorized Sample	TP_SS14	REC-2571_Pool_TpSS14: 20230526_Sample_TpVitSS141_Pool_Fr_01	TREMBL:Q28194 (Bos taurus) Thrombospondin-1	Q28194		contaminants.fasta	129391	1	2	2	4	0.0001	0.0205	RPPLCYHNGVQYR	R	T	0.997	0.74	2.33	0	1	0	0	0	2	0	2	1659.82	952.2		87763.5	314	326	Empty	TRUE
REC-2571 Tp_SS14 rabbit review in vitro_1st June 2023	Uncategorized Sample	TP_SS14	REC-2571_Pool_TpSS14: 20230526_Sample_TpVitSS141_Pool_Fr_01	TREMBL:Q28194 (Bos taurus) Thrombospondin-1	Q28194		contaminants.fasta	129391	1	2	2	4	0.0001	0.0205	TIVTTLQDSIR	R	K	0.997	0.544	2.04	0	1	0	0	2	0	0	2	1246.7	1964.16	5253120	212876	289	299	Empty	TRUE
REC-2571 Tp_SS14 rabbit review in vitro_1st June 2023	Uncategorized Sample	TP_SS14	REC-2571_Pool_TpSS14: 20230526_Sample_TpVitSS141_Pool_Fr_01	[gene=glpQ] [locus_tag=TPASS_RS01305] [protein=glycerophosphodiester phosphodiesterase] [protein_id=WP_235214078.1] [location=269405..270457] [gbkey=CDS]	WP_235214078.1_246		Tp_SS14_rabbit_review.fasta	40335.1	1	2	2	3	0.0001	0.0571	ATNSFYTR	R	G	0.994	0.123	1.54	0	1	0	0	1	0	0	2	959.458	920.838	629892	53483.1	105	112	Empty	TRUE
REC-2571 Tp_SS14 rabbit review in vitro_1st June 2023	Uncategorized Sample	TP_SS14	REC-2571_Pool_TpSS14: 20230526_Sample_TpVitSS141_Pool_Fr_01	[gene=glpQ] [locus_tag=TPASS_RS01305] [protein=glycerophosphodiester phosphodiesterase] [protein_id=WP_235214078.1] [location=269405..270457] [gbkey=CDS]	WP_235214078.1_246		Tp_SS14_rabbit_review.fasta	40335.1	1	2	2	3	0.0001	0.0571	LHTFEEELQFIR	R	G	0.987	0.493	2.06	0	1	0	0	0	2	0	2	1561.8	2936.66		73586.4	133	144	Empty	TRUE
REC-2571 Tp_SS14 rabbit review in vitro_1st June 2023	Uncategorized Sample	TP_SS14	REC-2571_Pool_TpSS14: 20230526_Sample_TpVitSS141_Pool_Fr_01	[locus_tag=TPASS_RS04445] [protein=PD-(D/E)XK nuclease family protein] [protein_id=WP_014342840.1] [location=complement(981090..984050)] [gbkey=CDS]	WP_014342840.1_849		Tp_SS14_rabbit_review.fasta	111036	0.995	1	1	1	0	0.0101	ILPQLGSWQR	R	R	0.958	0.348	1.3	0	1	0	0	1	0	0	2	1197.67	2531.39	1582960	28539.2	119	128	Empty	TRUE
REC-2571 Tp_SS14 rabbit review in vitro_1st June 2023	Uncategorized Sample	TP_SS14	REC-2571_Pool_TpSS14: 20230526_Sample_TpVitSS141_Pool_Fr_01	[locus_tag=TPASS_RS00745] [protein=long-chain fatty acid--CoA ligase] [protein_id=WP_010881593.1] [location=167095..169065] [gbkey=CDS]	WP_010881593.1_139		Tp_SS14_rabbit_review.fasta	72223.4	0.996	1	1	3	0.0001	0.0122	ISLENGFK	R	I	0.997	0.438	2.11	0	1	0	0	3	0	0	2	907.488	1797.99	2.1184E8	2404820	604	611	Empty	TRUE
REC-2571 Tp_SS14 rabbit review in vitro_1st June 2023	Uncategorized Sample	TP_SS14	REC-2571_Pool_TpSS14: 20230526_Sample_TpVitSS141_Pool_Fr_01	[gene=rpsG] [locus_tag=TPASS_RS01245] [protein=30S ribosomal protein S7] [protein_id=WP_010881692.1] [location=255081..255551] [gbkey=CDS]	WP_010881692.1_232		Tp_SS14_rabbit_review.fasta	17882.1	1	3	4	12	0.0002	0.237	LAAEILDAYHSTGTAFKR	R	K	0.997	0.76	4.79	0	1	0	0	0	5	4	2	1964.02	2349.21	3.44773E7	755046	120	137	Empty	TRUE
REC-2571 Tp_SS14 rabbit review in vitro_1st June 2023	Uncategorized Sample	TP_SS14	REC-2571_Pool_TpSS14: 20230526_Sample_TpVitSS141_Pool_Fr_01	[gene=rpsG] [locus_tag=TPASS_RS01245] [protein=30S ribosomal protein S7] [protein_id=WP_010881692.1] [location=255081..255551] [gbkey=CDS]	WP_010881692.1_232		Tp_SS14_rabbit_review.fasta	17882.1	1	3	4	12	0.0002	0.237	TGEEPLPVFTK	R	A	0.997	0.563	2.9	0	1	0	0	2	0	0	2	1217.64	2162.29		112643	54	64	Empty	TRUE
REC-2571 Tp_SS14 rabbit review in vitro_1st June 2023	Uncategorized Sample	TP_SS14	REC-2571_Pool_TpSS14: 20230526_Sample_TpVitSS141_Pool_Fr_01	[gene=rpsG] [locus_tag=TPASS_RS01245] [protein=30S ribosomal protein S7] [protein_id=WP_010881692.1] [location=255081..255551] [gbkey=CDS]	WP_010881692.1_232		Tp_SS14_rabbit_review.fasta	17882.1	1	3	4	12	0.0002	0.237	YNSVVLAK	R	F	0.997	0.36	1.45	0	1	0	0	1	0	0	2	893.509	1077.59	4077400	121196	18	25	Empty	TRUE
REC-2571 Tp_SS14 rabbit review in vitro_1st June 2023	Uncategorized Sample	TP_SS14	REC-2571_Pool_TpSS14: 20230526_Sample_TpVitSS141_Pool_Fr_01	TREMBL:Q3ZBS7 (Bos taurus) Vitronectin	Q3ZBS7		contaminants.fasta	54100.2	0.999	1	1	12	0.0002	0.0207	VDAVIPPYPR	R	S	0.997	0.455	2.18	0	1	0	0	12	0	0	2	1126.63	2027.67		7584830	460	469	Empty	TRUE
REC-2571 Tp_SS14 rabbit review in vitro_1st June 2023	Uncategorized Sample	TP_SS14	REC-2571_Pool_TpSS14: 20230526_Sample_TpVitSS141_Pool_Fr_01	[locus_tag=TPASS_RS03095] [protein=hypothetical protein] [protein_id=WP_010882071.1] [location=681735..682487] [gbkey=CDS]	WP_010882071.1_591		Tp_SS14_rabbit_review.fasta	28874.8	0.995	1	1	14	0.0003	0.028	LPPAYYK	R	L	0.997	0.611	1.55	0	1	0	0	14	0	0	2	851.466	1116.69	4.84249E7	1332530	147	153	Empty	TRUE
REC-2571 Tp_SS14 rabbit review in vitro_1st June 2023	Uncategorized Sample	TP_SS14	REC-2571_Pool_TpSS14: 20230526_Sample_TpVitSS141_Pool_Fr_01	SWISS-PROT:P15497 (Bos taurus) Apolipoprotein A-I precursor	P15497		contaminants.fasta	30276.8	1	10	12	134	0.0027	0.37	DFATVYVEAIKDSGR	K	D	0.997	0.87	2.67	0	1	0	0	2	4	0	2	1670.84	3097.34	3891230	211393	36	50	Empty	TRUE
REC-2571 Tp_SS14 rabbit review in vitro_1st June 2023	Uncategorized Sample	TP_SS14	REC-2571_Pool_TpSS14: 20230526_Sample_TpVitSS141_Pool_Fr_01	SWISS-PROT:P15497 (Bos taurus) Apolipoprotein A-I precursor	P15497		contaminants.fasta	30276.8	1	10	12	134	0.0027	0.37	KWHEEVEIYR	K	Q	0.997	0.718	3.34	0	1	0	0	0	2	0	2	1388.7	1279.31	2663730	165420	130	139	Empty	TRUE
REC-2571 Tp_SS14 rabbit review in vitro_1st June 2023	Uncategorized Sample	TP_SS14	REC-2571_Pool_TpSS14: 20230526_Sample_TpVitSS141_Pool_Fr_01	SWISS-PROT:P15497 (Bos taurus) Apolipoprotein A-I precursor	P15497		contaminants.fasta	30276.8	1	10	12	134	0.0027	0.37	LEALKEGGGSLAEYHAK	R	A	0.997	0.678	4.64	0	1	0	0	0	4	0	2	1772.92	1376.66	1.63993E7	347164	201	217	Empty	TRUE
REC-2571 Tp_SS14 rabbit review in vitro_1st June 2023	Uncategorized Sample	TP_SS14	REC-2571_Pool_TpSS14: 20230526_Sample_TpVitSS141_Pool_Fr_01	SWISS-PROT:P15497 (Bos taurus) Apolipoprotein A-I precursor	P15497		contaminants.fasta	30276.8	1	10	12	134	0.0027	0.37	LSPLAQELR	K	D	0.997	0.807	1.99	0	1	0	0	47	0	0	2	1026.59	2049.69	1.77223E10	1.19921E8	164	172	Empty	TRUE
REC-2571 Tp_SS14 rabbit review in vitro_1st June 2023	Uncategorized Sample	TP_SS14	REC-2571_Pool_TpSS14: 20230526_Sample_TpVitSS141_Pool_Fr_01	SWISS-PROT:P15497 (Bos taurus) Apolipoprotein A-I precursor	P15497		contaminants.fasta	30276.8	1	10	12	134	0.0027	0.37	LSPLAQELRDR	K	A	0.997	0.537	1.75	0	1	0	0	2	3	0	2	1297.72	1639.24	5.59119E8	5575480	164	174	Empty	TRUE
REC-2571 Tp_SS14 rabbit review in vitro_1st June 2023	Uncategorized Sample	TP_SS14	REC-2571_Pool_TpSS14: 20230526_Sample_TpVitSS141_Pool_Fr_01	SWISS-PROT:P15497 (Bos taurus) Apolipoprotein A-I precursor	P15497		contaminants.fasta	30276.8	1	10	12	134	0.0027	0.37	QKVQELQDKLSPLAQELR	R	D	0.997	0.73	3.78	0	1	0	0	0	2	0	2	2123.18	2043.72	8806900	190635	155	172	Empty	TRUE
REC-2571 Tp_SS14 rabbit review in vitro_1st June 2023	Uncategorized Sample	TP_SS14	REC-2571_Pool_TpSS14: 20230526_Sample_TpVitSS141_Pool_Fr_01	SWISS-PROT:P15497 (Bos taurus) Apolipoprotein A-I precursor	P15497		contaminants.fasta	30276.8	1	10	12	134	0.0027	0.37	VAPLGEEFR	K	E	0.997	0.711	1.63	0	1	0	0	4	0	0	2	1017.54	1810.65	4.82727E7	740135	142	150	Empty	TRUE
REC-2571 Tp_SS14 rabbit review in vitro_1st June 2023	Uncategorized Sample	TP_SS14	REC-2571_Pool_TpSS14: 20230526_Sample_TpVitSS141_Pool_Fr_01	SWISS-PROT:P15497 (Bos taurus) Apolipoprotein A-I precursor	P15497		contaminants.fasta	30276.8	1	10	12	134	0.0027	0.37	VAPLGEEFREGAR	K	Q	0.997	0.329	2.03	0	1	0	0	0	1	0	2	1430.74	1562.87	1.05036E7	125102	142	154	Empty	TRUE
REC-2571 Tp_SS14 rabbit review in vitro_1st June 2023	Uncategorized Sample	TP_SS14	REC-2571_Pool_TpSS14: 20230526_Sample_TpVitSS141_Pool_Fr_01	SWISS-PROT:P15497 (Bos taurus) Apolipoprotein A-I precursor	P15497		contaminants.fasta	30276.8	1	10	12	134	0.0027	0.37	VQPYLDEFQKK	K	W	0.997	0.467	2.28	0	1	0	0	13	23	0	2	1394.73	1742.93	1.73928E10	1.25865E8	120	130	Empty	TRUE
REC-2571 Tp_SS14 rabbit review in vitro_1st June 2023	Uncategorized Sample	TP_SS14	REC-2571_Pool_TpSS14: 20230526_Sample_TpVitSS141_Pool_Fr_01	SWISS-PROT:P15497 (Bos taurus) Apolipoprotein A-I precursor	P15497		contaminants.fasta	30276.8	1	10	12	134	0.0027	0.37	VSILAAIDEASK	K	K	0.997	0.819	2.6	0	1	0	0	25	0	0	2	1216.68	3105.94	1.12899E9	9214070	249	260	Empty	TRUE
REC-2571 Tp_SS14 rabbit review in vitro_1st June 2023	Uncategorized Sample	TP_SS14	REC-2571_Pool_TpSS14: 20230526_Sample_TpVitSS141_Pool_Fr_01	SWISS-PROT:P15497 (Bos taurus) Apolipoprotein A-I precursor	P15497		contaminants.fasta	30276.8	1	10	12	134	0.0027	0.37	VSILAAIDEASKK	K	L	0.997	0.35	2.33	0	1	0	0	0	2	0	2	1344.77	2575.46	968517	73789.4	249	261	Empty	TRUE
REC-2571 Tp_SS14 rabbit review in vitro_1st June 2023	Uncategorized Sample	TP_SS14	REC-2571_Pool_TpSS14: 20230526_Sample_TpVitSS141_Pool_Fr_01	Glucose-6-phosphate isomerase OS=Oryctolagus cuniculus OX=9986 GN=GPI PE=1 SV=3	Q9N1E2		Tp_SS14_rabbit_review.fasta	62748	0.509	0	0	4	0.0001	0.0197	HFVALSTNTAK	K	V	0.997	0.466	2.1	0	1	0	0	4	0	0	2	1188.64	918.14	2996590	156468	242	252	Empty	TRUE
REC-2571 Tp_SS14 rabbit review in vitro_1st June 2023	Uncategorized Sample	TP_SS14	REC-2571_Pool_TpSS14: 20230526_Sample_TpVitSS141_Pool_Fr_01	[gene=fusA] [locus_tag=TPASS_RS03800] [protein=elongation factor G] [protein_id=WP_010882212.1] [location=833178..835265] [gbkey=CDS]	WP_010882212.1_726		Tp_SS14_rabbit_review.fasta	76831.9	1	4	5	13	0.0003	0.0719	ALYFEGESGAHVR	K	E	0.997	0.594	1.59	0	1	0	0	0	2	0	2	1435.7	1549.15		136316	184	196	Empty	TRUE
REC-2571 Tp_SS14 rabbit review in vitro_1st June 2023	Uncategorized Sample	TP_SS14	REC-2571_Pool_TpSS14: 20230526_Sample_TpVitSS141_Pool_Fr_01	[gene=fusA] [locus_tag=TPASS_RS03800] [protein=elongation factor G] [protein_id=WP_010882212.1] [location=833178..835265] [gbkey=CDS]	WP_010882212.1_726		Tp_SS14_rabbit_review.fasta	76831.9	1	4	5	13	0.0003	0.0719	APQGVTDSLIKEYQEKR	K	K	0.997	0.733	4.42	0	1	0	0	0	3	1	2	1962.03	1944.95		472934	674	690	Empty	TRUE
REC-2571 Tp_SS14 rabbit review in vitro_1st June 2023	Uncategorized Sample	TP_SS14	REC-2571_Pool_TpSS14: 20230526_Sample_TpVitSS141_Pool_Fr_01	[gene=fusA] [locus_tag=TPASS_RS03800] [protein=elongation factor G] [protein_id=WP_010882212.1] [location=833178..835265] [gbkey=CDS]	WP_010882212.1_726		Tp_SS14_rabbit_review.fasta	76831.9	1	4	5	13	0.0003	0.0719	GAELFNVR	K	A	0.997	0.217	2.4	0	1	0	0	3	0	0	2	905.484	1839.8	3.35531E8	2400950	336	343	Empty	TRUE
REC-2571 Tp_SS14 rabbit review in vitro_1st June 2023	Uncategorized Sample	TP_SS14	REC-2571_Pool_TpSS14: 20230526_Sample_TpVitSS141_Pool_Fr_01	[gene=fusA] [locus_tag=TPASS_RS03800] [protein=elongation factor G] [protein_id=WP_010882212.1] [location=833178..835265] [gbkey=CDS]	WP_010882212.1_726		Tp_SS14_rabbit_review.fasta	76831.9	1	4	5	13	0.0003	0.0719	GTLIGFPIVGVR	K	V	0.997	0.72	2.09	0	1	0	0	4	0	0	2	1228.74	3322.59	4678180	103600	548	559	Empty	TRUE
REC-2571 Tp_SS14 rabbit review in vitro_1st June 2023	Uncategorized Sample	TP_SS14	REC-2571_Pool_TpSS14: 20230526_Sample_TpVitSS141_Pool_Fr_01	[locus_tag=TPASS_RS02105] [protein=V-type ATP synthase subunit I] [protein_id=WP_235214102.1] [location=457909..459765] [gbkey=CDS]	WP_235214102.1_405		Tp_SS14_rabbit_review.fasta	68636	0.996	1	1	4	0.0001	0.0194	VTLLVLGSEQER	K	S	0.997	0.518	3	0	1	0	0	4	0	0	2	1343.75	2502.81	7314350	162871	4	15	Empty	TRUE
REC-2571 Tp_SS14 rabbit review in vitro_1st June 2023	Uncategorized Sample	TP_SS14	REC-2571_Pool_TpSS14: 20230526_Sample_TpVitSS141_Pool_Fr_01	TREMBL:Q2HJF0 (Bos taurus) Similar to Serotransferrin	Q2HJF0		contaminants.fasta	69182.9	1	2	2	7	0.0001	0.0482	EPYFGYSGAFK	R	C	0.997	0.793	1.74	0	1	0	0	4	0	0	2	1265.58	2511.41	2102610	87618.1	202	212	Empty	TRUE
REC-2571 Tp_SS14 rabbit review in vitro_1st June 2023	Uncategorized Sample	TP_SS14	REC-2571_Pool_TpSS14: 20230526_Sample_TpVitSS141_Pool_Fr_01	TREMBL:Q2HJF0 (Bos taurus) Similar to Serotransferrin	Q2HJF0		contaminants.fasta	69182.9	1	2	2	7	0.0001	0.0482	LCQLCAGK	R	G	0.992	0.236	0.884	0	1	0	0	1	0	0	2	949.46	728.21		264650	184	191	Empty	FALSE	Q0IIK2
REC-2571 Tp_SS14 rabbit review in vitro_1st June 2023	Uncategorized Sample	TP_SS14	REC-2571_Pool_TpSS14: 20230526_Sample_TpVitSS141_Pool_Fr_01	TREMBL:Q2HJF0 (Bos taurus) Similar to Serotransferrin	Q2HJF0		contaminants.fasta	69182.9	1	2	2	7	0.0001	0.0482	SDANLTWNSLR	K	G	0.997	0.602	2.86	0	1	0	0	2	0	0	2	1276.63	2249.79	9471480	129349	377	387	Empty	TRUE
REC-2571 Tp_SS14 rabbit review in vitro_1st June 2023	Uncategorized Sample	TP_SS14	REC-2571_Pool_TpSS14: 20230526_Sample_TpVitSS141_Pool_Fr_01	[locus_tag=TPASS_RS00355] [protein=HDOD domain-containing protein] [protein_id=WP_237250214.1] [location=complement(79095..80585)] [gbkey=CDS]	WP_237250214.1_67		Tp_SS14_rabbit_review.fasta	56207.9	1	1	1	7	0.0001	0.0202	TGYFALGLAK	R	A	0.997	0.731	2.38	0	1	0	0	7	0	0	2	1040.58	2548.32	4.53177E7	1056400	335	344	Empty	TRUE
REC-2571 Tp_SS14 rabbit review in vitro_1st June 2023	Uncategorized Sample	TP_SS14	REC-2571_Pool_TpSS14: 20230526_Sample_TpVitSS141_Pool_Fr_01	Y-box-binding protein 1 OS=Oryctolagus cuniculus OX=9986 GN=YBX1 PE=1 SV=3	Q28618		Tp_SS14_rabbit_review.fasta	35823.7	0.995	1	1	2	0	0.037	NGYGFINRNDTK	R	E	0.997	0.595	2.32	0	1	0	0	0	2	0	2	1398.68	1145.66	2693490	92482.4	70	81	Empty	TRUE
REC-2571 Tp_SS14 rabbit review in vitro_1st June 2023	Uncategorized Sample	TP_SS14	REC-2571_Pool_TpSS14: 20230526_Sample_TpVitSS141_Pool_Fr_01	TREMBL:Q0IIK2 (Bos taurus) Transferrin	Q0IIK2		contaminants.fasta	77739.8	1	0	0	31	0.0006	0.135	CACSNHEPYFGYSGAFK	K	C	0.997	0.195	2.25	0	1	0	0	0	1	0	2	1994.82	2068.3		54723.2	200	216	Empty	TRUE
REC-2571 Tp_SS14 rabbit review in vitro_1st June 2023	Uncategorized Sample	TP_SS14	REC-2571_Pool_TpSS14: 20230526_Sample_TpVitSS141_Pool_Fr_01	TREMBL:Q0IIK2 (Bos taurus) Transferrin	Q0IIK2		contaminants.fasta	77739.8	1	0	0	31	0.0006	0.135	DKPDNFQLFQSPHGK	K	D	0.991	0.265	1.79	0	1	0	0	0	1	0	2	1757.86	1722.64		94225.9	300	314	Empty	TRUE
REC-2571 Tp_SS14 rabbit review in vitro_1st June 2023	Uncategorized Sample	TP_SS14	REC-2571_Pool_TpSS14: 20230526_Sample_TpVitSS141_Pool_Fr_01	TREMBL:Q0IIK2 (Bos taurus) Transferrin	Q0IIK2		contaminants.fasta	77739.8	1	0	0	31	0.0006	0.135	DNPQTHYYAVAVVK	K	K	0.972	0.0368	1.3	0	1	0	0	0	2	0	2	1604.81	1790.2		197860	107	120	Empty	TRUE
REC-2571 Tp_SS14 rabbit review in vitro_1st June 2023	Uncategorized Sample	TP_SS14	REC-2571_Pool_TpSS14: 20230526_Sample_TpVitSS141_Pool_Fr_01	TREMBL:Q0IIK2 (Bos taurus) Transferrin	Q0IIK2		contaminants.fasta	77739.8	1	0	0	31	0.0006	0.135	DSADGFLKIPSK	K	M	0.997	0.56	3.89	0	1	0	0	8	10	0	2	1277.67	2109.72	2.8014E9	2.79151E7	320	331	Empty	TRUE
REC-2571 Tp_SS14 rabbit review in vitro_1st June 2023	Uncategorized Sample	TP_SS14	REC-2571_Pool_TpSS14: 20230526_Sample_TpVitSS141_Pool_Fr_01	TREMBL:Q0IIK2 (Bos taurus) Transferrin	Q0IIK2		contaminants.fasta	77739.8	1	0	0	31	0.0006	0.135	DTDFKLNELR	K	G	0.997	0.582	2.18	0	1	0	0	2	2	0	2	1250.64	1960.06	1.37044E7	530936	122	131	Empty	TRUE
REC-2571 Tp_SS14 rabbit review in vitro_1st June 2023	Uncategorized Sample	TP_SS14	REC-2571_Pool_TpSS14: 20230526_Sample_TpVitSS141_Pool_Fr_01	TREMBL:Q0IIK2 (Bos taurus) Transferrin	Q0IIK2		contaminants.fasta	77739.8	1	0	0	31	0.0006	0.135	HSTVFDNLPNPEDRK	K	N	0.962	0.413	2.35	0	1	0	0	0	1	0	2	1768.86	1723.73		59155.1	230	244	Empty	TRUE
REC-2571 Tp_SS14 rabbit review in vitro_1st June 2023	Uncategorized Sample	TP_SS14	REC-2571_Pool_TpSS14: 20230526_Sample_TpVitSS141_Pool_Fr_01	TREMBL:Q0IIK2 (Bos taurus) Transferrin	Q0IIK2		contaminants.fasta	77739.8	1	0	0	31	0.0006	0.135	LCQLCAGK	K	G	0.992	0.236	0.884	0	1	0	0	1	0	0	2	949.46	728.21		264650	188	195	Empty	FALSE	Q2HJF0
REC-2571 Tp_SS14 rabbit review in vitro_1st June 2023	Uncategorized Sample	TP_SS14	REC-2571_Pool_TpSS14: 20230526_Sample_TpVitSS141_Pool_Fr_01	TREMBL:Q0IIK2 (Bos taurus) Transferrin	Q0IIK2		contaminants.fasta	77739.8	1	0	0	31	0.0006	0.135	LCQLCAGKGTDK	K	C	0.992	0.722	2.36	0	1	0	0	0	3	0	2	1350.65	568.279	2269420	175857	188	199	Empty	TRUE
REC-2571 Tp_SS14 rabbit review in vitro_1st June 2023	Uncategorized Sample	TP_SS14	REC-2571_Pool_TpSS14: 20230526_Sample_TpVitSS141_Pool_Fr_01	(Bos taurus) 47 kDa protein	ENSEMBL:ENSBTAP00000024462		contaminants.fasta	46542.4	0.904	0	0	20	0.0004	0.0811	TKGPAREPQVYVLAPPQEELSK	R	S	0.997	0.326	2.72	0	1	0	0	0	2	2	2	2437.31	1965.7	1.09261E7	457794	309	330	Empty	TRUE
REC-2571 Tp_SS14 rabbit review in vitro_1st June 2023	Uncategorized Sample	TP_SS14	REC-2571_Pool_TpSS14: 20230526_Sample_TpVitSS141_Pool_Fr_01	(Bos taurus) 47 kDa protein	ENSEMBL:ENSBTAP00000024462		contaminants.fasta	46542.4	0.904	0	0	20	0.0004	0.0811	VHNEGLPAPIVR	K	T	0.997	0.738	2.7	0	1	0	0	6	10	0	2	1301.73	1391.28	4.17923E8	9720260	293	304	Empty	TRUE
REC-2571 Tp_SS14 rabbit review in vitro_1st June 2023	Uncategorized Sample	TP_SS14	REC-2571_Pool_TpSS14: 20230526_Sample_TpVitSS141_Pool_Fr_01	SWISS-PROT:Q28107 (Bos taurus) Coagulation factor V precursor	Q28107		contaminants.fasta	248990	1	7	8	26	0.0005	0.0371	AWAYYSAVNPEK	R	D	0.997	0.867	3.91	0	1	0	0	4	0	0	2	1398.67	2215.58	4.9606E7	441493	1714	1725	Empty	TRUE
REC-2571 Tp_SS14 rabbit review in vitro_1st June 2023	Uncategorized Sample	TP_SS14	REC-2571_Pool_TpSS14: 20230526_Sample_TpVitSS141_Pool_Fr_01	SWISS-PROT:Q28107 (Bos taurus) Coagulation factor V precursor	Q28107		contaminants.fasta	248990	1	7	8	26	0.0005	0.0371	EVLLTGIQTQGAK	K	H	0.997	0.695	3.37	0	1	0	0	5	0	0	2	1357.77	1970.07	1.66392E8	1419970	1957	1969	Empty	TRUE
REC-2571 Tp_SS14 rabbit review in vitro_1st June 2023	Uncategorized Sample	TP_SS14	REC-2571_Pool_TpSS14: 20230526_Sample_TpVitSS141_Pool_Fr_01	SWISS-PROT:Q28107 (Bos taurus) Coagulation factor V precursor	Q28107		contaminants.fasta	248990	1	7	8	26	0.0005	0.0371	ISPTGSYNKPALR	R	L	0.997	0.449	3.02	0	1	0	0	0	2	0	2	1403.76	1073.58		133712	2030	2042	Empty	TRUE
REC-2571 Tp_SS14 rabbit review in vitro_1st June 2023	Uncategorized Sample	TP_SS14	REC-2571_Pool_TpSS14: 20230526_Sample_TpVitSS141_Pool_Fr_01	SWISS-PROT:Q28107 (Bos taurus) Coagulation factor V precursor	Q28107		contaminants.fasta	248990	1	7	8	26	0.0005	0.0371	KYLDSTFTK	R	L	0.992	0.431	1.78	0	1	0	0	2	0	0	2	1102.58	1166.08	2269080	77333	1609	1617	Empty	TRUE
REC-2571 Tp_SS14 rabbit review in vitro_1st June 2023	Uncategorized Sample	TP_SS14	REC-2571_Pool_TpSS14: 20230526_Sample_TpVitSS141_Pool_Fr_01	SWISS-PROT:Q28107 (Bos taurus) Coagulation factor V precursor	Q28107		contaminants.fasta	248990	1	7	8	26	0.0005	0.0371	QITASSFK	K	K	0.997	0.706	2.57	0	1	0	0	4	0	0	2	881.473	1088.13	3.60182E7	879449	2068	2075	Empty	TRUE
REC-2571 Tp_SS14 rabbit review in vitro_1st June 2023	Uncategorized Sample	TP_SS14	REC-2571_Pool_TpSS14: 20230526_Sample_TpVitSS141_Pool_Fr_01	SWISS-PROT:Q28107 (Bos taurus) Coagulation factor V precursor	Q28107		contaminants.fasta	248990	1	7	8	26	0.0005	0.0371	SLHLDNFSNR	R	I	0.997	0.7	2.42	0	1	0	0	4	3	0	2	1202.59	1464.88	9.23465E7	1372120	377	386	Empty	TRUE
REC-2571 Tp_SS14 rabbit review in vitro_1st June 2023	Uncategorized Sample	TP_SS14	REC-2571_Pool_TpSS14: 20230526_Sample_TpVitSS141_Pool_Fr_01	SWISS-PROT:Q28107 (Bos taurus) Coagulation factor V precursor	Q28107		contaminants.fasta	248990	1	7	8	26	0.0005	0.0371	SYTIHYSDQGTDWKPYR	K	E	0.997	0.552	2.69	0	1	0	0	0	0	2	2	2116.97	1939.45	2817820	224286	2139	2155	Empty	TRUE
REC-2571 Tp_SS14 rabbit review in vitro_1st June 2023	Uncategorized Sample	TP_SS14	REC-2571_Pool_TpSS14: 20230526_Sample_TpVitSS141_Pool_Fr_01	[locus_tag=TPASS_RS00400] [protein=sigma-54-dependent Fis family transcriptional regulator] [protein_id=WP_014342260.1] [location=complement(90637..92223)] [gbkey=CDS]	WP_014342260.1_76		Tp_SS14_rabbit_review.fasta	57980.4	0.995	1	1	1	0	0.0189	LQHHTIDLTK	R	R	0.997	0.244	1.62	0	1	0	0	0	1	0	2	1205.66	608.557		44269.7	61	70	Empty	TRUE
REC-2571 Tp_SS14 rabbit review in vitro_1st June 2023	Uncategorized Sample	TP_SS14	REC-2571_Pool_TpSS14: 20230526_Sample_TpVitSS141_Pool_Fr_01	SWISS-PROT:Q58D62 (Bos taurus) Fetuin-B precursor	Q58D62		contaminants.fasta	42663.5	1	2	2	2	0	0.0413	AIFYINK	K	E	0.982	0.565	1.27	0	1	0	0	1	0	0	2	868.493	1868.24	1.21081E7	226955	120	126	Empty	TRUE
REC-2571 Tp_SS14 rabbit review in vitro_1st June 2023	Uncategorized Sample	TP_SS14	REC-2571_Pool_TpSS14: 20230526_Sample_TpVitSS141_Pool_Fr_01	SWISS-PROT:Q58D62 (Bos taurus) Fetuin-B precursor	Q58D62		contaminants.fasta	42663.5	1	2	2	2	0	0.0413	VVVLPFPSK	K	E	0.979	0.518	1.36	0	1	0	0	1	0	0	2	985.608	2440.55	2527440	118384	358	366	Empty	TRUE
REC-2571 Tp_SS14 rabbit review in vitro_1st June 2023	Uncategorized Sample	TP_SS14	REC-2571_Pool_TpSS14: 20230526_Sample_TpVitSS141_Pool_Fr_01	SWISS-PROT:P01045-1 (Bos taurus) Isoform HMW of Kininogen-2 precursor	P01045-1		contaminants.fasta	68709.4	0.959	0	0	3	0.0001	0.0258	ISSFSQK	R	C	0.997	0.425	1.13	0	1	0	0	2	0	0	2	796.42	611.857	667554	53590.9	240	246	Empty	FALSE	Q2KJ62
REC-2571 Tp_SS14 rabbit review in vitro_1st June 2023	Uncategorized Sample	TP_SS14	REC-2571_Pool_TpSS14: 20230526_Sample_TpVitSS141_Pool_Fr_01	SWISS-PROT:P01045-1 (Bos taurus) Isoform HMW of Kininogen-2 precursor	P01045-1		contaminants.fasta	68709.4	0.959	0	0	3	0.0001	0.0258	RPPGFSPFR	K	S	0.953	0.562	1.05	0	1	0	0	0	1	0	2	1060.57	1497.72		39047.1	378	386	Empty	FALSE	Q2KJ62
REC-2571 Tp_SS14 rabbit review in vitro_1st June 2023	Uncategorized Sample	TP_SS14	REC-2571_Pool_TpSS14: 20230526_Sample_TpVitSS141_Pool_Fr_01	[locus_tag=TPASS_RS02595] [protein=V-type ATP synthase subunit B] [protein_id=WP_010881976.1] [location=complement(572374..573816)] [gbkey=CDS]	WP_010881976.1_500		Tp_SS14_rabbit_review.fasta	53059	0.999	1	1	2	0	0.0271	REGAFYGEITAIR	R	D	0.997	0.649	3.53	0	1	0	0	0	2	0	2	1482.77	2153.11		203958	22	34	Empty	TRUE
REC-2571 Tp_SS14 rabbit review in vitro_1st June 2023	Uncategorized Sample	TP_SS14	REC-2571_Pool_TpSS14: 20230526_Sample_TpVitSS141_Pool_Fr_01	Sodium/potassium-transporting ATPase subunit alpha-1 OS=Oryctolagus cuniculus OX=9986 GN=ATP1A1 PE=1 SV=2	Q9N0Z6		Tp_SS14_rabbit_review.fasta	112998	1	2	2	4	0.0001	0.0156	IMESFK	K	N	0.981	0.24	1.14	0	1	0	0	2	0	0	2	754.38	1121.05	2161620	64281.3	157	162	Empty	TRUE
REC-2571 Tp_SS14 rabbit review in vitro_1st June 2023	Uncategorized Sample	TP_SS14	REC-2571_Pool_TpSS14: 20230526_Sample_TpVitSS141_Pool_Fr_01	Sodium/potassium-transporting ATPase subunit alpha-1 OS=Oryctolagus cuniculus OX=9986 GN=ATP1A1 PE=1 SV=2	Q9N0Z6		Tp_SS14_rabbit_review.fasta	112998	1	2	2	4	0.0001	0.0156	TSATWLALSR	K	I	0.997	0.49	2.07	0	1	0	0	2	0	0	2	1105.6	2367.88	4305870	90372.2	414	423	Empty	TRUE
REC-2571 Tp_SS14 rabbit review in vitro_1st June 2023	Uncategorized Sample	TP_SS14	REC-2571_Pool_TpSS14: 20230526_Sample_TpVitSS141_Pool_Fr_01	[locus_tag=TPASS_RS01180] [protein=STAS domain-containing protein] [protein_id=WP_012460529.1] [location=242407..242952] [gbkey=CDS]	WP_012460529.1_221		Tp_SS14_rabbit_review.fasta	19974.8	0.995	1	1	3	0.0001	0.0497	VFSCPICSK	K	K	0.997	0.73	2.13	0	1	0	0	3	0	0	2	1097.51	1327.03	5768710	177376	143	151	Empty	TRUE
REC-2571 Tp_SS14 rabbit review in vitro_1st June 2023	Uncategorized Sample	TP_SS14	REC-2571_Pool_TpSS14: 20230526_Sample_TpVitSS141_Pool_Fr_01	[locus_tag=TPASS_RS05360] [protein=trypsin-like peptidase domain-containing protein] [protein_id=WP_014342572.1] [location=complement(842079..843311)] [gbkey=CDS]	WP_014342572.1_732		Tp_SS14_rabbit_review.fasta	43469.9	0.995	1	1	1	0	0.0366	GYVLTNTHVIEGASK	R	I	0.997	0.553	2.18	0	1	0	0	0	1	0	2	1588.83	1612.07		187405	126	140	Empty	TRUE
REC-2571 Tp_SS14 rabbit review in vitro_1st June 2023	Uncategorized Sample	TP_SS14	REC-2571_Pool_TpSS14: 20230526_Sample_TpVitSS141_Pool_Fr_01	[locus_tag=TPASS_RS00130] [protein=flagellar motor switch protein FliG] [protein_id=WP_010881475.1] [location=complement(32960..33982)] [gbkey=CDS]	WP_010881475.1_21		Tp_SS14_rabbit_review.fasta	37534	1	1	2	6	0.0001	0.0412	DLDGHAVLAAILKK	R	M	0.997	0.93	4.03	0	1	0	0	1	5	0	2	1463.86	2861.8	1.26109E7	383846	209	222	Empty	TRUE
REC-2571 Tp_SS14 rabbit review in vitro_1st June 2023	Uncategorized Sample	TP_SS14	REC-2571_Pool_TpSS14: 20230526_Sample_TpVitSS141_Pool_Fr_01	[locus_tag=TPASS_RS03805] [protein=membrane protein TmpA] [protein_id=WP_010882213.1] [location=835404..836441] [gbkey=CDS]	WP_010882213.1_727		Tp_SS14_rabbit_review.fasta	37285.5	1	6	8	24	0.0005	0.191	AAGVASEAADKYEILR	K	N	0.997	0.735	3.94	0	1	0	0	2	3	0	2	1663.87	1934.41	1.9503E7	370546	93	108	Empty	TRUE
REC-2571 Tp_SS14 rabbit review in vitro_1st June 2023	Uncategorized Sample	TP_SS14	REC-2571_Pool_TpSS14: 20230526_Sample_TpVitSS141_Pool_Fr_01	[locus_tag=TPASS_RS03805] [protein=membrane protein TmpA] [protein_id=WP_010882213.1] [location=835404..836441] [gbkey=CDS]	WP_010882213.1_727		Tp_SS14_rabbit_review.fasta	37285.5	1	6	8	24	0.0005	0.191	ALEIYTELGK	R	V	0.997	0.602	2.02	0	1	0	0	2	0	0	2	1136.62	2427.75	2981410	121423	233	242	Empty	TRUE
REC-2571 Tp_SS14 rabbit review in vitro_1st June 2023	Uncategorized Sample	TP_SS14	REC-2571_Pool_TpSS14: 20230526_Sample_TpVitSS141_Pool_Fr_01	[locus_tag=TPASS_RS03805] [protein=membrane protein TmpA] [protein_id=WP_010882213.1] [location=835404..836441] [gbkey=CDS]	WP_010882213.1_727		Tp_SS14_rabbit_review.fasta	37285.5	1	6	8	24	0.0005	0.191	ALLVESAHADRR	R	L	0.997	0.332	1.96	0	1	0	0	0	4	0	2	1337.73	720.793	8130110	764928	39	50	Empty	TRUE
REC-2571 Tp_SS14 rabbit review in vitro_1st June 2023	Uncategorized Sample	TP_SS14	REC-2571_Pool_TpSS14: 20230526_Sample_TpVitSS141_Pool_Fr_01	[locus_tag=TPASS_RS03805] [protein=membrane protein TmpA] [protein_id=WP_010882213.1] [location=835404..836441] [gbkey=CDS]	WP_010882213.1_727		Tp_SS14_rabbit_review.fasta	37285.5	1	6	8	24	0.0005	0.191	NRVEVADLQSK	R	I	0.997	0.59	3.27	0	1	0	0	3	4	0	2	1258.68	883.856	1.43137E7	477024	109	119	Empty	TRUE
REC-2571 Tp_SS14 rabbit review in vitro_1st June 2023	Uncategorized Sample	TP_SS14	REC-2571_Pool_TpSS14: 20230526_Sample_TpVitSS141_Pool_Fr_01	[locus_tag=TPASS_RS03805] [protein=membrane protein TmpA] [protein_id=WP_010882213.1] [location=835404..836441] [gbkey=CDS]	WP_010882213.1_727		Tp_SS14_rabbit_review.fasta	37285.5	1	6	8	24	0.0005	0.191	SADKSAPLPENAQGFSK	R	E	0.997	0.45	2.45	0	1	0	0	0	4	0	2	1746.87	1281.91	6137180	256544	271	287	Empty	TRUE
REC-2571 Tp_SS14 rabbit review in vitro_1st June 2023	Uncategorized Sample	TP_SS14	REC-2571_Pool_TpSS14: 20230526_Sample_TpVitSS141_Pool_Fr_01	[locus_tag=TPASS_RS03805] [protein=membrane protein TmpA] [protein_id=WP_010882213.1] [location=835404..836441] [gbkey=CDS]	WP_010882213.1_727		Tp_SS14_rabbit_review.fasta	37285.5	1	6	8	24	0.0005	0.191	SAPLPENAQGFSK	K	E	0.997	0.583	1.73	0	1	0	0	2	0	0	2	1345.67	1495.42	2052170	85851.3	275	287	Empty	TRUE
REC-2571 Tp_SS14 rabbit review in vitro_1st June 2023	Uncategorized Sample	TP_SS14	REC-2571_Pool_TpSS14: 20230526_Sample_TpVitSS141_Pool_Fr_01	Elongation factor 1-alpha 1 OS=Oryctolagus cuniculus OX=9986 GN=EEF1A1 PE=1 SV=1	P68105		Tp_SS14_rabbit_review.fasta	50141.2	0.999	0	0	12	0.0002	0.0649	EHALLAYTLGVK	R	Q	0.997	0.762	3.15	0	1	0	0	1	1	0	2	1314.74	2256.78		88356.2	135	146	Empty	TRUE
REC-2571 Tp_SS14 rabbit review in vitro_1st June 2023	Uncategorized Sample	TP_SS14	REC-2571_Pool_TpSS14: 20230526_Sample_TpVitSS141_Pool_Fr_01	Elongation factor 1-alpha 1 OS=Oryctolagus cuniculus OX=9986 GN=EEF1A1 PE=1 SV=1	P68105		Tp_SS14_rabbit_review.fasta	50141.2	0.999	0	0	12	0.0002	0.0649	LPLQDVYK	R	I	0.997	0.691	1.99	0	1	0	0	4	0	0	2	975.551	1861.43	2.79062E8	2013270	248	255	Empty	TRUE
REC-2571 Tp_SS14 rabbit review in vitro_1st June 2023	Uncategorized Sample	TP_SS14	REC-2571_Pool_TpSS14: 20230526_Sample_TpVitSS141_Pool_Fr_01	Elongation factor 1-alpha 1 OS=Oryctolagus cuniculus OX=9986 GN=EEF1A1 PE=1 SV=1	P68105		Tp_SS14_rabbit_review.fasta	50141.2	0.999	0	0	12	0.0002	0.0649	STTTGHLIYK	K	C	0.997	0.625	2.68	0	1	0	0	4	2	0	2	1120.6	732.047	1.85639E7	488036	21	30	Empty	TRUE
REC-2571 Tp_SS14 rabbit review in vitro_1st June 2023	Uncategorized Sample	TP_SS14	REC-2571_Pool_TpSS14: 20230526_Sample_TpVitSS141_Pool_Fr_01	Eukaryotic translation initiation factor 4 gamma 2 OS=Oryctolagus cuniculus OX=9986 GN=EIF4G2 PE=2 SV=1	P79398		Tp_SS14_rabbit_review.fasta	102325	0.999	1	1	5	0.0001	0.0099	LEVDIPLVK	K	S	0.997	0.569	2.29	0	1	0	0	5	0	0	2	1025.62	2775.21	1.53688E7	316042	632	640	Empty	TRUE
REC-2571 Tp_SS14 rabbit review in vitro_1st June 2023	Uncategorized Sample	TP_SS14	REC-2571_Pool_TpSS14: 20230526_Sample_TpVitSS141_Pool_Fr_01	[locus_tag=TPASS_RS04905] [protein=septal ring lytic transglycosylase RlpA family protein] [protein_id=WP_014342852.1] [location=complement(1078790..1079815)] [gbkey=CDS]	WP_014342852.1_939		Tp_SS14_rabbit_review.fasta	36192	1	2	2	3	0.0001	0.0528	FHDYVIR	R	Q	0.997	0.313	1.57	0	1	0	0	1	0	0	2	949.489	1184.63	1986880	38008.6	331	337	Empty	TRUE
REC-2571 Tp_SS14 rabbit review in vitro_1st June 2023	Uncategorized Sample	TP_SS14	REC-2571_Pool_TpSS14: 20230526_Sample_TpVitSS141_Pool_Fr_01	[locus_tag=TPASS_RS04905] [protein=septal ring lytic transglycosylase RlpA family protein] [protein_id=WP_014342852.1] [location=complement(1078790..1079815)] [gbkey=CDS]	WP_014342852.1_939		Tp_SS14_rabbit_review.fasta	36192	1	2	2	3	0.0001	0.0528	INDRGPYAANR	R	E	0.997	0.447	1.97	0	1	0	0	0	2	0	2	1246.63	575.372	891900	65659.6	83	93	Empty	TRUE
REC-2571 Tp_SS14 rabbit review in vitro_1st June 2023	Uncategorized Sample	TP_SS14	REC-2571_Pool_TpSS14: 20230526_Sample_TpVitSS141_Pool_Fr_01	[locus_tag=TPASS_RS03280] [protein=class II fructose-1,6-bisphosphate aldolase] [protein_id=WP_010882107.1] [location=complement(725768..726766)] [gbkey=CDS]	WP_010882107.1_625		Tp_SS14_rabbit_review.fasta	36189.7	1	6	7	26	0.0005	0.199	ALGLVNTK	K	D	0.997	0.622	2.08	0	1	0	0	4	0	0	2	815.499	1160.62	4.19078E7	638308	6	13	Empty	TRUE
REC-2571 Tp_SS14 rabbit review in vitro_1st June 2023	Uncategorized Sample	TP_SS14	REC-2571_Pool_TpSS14: 20230526_Sample_TpVitSS141_Pool_Fr_01	[locus_tag=TPASS_RS03280] [protein=class II fructose-1,6-bisphosphate aldolase] [protein_id=WP_010882107.1] [location=complement(725768..726766)] [gbkey=CDS]	WP_010882107.1_625		Tp_SS14_rabbit_review.fasta	36189.7	1	6	7	26	0.0005	0.199	FTPEQCTR	K	N	0.997	0.662	1.73	0	1	0	0	4	0	0	2	1038.47	664.422	2.11097E7	710129	196	203	Empty	TRUE
REC-2571 Tp_SS14 rabbit review in vitro_1st June 2023	Uncategorized Sample	TP_SS14	REC-2571_Pool_TpSS14: 20230526_Sample_TpVitSS141_Pool_Fr_01	[locus_tag=TPASS_RS03280] [protein=class II fructose-1,6-bisphosphate aldolase] [protein_id=WP_010882107.1] [location=complement(725768..726766)] [gbkey=CDS]	WP_010882107.1_625		Tp_SS14_rabbit_review.fasta	36189.7	1	6	7	26	0.0005	0.199	KTGVDSLAISIGTSHGR	K	A	0.997	0.632	4.33	0	1	0	0	0	3	0	2	1698.91	1603.62	2.58049E7	354259	177	193	Empty	TRUE
REC-2571 Tp_SS14 rabbit review in vitro_1st June 2023	Uncategorized Sample	TP_SS14	REC-2571_Pool_TpSS14: 20230526_Sample_TpVitSS141_Pool_Fr_01	[locus_tag=TPASS_RS03280] [protein=class II fructose-1,6-bisphosphate aldolase] [protein_id=WP_010882107.1] [location=complement(725768..726766)] [gbkey=CDS]	WP_010882107.1_625		Tp_SS14_rabbit_review.fasta	36189.7	1	6	7	26	0.0005	0.199	KYANATLLR	R	N	0.997	0.645	2.35	0	1	0	0	4	4	0	2	1049.61	938.516	8.84939E7	1376480	61	69	Empty	TRUE
REC-2571 Tp_SS14 rabbit review in vitro_1st June 2023	Uncategorized Sample	TP_SS14	REC-2571_Pool_TpSS14: 20230526_Sample_TpVitSS141_Pool_Fr_01	[locus_tag=TPASS_RS03280] [protein=class II fructose-1,6-bisphosphate aldolase] [protein_id=WP_010882107.1] [location=complement(725768..726766)] [gbkey=CDS]	WP_010882107.1_625		Tp_SS14_rabbit_review.fasta	36189.7	1	6	7	26	0.0005	0.199	NADGVLIPPPLR	R	F	0.997	0.551	2.31	0	1	0	0	1	0	0	2	1261.73	2576.08	4731780	26718.1	204	215	Empty	TRUE
REC-2571 Tp_SS14 rabbit review in vitro_1st June 2023	Uncategorized Sample	TP_SS14	REC-2571_Pool_TpSS14: 20230526_Sample_TpVitSS141_Pool_Fr_01	[locus_tag=TPASS_RS03280] [protein=class II fructose-1,6-bisphosphate aldolase] [protein_id=WP_010882107.1] [location=complement(725768..726766)] [gbkey=CDS]	WP_010882107.1_625		Tp_SS14_rabbit_review.fasta	36189.7	1	6	7	26	0.0005	0.199	SPVILQVSSGAR	R	K	0.997	0.636	2.95	0	1	0	0	6	0	0	2	1213.69	1756.3	3.48906E8	2820210	49	60	Empty	TRUE
REC-2571 Tp_SS14 rabbit review in vitro_1st June 2023	Uncategorized Sample	TP_SS14	REC-2571_Pool_TpSS14: 20230526_Sample_TpVitSS141_Pool_Fr_01	Aspartate aminotransferase, mitochondrial OS=Oryctolagus cuniculus OX=9986 GN=GOT2 PE=1 SV=2	P12345		Tp_SS14_rabbit_review.fasta	47410.2	1	4	4	7	0.0001	0.093	DDNGKPYVLPSVRK	R	A	0.959	0.248	1.85	0	1	0	0	0	1	0	2	1587.85	2334.35		37392.5	69	82	Empty	TRUE
REC-2571 Tp_SS14 rabbit review in vitro_1st June 2023	Uncategorized Sample	TP_SS14	REC-2571_Pool_TpSS14: 20230526_Sample_TpVitSS141_Pool_Fr_01	Aspartate aminotransferase, mitochondrial OS=Oryctolagus cuniculus OX=9986 GN=GOT2 PE=1 SV=2	P12345		Tp_SS14_rabbit_review.fasta	47410.2	1	4	4	7	0.0001	0.093	IGASFLQR	R	F	0.997	0.416	1.69	0	1	0	0	3	0	0	2	891.505	1765.82	2.39614E7	363811	140	147	Empty	TRUE
REC-2571 Tp_SS14 rabbit review in vitro_1st June 2023	Uncategorized Sample	TP_SS14	REC-2571_Pool_TpSS14: 20230526_Sample_TpVitSS141_Pool_Fr_01	Aspartate aminotransferase, mitochondrial OS=Oryctolagus cuniculus OX=9986 GN=GOT2 PE=1 SV=2	P12345		Tp_SS14_rabbit_review.fasta	47410.2	1	4	4	7	0.0001	0.093	TQLVSNLKK	R	E	0.997	0.686	1.95	0	1	0	0	1	0	0	2	1030.63	651.241	5492480	33191.8	356	364	Empty	TRUE
REC-2571 Tp_SS14 rabbit review in vitro_1st June 2023	Uncategorized Sample	TP_SS14	REC-2571_Pool_TpSS14: 20230526_Sample_TpVitSS141_Pool_Fr_01	Aspartate aminotransferase, mitochondrial OS=Oryctolagus cuniculus OX=9986 GN=GOT2 PE=1 SV=2	P12345		Tp_SS14_rabbit_review.fasta	47410.2	1	4	4	7	0.0001	0.093	VGAFTVICK	R	D	0.997	0.704	2.35	0	1	0	0	2	0	0	2	994.539	1838.2		197734	288	296	Empty	TRUE
REC-2571 Tp_SS14 rabbit review in vitro_1st June 2023	Uncategorized Sample	TP_SS14	REC-2571_Pool_TpSS14: 20230526_Sample_TpVitSS141_Pool_Fr_01	[gene=tpiA] [locus_tag=TPASS_RS02640] [protein=triose-phosphate isomerase] [protein_id=WP_010881984.1] [location=complement(580511..581260)] [gbkey=CDS]	WP_010881984.1_509		Tp_SS14_rabbit_review.fasta	26539.3	1	3	4	7	0.0001	0.129	GYFIAGNWK	R	M	0.997	0.653	2.3	0	1	0	0	2	0	0	2	1055.53	2460.63	7001990	108963	3	11	Empty	TRUE
REC-2571 Tp_SS14 rabbit review in vitro_1st June 2023	Uncategorized Sample	TP_SS14	REC-2571_Pool_TpSS14: 20230526_Sample_TpVitSS141_Pool_Fr_01	[gene=tpiA] [locus_tag=TPASS_RS02640] [protein=triose-phosphate isomerase] [protein_id=WP_010881984.1] [location=complement(580511..581260)] [gbkey=CDS]	WP_010881984.1_509		Tp_SS14_rabbit_review.fasta	26539.3	1	3	4	7	0.0001	0.129	TATPAQANAVHAHIR	K	S	0.997	0.434	3.62	0	1	0	0	0	2	1	2	1557.82	708.142	1689500	297263	176	190	Empty	TRUE
REC-2571 Tp_SS14 rabbit review in vitro_1st June 2023	Uncategorized Sample	TP_SS14	REC-2571_Pool_TpSS14: 20230526_Sample_TpVitSS141_Pool_Fr_01	[gene=tpiA] [locus_tag=TPASS_RS02640] [protein=triose-phosphate isomerase] [protein_id=WP_010881984.1] [location=complement(580511..581260)] [gbkey=CDS]	WP_010881984.1_509		Tp_SS14_rabbit_review.fasta	26539.3	1	3	4	7	0.0001	0.129	VILCVGER	R	L	0.997	0.404	1.85	0	1	0	0	2	0	0	2	945.519	1491.77	7045810	146127	122	129	Empty	TRUE
REC-2571 Tp_SS14 rabbit review in vitro_1st June 2023	Uncategorized Sample	TP_SS14	REC-2571_Pool_TpSS14: 20230526_Sample_TpVitSS141_Pool_Fr_01	[locus_tag=TPASS_RS03655] [protein=sulfide/dihydroorotate dehydrogenase-like FAD/NAD-binding protein] [protein_id=WP_014342556.1] [location=complement(802907..803749)] [gbkey=CDS]	WP_014342556.1_696		Tp_SS14_rabbit_review.fasta	30560.9	1	4	5	25	0.0005	0.143	FCAETTRPFGIR	K	T	0.997	0.28	1.86	0	1	0	0	0	4	0	2	1454.72	1783.22	3.37978E7	802670	196	207	Empty	TRUE
REC-2571 Tp_SS14 rabbit review in vitro_1st June 2023	Uncategorized Sample	TP_SS14	REC-2571_Pool_TpSS14: 20230526_Sample_TpVitSS141_Pool_Fr_01	[locus_tag=TPASS_RS03655] [protein=sulfide/dihydroorotate dehydrogenase-like FAD/NAD-binding protein] [protein_id=WP_014342556.1] [location=complement(802907..803749)] [gbkey=CDS]	WP_014342556.1_696		Tp_SS14_rabbit_review.fasta	30560.9	1	4	5	25	0.0005	0.143	KGLVTEPLR	R	E	0.997	0.579	2.16	0	1	0	0	4	0	0	2	1012.62	986.177	1.45487E8	1492420	165	173	Empty	TRUE
REC-2571 Tp_SS14 rabbit review in vitro_1st June 2023	Uncategorized Sample	TP_SS14	REC-2571_Pool_TpSS14: 20230526_Sample_TpVitSS141_Pool_Fr_01	[locus_tag=TPASS_RS03655] [protein=sulfide/dihydroorotate dehydrogenase-like FAD/NAD-binding protein] [protein_id=WP_014342556.1] [location=complement(802907..803749)] [gbkey=CDS]	WP_014342556.1_696		Tp_SS14_rabbit_review.fasta	30560.9	1	4	5	25	0.0005	0.143	KQFSPQVFYLK	K	V	0.997	0.595	3.53	0	1	0	0	6	10	0	2	1384.76	2230.64	1.43774E8	2764670	8	18	Empty	TRUE
REC-2571 Tp_SS14 rabbit review in vitro_1st June 2023	Uncategorized Sample	TP_SS14	REC-2571_Pool_TpSS14: 20230526_Sample_TpVitSS141_Pool_Fr_01	[locus_tag=TPASS_RS03655] [protein=sulfide/dihydroorotate dehydrogenase-like FAD/NAD-binding protein] [protein_id=WP_014342556.1] [location=complement(802907..803749)] [gbkey=CDS]	WP_014342556.1_696		Tp_SS14_rabbit_review.fasta	30560.9	1	4	5	25	0.0005	0.143	VNVGSEIK	R	F	0.994	0.34	1.22	0	1	0	0	1	0	0	2	845.473	862.659	761278	35811.7	228	235	Empty	TRUE
REC-2571 Tp_SS14 rabbit review in vitro_1st June 2023	Uncategorized Sample	TP_SS14	REC-2571_Pool_TpSS14: 20230526_Sample_TpVitSS141_Pool_Fr_01	[gene=gnd] [locus_tag=TPASS_RS01635] [protein=decarboxylating NADP(+)-dependent phosphogluconate dehydrogenase] [protein_id=WP_010881779.1] [location=complement(355209..356675)] [gbkey=CDS]	WP_010881779.1_310		Tp_SS14_rabbit_review.fasta	52768.4	0.951	1	1	1	0	0.0143	KIMLMVK	R	A	0.972	0.208	1.48	0	1	0	0	1	0	0	2	862.525	1194.36	1482210	53097.1	69	75	Empty	TRUE
REC-2571 Tp_SS14 rabbit review in vitro_1st June 2023	Uncategorized Sample	TP_SS14	REC-2571_Pool_TpSS14: 20230526_Sample_TpVitSS141_Pool_Fr_01	[gene=mnmG] [locus_tag=TPASS_RS00215] [protein=tRNA uridine-5-carboxymethylaminomethyl(34) synthesis enzyme MnmG] [protein_id=WP_010881493.1] [location=52595..54487] [gbkey=CDS]	WP_010881493.1_38		Tp_SS14_rabbit_review.fasta	70177.1	1	3	5	12	0.0002	0.0571	EEYHPFVLKR	K	D	0.997	0.244	1.77	0	1	0	0	1	1	0	2	1317.7	1319.32	1.4931E7	156440	411	420	Empty	TRUE
REC-2571 Tp_SS14 rabbit review in vitro_1st June 2023	Uncategorized Sample	TP_SS14	REC-2571_Pool_TpSS14: 20230526_Sample_TpVitSS141_Pool_Fr_01	[gene=mnmG] [locus_tag=TPASS_RS00215] [protein=tRNA uridine-5-carboxymethylaminomethyl(34) synthesis enzyme MnmG] [protein_id=WP_010881493.1] [location=52595..54487] [gbkey=CDS]	WP_010881493.1_38		Tp_SS14_rabbit_review.fasta	70177.1	1	3	5	12	0.0002	0.0571	IPAHFDYAR	K	I	0.997	0.615	2.1	0	1	0	0	3	6	0	2	1089.55	1262.99	6.0413E7	1177400	579	587	Empty	TRUE
REC-2571 Tp_SS14 rabbit review in vitro_1st June 2023	Uncategorized Sample	TP_SS14	REC-2571_Pool_TpSS14: 20230526_Sample_TpVitSS141_Pool_Fr_01	[gene=mnmG] [locus_tag=TPASS_RS00215] [protein=tRNA uridine-5-carboxymethylaminomethyl(34) synthesis enzyme MnmG] [protein_id=WP_010881493.1] [location=52595..54487] [gbkey=CDS]	WP_010881493.1_38		Tp_SS14_rabbit_review.fasta	70177.1	1	3	5	12	0.0002	0.0571	LSCNPSIGGISKGNIVR	R	E	0.973	0.445	1.56	0	1	0	0	0	0	1	2	1771.95	1371.85		102565	46	62	Empty	TRUE
REC-2571 Tp_SS14 rabbit review in vitro_1st June 2023	Uncategorized Sample	TP_SS14	REC-2571_Pool_TpSS14: 20230526_Sample_TpVitSS141_Pool_Fr_01	TREMBL:Q2KJF1 (Bos taurus) Alpha-1-B glycoprotein	Q2KJF1		contaminants.fasta	53553.6	1	2	3	4	0.0001	0.0477	LRSELAAWSR	R	D	0.996	0.507	2.44	0	1	0	0	2	1	0	2	1188.65	1559.38	5.29619E7	523770	286	295	Empty	TRUE
REC-2571 Tp_SS14 rabbit review in vitro_1st June 2023	Uncategorized Sample	TP_SS14	REC-2571_Pool_TpSS14: 20230526_Sample_TpVitSS141_Pool_Fr_01	TREMBL:Q2KJF1 (Bos taurus) Alpha-1-B glycoprotein	Q2KJF1		contaminants.fasta	53553.6	1	2	3	4	0.0001	0.0477	VLSPAGPEAQFELR	R	G	0.997	0.538	2.41	0	1	0	0	1	0	0	2	1513.8	2487.76	1367340	19046	357	370	Empty	TRUE
REC-2571 Tp_SS14 rabbit review in vitro_1st June 2023	Uncategorized Sample	TP_SS14	REC-2571_Pool_TpSS14: 20230526_Sample_TpVitSS141_Pool_Fr_01	[gene=sufD] [locus_tag=TPASS_RS03035] [protein=Fe-S cluster assembly protein SufD] [protein_id=WP_010882059.1] [location=667277..668425] [gbkey=CDS]	WP_010882059.1_579		Tp_SS14_rabbit_review.fasta	43024.3	1	2	2	13	0.0003	0.0628	NSHAHICACGVVK	K	D	0.997	0.317	3.18	0	1	0	0	0	2	0	2	1452.68	530.337	1881600	36221.8	249	261	Empty	TRUE
REC-2571 Tp_SS14 rabbit review in vitro_1st June 2023	Uncategorized Sample	TP_SS14	REC-2571_Pool_TpSS14: 20230526_Sample_TpVitSS141_Pool_Fr_01	[gene=sufD] [locus_tag=TPASS_RS03035] [protein=Fe-S cluster assembly protein SufD] [protein_id=WP_010882059.1] [location=667277..668425] [gbkey=CDS]	WP_010882059.1_579		Tp_SS14_rabbit_review.fasta	43024.3	1	2	2	13	0.0003	0.0628	TQVTSSSALVR	R	S	0.997	0.651	1.51	0	1	0	0	11	0	0	2	1148.63	1045.13	8.66375E8	8443570	25	35	Empty	TRUE
REC-2571 Tp_SS14 rabbit review in vitro_1st June 2023	Uncategorized Sample	TP_SS14	REC-2571_Pool_TpSS14: 20230526_Sample_TpVitSS141_Pool_Fr_01	[gene=flhF] [locus_tag=TPASS_RS03545] [protein=flagellar biosynthesis protein FlhF] [protein_id=WP_010882158.1] [location=complement(781645..782958)] [gbkey=CDS]	WP_010882158.1_674		Tp_SS14_rabbit_review.fasta	49284.5	0.999	1	1	4	0.0001	0.0183	QYALFEYR	K	A	0.997	0.643	2.16	0	1	0	0	4	0	0	2	1089.54	2464.23	1.47603E7	163425	356	363	Empty	TRUE
REC-2571 Tp_SS14 rabbit review in vitro_1st June 2023	Uncategorized Sample	TP_SS14	REC-2571_Pool_TpSS14: 20230526_Sample_TpVitSS141_Pool_Fr_01	[locus_tag=TPASS_RS04920] [protein=cyclic nucleotide-binding domain-containing protein] [protein_id=WP_041608828.1] [location=1081062..1082396] [gbkey=CDS]	WP_041608828.1_941		Tp_SS14_rabbit_review.fasta	50236.5	0.998	1	1	2	0	0.0203	NTLTLLGQR	K	T	0.997	0.463	1.98	0	1	0	0	2	0	0	2	1015.59	1925.03	1.03031E7	216366	425	433	Empty	TRUE
REC-2571 Tp_SS14 rabbit review in vitro_1st June 2023	Uncategorized Sample	TP_SS14	REC-2571_Pool_TpSS14: 20230526_Sample_TpVitSS141_Pool_Fr_01	(Bos taurus) similar to Pregnancy zone protein, partial	ENSEMBL:ENSBTAP00000037665		contaminants.fasta	65191.6	0.997	1	1	1	0	0.0242	VHYILNGQILTDER	R	E	0.997	0.548	3.32	0	1	0	0	0	1	0	2	1670.89	2251.45		56293.8	481	494	Empty	TRUE
REC-2571 Tp_SS14 rabbit review in vitro_1st June 2023	Uncategorized Sample	TP_SS14	REC-2571_Pool_TpSS14: 20230526_Sample_TpVitSS141_Pool_Fr_01	TREMBL:Q2KJC7;Q8HZM3 (Bos taurus) Periostin, osteoblast specific factor	Q2KJC7		contaminants.fasta	86862.5	0.995	1	2	13	0.0003	0.0205	NGAIHIFQEIIKPAEK	R	S	0.997	0.734	4.02	0	1	0	0	0	11	2	2	1808.01	2537.28	3.21283E7	904263	482	497	Empty	TRUE
REC-2571 Tp_SS14 rabbit review in vitro_1st June 2023	Uncategorized Sample	TP_SS14	REC-2571_Pool_TpSS14: 20230526_Sample_TpVitSS141_Pool_Fr_01	[locus_tag=TPASS_RS03285] [protein=flagellar filament outer layer protein FlaA] [protein_id=WP_014342815.1] [location=727033..727761] [gbkey=CDS]	WP_014342815.1_626		Tp_SS14_rabbit_review.fasta	27234.3	1	4	5	12	0.0002	0.161	FIGVECK	R	F	0.989	0.274	1.45	0	1	0	0	3	0	0	2	852.428	1185.19	2.29678E7	358342	90	96	Empty	TRUE
REC-2571 Tp_SS14 rabbit review in vitro_1st June 2023	Uncategorized Sample	TP_SS14	REC-2571_Pool_TpSS14: 20230526_Sample_TpVitSS141_Pool_Fr_01	[locus_tag=TPASS_RS03285] [protein=flagellar filament outer layer protein FlaA] [protein_id=WP_014342815.1] [location=727033..727761] [gbkey=CDS]	WP_014342815.1_626		Tp_SS14_rabbit_review.fasta	27234.3	1	4	5	12	0.0002	0.161	FIGVECKFNR	R	Q	0.997	0.438	3.39	0	1	0	0	0	2	0	2	1269.64	1562.2	5218220	194187	90	99	Empty	TRUE
REC-2571 Tp_SS14 rabbit review in vitro_1st June 2023	Uncategorized Sample	TP_SS14	REC-2571_Pool_TpSS14: 20230526_Sample_TpVitSS141_Pool_Fr_01	[locus_tag=TPASS_RS03285] [protein=flagellar filament outer layer protein FlaA] [protein_id=WP_014342815.1] [location=727033..727761] [gbkey=CDS]	WP_014342815.1_626		Tp_SS14_rabbit_review.fasta	27234.3	1	4	5	12	0.0002	0.161	NLSVSVPTHIPQTSR	K	Y	0.997	0.557	2.77	0	1	0	0	1	4	0	2	1635.88	1937.84	1.37176E7	740814	166	180	Empty	TRUE
REC-2571 Tp_SS14 rabbit review in vitro_1st June 2023	Uncategorized Sample	TP_SS14	REC-2571_Pool_TpSS14: 20230526_Sample_TpVitSS141_Pool_Fr_01	[locus_tag=TPASS_RS03285] [protein=flagellar filament outer layer protein FlaA] [protein_id=WP_014342815.1] [location=727033..727761] [gbkey=CDS]	WP_014342815.1_626		Tp_SS14_rabbit_review.fasta	27234.3	1	4	5	12	0.0002	0.161	YLGSAQHLSFVGFR	R	I	0.997	0.52	2.32	0	1	0	0	0	2	0	2	1581.82	2536.4	2016050	76306.4	181	194	Empty	TRUE
REC-2571 Tp_SS14 rabbit review in vitro_1st June 2023	Uncategorized Sample	TP_SS14	REC-2571_Pool_TpSS14: 20230526_Sample_TpVitSS141_Pool_Fr_01	[locus_tag=TPASS_RS02320] [protein=acetate kinase] [protein_id=WP_010881925.1] [location=complement(506531..507877)] [gbkey=CDS]	WP_010881925.1_450		Tp_SS14_rabbit_review.fasta	49195.1	1	3	3	9	0.0002	0.0826	AVIAVGVVER	R	V	0.997	0.456	2.27	0	1	0	0	4	0	0	2	1012.61	1773.41	2.24211E7	382624	24	33	Empty	TRUE
REC-2571 Tp_SS14 rabbit review in vitro_1st June 2023	Uncategorized Sample	TP_SS14	REC-2571_Pool_TpSS14: 20230526_Sample_TpVitSS141_Pool_Fr_01	[locus_tag=TPASS_RS02320] [protein=acetate kinase] [protein_id=WP_010881925.1] [location=complement(506531..507877)] [gbkey=CDS]	WP_010881925.1_450		Tp_SS14_rabbit_review.fasta	49195.1	1	3	3	9	0.0002	0.0826	MIILTLNCGSSSVK	-	Y	0.997	0.703	3.5	0	1	0	0	4	0	0	2	1538.79	2221.39	1.01143E7	144493	1	14	Empty	TRUE
REC-2571 Tp_SS14 rabbit review in vitro_1st June 2023	Uncategorized Sample	TP_SS14	REC-2571_Pool_TpSS14: 20230526_Sample_TpVitSS141_Pool_Fr_01	[locus_tag=TPASS_RS02320] [protein=acetate kinase] [protein_id=WP_010881925.1] [location=complement(506531..507877)] [gbkey=CDS]	WP_010881925.1_450		Tp_SS14_rabbit_review.fasta	49195.1	1	3	3	9	0.0002	0.0826	YGFHGTSFLYTAK	R	R	0.997	0.625	3.12	0	1	0	0	0	1	0	2	1491.73	2227.51		45834.9	177	189	Empty	TRUE
REC-2571 Tp_SS14 rabbit review in vitro_1st June 2023	Uncategorized Sample	TP_SS14	REC-2571_Pool_TpSS14: 20230526_Sample_TpVitSS141_Pool_Fr_01	[locus_tag=TPASS_RS03405] [protein=sugar ABC transporter ATP-binding protein] [protein_id=WP_010882130.1] [location=751072..752562] [gbkey=CDS]	WP_010882130.1_648		Tp_SS14_rabbit_review.fasta	55193.9	1	3	3	13	0.0003	0.0484	DISLSVKR	R	G	0.992	0.168	1.03	0	1	0	0	2	0	0	2	917.542	1120.07	2.07584E7	407627	272	279	Empty	TRUE
REC-2571 Tp_SS14 rabbit review in vitro_1st June 2023	Uncategorized Sample	TP_SS14	REC-2571_Pool_TpSS14: 20230526_Sample_TpVitSS141_Pool_Fr_01	[locus_tag=TPASS_RS03405] [protein=sugar ABC transporter ATP-binding protein] [protein_id=WP_010882130.1] [location=751072..752562] [gbkey=CDS]	WP_010882130.1_648		Tp_SS14_rabbit_review.fasta	55193.9	1	3	3	13	0.0003	0.0484	LFAIIR	R	D	0.994	0.4	1.41	0	1	0	0	4	0	0	2	732.477	2237.04	1.79041E7	228977	179	184	Empty	TRUE
REC-2571 Tp_SS14 rabbit review in vitro_1st June 2023	Uncategorized Sample	TP_SS14	REC-2571_Pool_TpSS14: 20230526_Sample_TpVitSS141_Pool_Fr_01	[locus_tag=TPASS_RS03405] [protein=sugar ABC transporter ATP-binding protein] [protein_id=WP_010882130.1] [location=751072..752562] [gbkey=CDS]	WP_010882130.1_648		Tp_SS14_rabbit_review.fasta	55193.9	1	3	3	13	0.0003	0.0484	LNFAFVPEER	K	K	0.997	0.748	2.49	0	1	0	0	7	0	0	2	1221.63	2792.25	3.65885E7	761807	329	338	Empty	TRUE
REC-2571 Tp_SS14 rabbit review in vitro_1st June 2023	Uncategorized Sample	TP_SS14	REC-2571_Pool_TpSS14: 20230526_Sample_TpVitSS141_Pool_Fr_01	SWISS-PROT:Q28085 (Bos taurus) Complement factor H precursor	Q28085		contaminants.fasta	140372	0.998	1	1	6	0.0001	0.0105	TPVILNGQAVLPK	K	A	0.997	0.879	2.02	0	1	0	0	6	0	0	2	1349.82	2361.87	9770400	427968	212	224	Empty	TRUE
REC-2571 Tp_SS14 rabbit review in vitro_1st June 2023	Uncategorized Sample	TP_SS14	REC-2571_Pool_TpSS14: 20230526_Sample_TpVitSS141_Pool_Fr_01	[locus_tag=TPASS_RS02645] [protein=phosphoglycerate kinase] [protein_id=WP_010881985.1] [location=complement(581411..582670)] [gbkey=CDS]	WP_010881985.1_510		Tp_SS14_rabbit_review.fasta	44942.7	1	6	7	20	0.0004	0.162	EHASTVVLPR	R	L	0.997	0.895	2.43	0	1	0	0	6	4	0	2	1108.61	904.961	2.17377E7	1041320	175	184	Empty	TRUE
REC-2571 Tp_SS14 rabbit review in vitro_1st June 2023	Uncategorized Sample	TP_SS14	REC-2571_Pool_TpSS14: 20230526_Sample_TpVitSS141_Pool_Fr_01	[locus_tag=TPASS_RS02645] [protein=phosphoglycerate kinase] [protein_id=WP_010881985.1] [location=complement(581411..582670)] [gbkey=CDS]	WP_010881985.1_510		Tp_SS14_rabbit_review.fasta	44942.7	1	6	7	20	0.0004	0.162	HVVLISHLGDPTR	R	D	0.997	0.64	2.76	0	1	0	0	0	4	0	2	1443.81	1414.55	1.09038E7	310626	54	66	Empty	TRUE
REC-2571 Tp_SS14 rabbit review in vitro_1st June 2023	Uncategorized Sample	TP_SS14	REC-2571_Pool_TpSS14: 20230526_Sample_TpVitSS141_Pool_Fr_01	[locus_tag=TPASS_RS02645] [protein=phosphoglycerate kinase] [protein_id=WP_010881985.1] [location=complement(581411..582670)] [gbkey=CDS]	WP_010881985.1_510		Tp_SS14_rabbit_review.fasta	44942.7	1	6	7	20	0.0004	0.162	LGVPVHFAPSCVGQR	K	E	0.997	0.542	2.61	0	1	0	0	0	1	0	2	1623.84	2069.53		37383	105	119	Empty	TRUE
REC-2571 Tp_SS14 rabbit review in vitro_1st June 2023	Uncategorized Sample	TP_SS14	REC-2571_Pool_TpSS14: 20230526_Sample_TpVitSS141_Pool_Fr_01	[locus_tag=TPASS_RS02645] [protein=phosphoglycerate kinase] [protein_id=WP_010881985.1] [location=complement(581411..582670)] [gbkey=CDS]	WP_010881985.1_510		Tp_SS14_rabbit_review.fasta	44942.7	1	6	7	20	0.0004	0.162	MSHVSTGGGASLK	R	L	0.997	0.65	2.11	0	1	0	0	0	2	0	2	1231.61	566.464	2683070	168147	392	404	Empty	TRUE
REC-2571 Tp_SS14 rabbit review in vitro_1st June 2023	Uncategorized Sample	TP_SS14	REC-2571_Pool_TpSS14: 20230526_Sample_TpVitSS141_Pool_Fr_01	[locus_tag=TPASS_RS02645] [protein=phosphoglycerate kinase] [protein_id=WP_010881985.1] [location=complement(581411..582670)] [gbkey=CDS]	WP_010881985.1_510		Tp_SS14_rabbit_review.fasta	44942.7	1	6	7	20	0.0004	0.162	VTAAVPTLR	R	Y	0.973	0.489	1.64	0	1	0	0	2	0	0	2	927.562	1515.39	2.08651E7	211225	37	45	Empty	TRUE
REC-2571 Tp_SS14 rabbit review in vitro_1st June 2023	Uncategorized Sample	TP_SS14	REC-2571_Pool_TpSS14: 20230526_Sample_TpVitSS141_Pool_Fr_01	[locus_tag=TPASS_RS02645] [protein=phosphoglycerate kinase] [protein_id=WP_010881985.1] [location=complement(581411..582670)] [gbkey=CDS]	WP_010881985.1_510		Tp_SS14_rabbit_review.fasta	44942.7	1	6	7	20	0.0004	0.162	YIIEQGPR	R	H	0.996	0.226	1.09	0	1	0	0	1	0	0	2	975.526	1238.72	1436840	36121.9	46	53	Empty	TRUE
REC-2571 Tp_SS14 rabbit review in vitro_1st June 2023	Uncategorized Sample	TP_SS14	REC-2571_Pool_TpSS14: 20230526_Sample_TpVitSS141_Pool_Fr_01	[locus_tag=TPASS_RS04360] [protein=HEAT repeat domain-containing protein] [protein_id=WP_014505642.1] [location=complement(960286..961737)] [gbkey=CDS]	WP_014505642.1_833		Tp_SS14_rabbit_review.fasta	53866.8	0.992	1	1	3	0.0001	0.0145	ELTPLLR	R	E	0.996	0.789	1.87	0	1	0	0	3	0	0	2	841.514	1899.38	1.0346E8	1041220	155	161	Empty	TRUE
REC-2571 Tp_SS14 rabbit review in vitro_1st June 2023	Uncategorized Sample	TP_SS14	REC-2571_Pool_TpSS14: 20230526_Sample_TpVitSS141_Pool_Fr_01	SWISS-PROT:Q28065 (Bos taurus) C4b-binding protein alpha chain precursor	Q28065		contaminants.fasta	68886.4	0.995	1	1	6	0.0001	0.0279	ELSCTSSGWSPAVPQCK	K	A	0.997	0.853	5.12	0	1	0	0	6	0	0	2	1893.85	2045.18	2.12997E8	1910480	468	484	Empty	TRUE
REC-2571 Tp_SS14 rabbit review in vitro_1st June 2023	Uncategorized Sample	TP_SS14	REC-2571_Pool_TpSS14: 20230526_Sample_TpVitSS141_Pool_Fr_01	[locus_tag=TPASS_RS04065] [protein=MetQ/NlpA family ABC transporter substrate-binding protein] [protein_id=WP_010882265.1] [location=complement(890373..891179)] [gbkey=CDS]	WP_010882265.1_775		Tp_SS14_rabbit_review.fasta	29080.5	1	2	2	7	0.0001	0.097	AGSGLFATVEDVQQNVR	R	N	0.997	0.688	3.65	0	1	0	0	5	0	0	2	1790.9	3052.59	7398770	231243	157	173	Empty	TRUE
REC-2571 Tp_SS14 rabbit review in vitro_1st June 2023	Uncategorized Sample	TP_SS14	REC-2571_Pool_TpSS14: 20230526_Sample_TpVitSS141_Pool_Fr_01	[locus_tag=TPASS_RS04065] [protein=MetQ/NlpA family ABC transporter substrate-binding protein] [protein_id=WP_010882265.1] [location=complement(890373..891179)] [gbkey=CDS]	WP_010882265.1_775		Tp_SS14_rabbit_review.fasta	29080.5	1	2	2	7	0.0001	0.097	LLEAAGFIR	R	M	0.997	0.565	1.25	0	1	0	0	2	0	0	2	989.578	2404.82	2811430	116290	146	154	Empty	TRUE
REC-2571 Tp_SS14 rabbit review in vitro_1st June 2023	Uncategorized Sample	TP_SS14	REC-2571_Pool_TpSS14: 20230526_Sample_TpVitSS141_Pool_Fr_01	[locus_tag=TPASS_RS00185] [protein=D-2-hydroxyacid dehydrogenase] [protein_id=WP_010881486.1] [location=complement(44566..45561)] [gbkey=CDS]	WP_010881486.1_32		Tp_SS14_rabbit_review.fasta	36874.2	1	6	7	21	0.0004	0.233	CVVFNLR	R	E	0.997	0.602	2.3	0	1	0	0	4	0	0	2	907.482	2001.23	5.10564E7	464509	3	9	Empty	TRUE
REC-2571 Tp_SS14 rabbit review in vitro_1st June 2023	Uncategorized Sample	TP_SS14	REC-2571_Pool_TpSS14: 20230526_Sample_TpVitSS141_Pool_Fr_01	[locus_tag=TPASS_RS00185] [protein=D-2-hydroxyacid dehydrogenase] [protein_id=WP_010881486.1] [location=complement(44566..45561)] [gbkey=CDS]	WP_010881486.1_32		Tp_SS14_rabbit_review.fasta	36874.2	1	6	7	21	0.0004	0.233	DGVYLVNTAR	K	G	0.997	0.342	1.61	0	1	0	0	3	0	0	2	1107.58	1772.05	5094700	292274	226	235	Empty	TRUE
REC-2571 Tp_SS14 rabbit review in vitro_1st June 2023	Uncategorized Sample	TP_SS14	REC-2571_Pool_TpSS14: 20230526_Sample_TpVitSS141_Pool_Fr_01	[locus_tag=TPASS_RS00185] [protein=D-2-hydroxyacid dehydrogenase] [protein_id=WP_010881486.1] [location=complement(44566..45561)] [gbkey=CDS]	WP_010881486.1_32		Tp_SS14_rabbit_review.fasta	36874.2	1	6	7	21	0.0004	0.233	EIETFVR	R	K	0.979	0.36	1.75	0	1	0	0	2	0	0	2	893.473	1557.22	7824010	204780	123	129	Empty	TRUE
REC-2571 Tp_SS14 rabbit review in vitro_1st June 2023	Uncategorized Sample	TP_SS14	REC-2571_Pool_TpSS14: 20230526_Sample_TpVitSS141_Pool_Fr_01	[locus_tag=TPASS_RS00185] [protein=D-2-hydroxyacid dehydrogenase] [protein_id=WP_010881486.1] [location=complement(44566..45561)] [gbkey=CDS]	WP_010881486.1_32		Tp_SS14_rabbit_review.fasta	36874.2	1	6	7	21	0.0004	0.233	GAVIDSQALLDSLDKGK	R	I	0.997	0.695	4.36	0	1	0	0	1	4	0	2	1729.93	2814.69	2.29706E7	549607	236	252	Empty	TRUE
REC-2571 Tp_SS14 rabbit review in vitro_1st June 2023	Uncategorized Sample	TP_SS14	REC-2571_Pool_TpSS14: 20230526_Sample_TpVitSS141_Pool_Fr_01	[locus_tag=TPASS_RS00185] [protein=D-2-hydroxyacid dehydrogenase] [protein_id=WP_010881486.1] [location=complement(44566..45561)] [gbkey=CDS]	WP_010881486.1_32		Tp_SS14_rabbit_review.fasta	36874.2	1	6	7	21	0.0004	0.233	GVGAQVVGFDPYPNDAAK	K	E	0.997	0.781	2.56	0	1	0	0	2	0	0	2	1804.89	2490.04	1313180	24135.6	167	184	Empty	TRUE
REC-2571 Tp_SS14 rabbit review in vitro_1st June 2023	Uncategorized Sample	TP_SS14	REC-2571_Pool_TpSS14: 20230526_Sample_TpVitSS141_Pool_Fr_01	[locus_tag=TPASS_RS00185] [protein=D-2-hydroxyacid dehydrogenase] [protein_id=WP_010881486.1] [location=complement(44566..45561)] [gbkey=CDS]	WP_010881486.1_32		Tp_SS14_rabbit_review.fasta	36874.2	1	6	7	21	0.0004	0.233	IAGAALDAYEFEGPYIPK	K	D	0.997	0.689	3.83	0	1	0	0	5	0	0	2	1924.97	3298.83	5316530	119399	253	270	Empty	TRUE
REC-2571 Tp_SS14 rabbit review in vitro_1st June 2023	Uncategorized Sample	TP_SS14	REC-2571_Pool_TpSS14: 20230526_Sample_TpVitSS141_Pool_Fr_01	[locus_tag=TPASS_RS03370] [protein=hypothetical protein] [protein_id=WP_010882123.1] [location=744110..745033] [gbkey=CDS]	WP_010882123.1_641		Tp_SS14_rabbit_review.fasta	34764.3	1	2	2	4	0.0001	0.0521	VGSLSQPAR	R	A	0.997	0.332	1.6	0	1	0	0	2	0	0	2	914.505	622.482	1888730	74943.1	178	186	Empty	TRUE
REC-2571 Tp_SS14 rabbit review in vitro_1st June 2023	Uncategorized Sample	TP_SS14	REC-2571_Pool_TpSS14: 20230526_Sample_TpVitSS141_Pool_Fr_01	[locus_tag=TPASS_RS03370] [protein=hypothetical protein] [protein_id=WP_010882123.1] [location=744110..745033] [gbkey=CDS]	WP_010882123.1_641		Tp_SS14_rabbit_review.fasta	34764.3	1	2	2	4	0.0001	0.0521	YEALFAR	R	A	0.996	0.746	2	0	1	0	0	2	0	0	2	869.452	1784.2	1.02256E7	168081	260	266	Empty	TRUE
REC-2571 Tp_SS14 rabbit review in vitro_1st June 2023	Uncategorized Sample	TP_SS14	REC-2571_Pool_TpSS14: 20230526_Sample_TpVitSS141_Pool_Fr_01	[locus_tag=TPASS_RS01895] [protein=UDP-N-acetylmuramoyl-tripeptide--D-alanyl-D-alanine ligase] [protein_id=WP_010881834.1] [location=411319..412698] [gbkey=CDS]	WP_010881834.1_363		Tp_SS14_rabbit_review.fasta	50234.4	0.999	1	1	1	0	0.0218	GAVATLIDQR	K	Y	0.995	0.309	1.34	0	1	0	0	1	0	0	2	1043.58	1973.09		87190.8	63	72	Empty	TRUE
REC-2571 Tp_SS14 rabbit review in vitro_1st June 2023	Uncategorized Sample	TP_SS14	REC-2571_Pool_TpSS14: 20230526_Sample_TpVitSS141_Pool_Fr_01	[gene=rpoA] [locus_tag=TPASS_RS01065] [protein=DNA-directed RNA polymerase subunit alpha] [protein_id=WP_010881660.1] [location=217196..218251] [gbkey=CDS]	WP_010881660.1_202		Tp_SS14_rabbit_review.fasta	39545.4	0.995	1	1	4	0.0001	0.0541	FTASPFETGFGTTVGNCLR	K	R	0.997	0.903	3.09	0	1	0	0	4	0	0	2	2061.97	3208.98	1440320	31713.2	30	48	Empty	TRUE
REC-2571 Tp_SS14 rabbit review in vitro_1st June 2023	Uncategorized Sample	TP_SS14	REC-2571_Pool_TpSS14: 20230526_Sample_TpVitSS141_Pool_Fr_01	Phosphoglucomutase-1 OS=Oryctolagus cuniculus OX=9986 GN=PGM1 PE=1 SV=2	P00949		Tp_SS14_rabbit_review.fasta	61560.4	0.999	1	1	4	0.0001	0.0214	LSGTGSAGATIR	R	L	0.997	0.607	2.64	0	1	0	0	4	0	0	2	1090.59	781.604	7.92779E7	701870	504	515	Empty	TRUE
REC-2571 Tp_SS14 rabbit review in vitro_1st June 2023	Uncategorized Sample	TP_SS14	REC-2571_Pool_TpSS14: 20230526_Sample_TpVitSS141_Pool_Fr_01	[locus_tag=TPASS_RS01450] [protein=methyltransferase domain-containing protein] [protein_id=WP_014342786.1] [location=302383..304956] [gbkey=CDS]	WP_014342786.1_271		Tp_SS14_rabbit_review.fasta	95589.6	1	1	1	4	0.0001	0.0117	QVVVFVPSVK	R	I	0.997	0.517	1.71	0	1	0	0	4	0	0	2	1101.67	2332.11	8782800	199654	237	246	Empty	TRUE
REC-2571 Tp_SS14 rabbit review in vitro_1st June 2023	Uncategorized Sample	TP_SS14	REC-2571_Pool_TpSS14: 20230526_Sample_TpVitSS141_Pool_Fr_01	Triosephosphate isomerase OS=Oryctolagus cuniculus OX=9986 GN=TPI1 PE=1 SV=3	P00939		Tp_SS14_rabbit_review.fasta	26756.3	1	2	3	18	0.0004	0.104	VIADNVKDWSK	K	V	0.997	0.676	2.78	0	1	0	0	5	7	0	2	1274.67	1450.14	4.85706E8	6002290	150	160	Empty	TRUE
REC-2571 Tp_SS14 rabbit review in vitro_1st June 2023	Uncategorized Sample	TP_SS14	REC-2571_Pool_TpSS14: 20230526_Sample_TpVitSS141_Pool_Fr_01	Triosephosphate isomerase OS=Oryctolagus cuniculus OX=9986 GN=TPI1 PE=1 SV=3	P00939		Tp_SS14_rabbit_review.fasta	26756.3	1	2	3	18	0.0004	0.104	VVLAYEPVWAIGTGK	K	T	0.997	0.831	3.15	0	1	0	0	6	0	0	2	1602.89	3346.4	9531090	229126	161	175	Empty	TRUE
REC-2571 Tp_SS14 rabbit review in vitro_1st June 2023	Uncategorized Sample	TP_SS14	REC-2571_Pool_TpSS14: 20230526_Sample_TpVitSS141_Pool_Fr_01	TREMBL:Q2KJ62 (Bos taurus) KNG protein	Q2KJ62		contaminants.fasta	68964.6	0.885	0	0	5	0.0001	0.0676	ISSFSQK	R	C	0.997	0.425	1.13	0	1	0	0	2	0	0	2	796.42	611.857	667554	53590.9	240	246	Empty	FALSE	P01045-1
REC-2571 Tp_SS14 rabbit review in vitro_1st June 2023	Uncategorized Sample	TP_SS14	REC-2571_Pool_TpSS14: 20230526_Sample_TpVitSS141_Pool_Fr_01	TREMBL:Q2KJ62 (Bos taurus) KNG protein	Q2KJ62		contaminants.fasta	68964.6	0.885	0	0	5	0.0001	0.0676	LCAGCPKPIPVDSPDLEEPLSHSIAK	R	L	0.997	0.502	4.98	0	1	0	0	0	0	2	2	2830.41	2387.24	3.24576E7	265198	262	287	Empty	TRUE
REC-2571 Tp_SS14 rabbit review in vitro_1st June 2023	Uncategorized Sample	TP_SS14	REC-2571_Pool_TpSS14: 20230526_Sample_TpVitSS141_Pool_Fr_01	TREMBL:Q2KJ62 (Bos taurus) KNG protein	Q2KJ62		contaminants.fasta	68964.6	0.885	0	0	5	0.0001	0.0676	RPPGFSPFR	K	S	0.953	0.562	1.05	0	1	0	0	0	1	0	2	1060.57	1497.72		39047.1	380	388	Empty	FALSE	P01045-1
REC-2571 Tp_SS14 rabbit review in vitro_1st June 2023	Uncategorized Sample	TP_SS14	REC-2571_Pool_TpSS14: 20230526_Sample_TpVitSS141_Pool_Fr_01	[locus_tag=TPASS_RS03620] [protein=flagellar hook-length control protein FliK] [protein_id=WP_010882174.1] [location=complement(795425..797068)] [gbkey=CDS]	WP_010882174.1_689		Tp_SS14_rabbit_review.fasta	56461.1	0.999	1	1	2	0	0.0128	FTVLDAR	R	R	0.997	0.428	1.71	0	1	0	0	2	0	0	2	821.452	1677.47	5779900	148862	318	324	Empty	TRUE
REC-2571 Tp_SS14 rabbit review in vitro_1st June 2023	Uncategorized Sample	TP_SS14	REC-2571_Pool_TpSS14: 20230526_Sample_TpVitSS141_Pool_Fr_01	[gene=leuS] [locus_tag=TPASS_RS02890] [protein=leucine--tRNA ligase] [protein_id=WP_010882032.1] [location=638456..641092] [gbkey=CDS]	WP_010882032.1_556		Tp_SS14_rabbit_review.fasta	98990.2	0.995	1	1	2	0	0.0068	DWVFSR	R	Q	0.987	0.307	1.38	0	1	0	0	2	0	0	2	809.394	2305.17		51813.2	438	443	Empty	TRUE
REC-2571 Tp_SS14 rabbit review in vitro_1st June 2023	Uncategorized Sample	TP_SS14	REC-2571_Pool_TpSS14: 20230526_Sample_TpVitSS141_Pool_Fr_01	[gene=rpoB] [locus_tag=TPASS_RS01230] [protein=DNA-directed RNA polymerase subunit beta] [protein_id=WP_010881689.1] [location=246783..250319] [gbkey=CDS]	WP_010881689.1_229		Tp_SS14_rabbit_review.fasta	132450	0.999	1	1	5	0.0001	0.0076	LLNSIFGEK	R	A	0.997	0.605	1.64	0	1	0	0	5	0	0	2	1020.57	2438.13	2.8478E8	2772720	869	877	Empty	TRUE
REC-2571 Tp_SS14 rabbit review in vitro_1st June 2023	Uncategorized Sample	TP_SS14	REC-2571_Pool_TpSS14: 20230526_Sample_TpVitSS141_Pool_Fr_01	[locus_tag=TPASS_RS01470] [protein=ribose-phosphate pyrophosphokinase] [protein_id=WP_010881743.1] [location=308172..309437] [gbkey=CDS]	WP_010881743.1_275		Tp_SS14_rabbit_review.fasta	47432.1	0.974	1	1	1	0	0.0333	TRLENLHASYQIIR	R	E	0.986	0.347	2.42	0	1	0	0	0	1	0	2	1713.94	1682.57		89243.1	212	225	Empty	TRUE
REC-2571 Tp_SS14 rabbit review in vitro_1st June 2023	Uncategorized Sample	TP_SS14	REC-2571_Pool_TpSS14: 20230526_Sample_TpVitSS141_Pool_Fr_01	Voltage-dependent anion-selective channel protein 2 OS=Oryctolagus cuniculus OX=9986 GN=VDAC2 PE=2 SV=1	P68003		Tp_SS14_rabbit_review.fasta	31581.4	1	2	3	8	0.0002	0.0952	NNFAVGYR	R	T	0.984	0.41	2	0	1	0	0	2	0	0	2	940.463	1337.42	1.2179E7	214675	178	185	Empty	TRUE
REC-2571 Tp_SS14 rabbit review in vitro_1st June 2023	Uncategorized Sample	TP_SS14	REC-2571_Pool_TpSS14: 20230526_Sample_TpVitSS141_Pool_Fr_01	Voltage-dependent anion-selective channel protein 2 OS=Oryctolagus cuniculus OX=9986 GN=VDAC2 PE=2 SV=1	P68003		Tp_SS14_rabbit_review.fasta	31581.4	1	2	3	8	0.0002	0.0952	VNNSSLIGVGYTQTLRPGVK	K	L	0.997	0.844	4.26	0	1	0	0	2	4	0	2	2103.16	2230.49	5.70755E7	822301	248	267	Empty	TRUE
REC-2571 Tp_SS14 rabbit review in vitro_1st June 2023	Uncategorized Sample	TP_SS14	REC-2571_Pool_TpSS14: 20230526_Sample_TpVitSS141_Pool_Fr_01	[gene=thrS] [locus_tag=TPASS_RS04145] [protein=threonine--tRNA ligase] [protein_id=WP_010882281.1] [location=907670..909448] [gbkey=CDS]	WP_010882281.1_791		Tp_SS14_rabbit_review.fasta	67399.5	0.999	1	1	4	0.0001	0.022	VYADFGFAQEQIR	R	V	0.997	0.776	3.37	0	1	0	0	4	0	0	2	1543.75	2782.34	2285510	59397.6	357	369	Empty	TRUE
REC-2571 Tp_SS14 rabbit review in vitro_1st June 2023	Uncategorized Sample	TP_SS14	REC-2571_Pool_TpSS14: 20230526_Sample_TpVitSS141_Pool_Fr_01	[locus_tag=TPASS_RS04030] [protein=hypothetical protein] [protein_id=WP_014342828.1] [location=complement(882925..883947)] [gbkey=CDS]	WP_014342828.1_768		Tp_SS14_rabbit_review.fasta	38577.8	0.999	1	1	2	0	0.0265	AQGVAALSR	R	Q	0.997	0.305	1.64	0	1	0	0	2	0	0	2	872.495	808.126	2.55016E7	321502	257	265	Empty	TRUE
REC-2571 Tp_SS14 rabbit review in vitro_1st June 2023	Uncategorized Sample	TP_SS14	REC-2571_Pool_TpSS14: 20230526_Sample_TpVitSS141_Pool_Fr_01	[locus_tag=TPASS_RS01270] [protein=flagellar filament outer layer protein FlaA] [protein_id=WP_010881697.1] [location=262642..263694] [gbkey=CDS]	WP_010881697.1_237		Tp_SS14_rabbit_review.fasta	38856.2	1	8	12	59	0.0012	0.251	DAAHAGGDYVGYFK	R	D	0.997	0.779	3.11	0	1	0	0	4	7	0	2	1470.66	2010.48	4.54199E7	1201330	263	276	Empty	TRUE
REC-2571 Tp_SS14 rabbit review in vitro_1st June 2023	Uncategorized Sample	TP_SS14	REC-2571_Pool_TpSS14: 20230526_Sample_TpVitSS141_Pool_Fr_01	[locus_tag=TPASS_RS01270] [protein=flagellar filament outer layer protein FlaA] [protein_id=WP_010881697.1] [location=262642..263694] [gbkey=CDS]	WP_010881697.1_237		Tp_SS14_rabbit_review.fasta	38856.2	1	8	12	59	0.0012	0.251	DAAHAGGDYVGYFKDVK	R	I	0.997	0.658	3.81	0	1	0	0	0	4	0	2	1812.86	2095.74	5276350	505465	263	279	Empty	TRUE
REC-2571 Tp_SS14 rabbit review in vitro_1st June 2023	Uncategorized Sample	TP_SS14	REC-2571_Pool_TpSS14: 20230526_Sample_TpVitSS141_Pool_Fr_01	[locus_tag=TPASS_RS01270] [protein=flagellar filament outer layer protein FlaA] [protein_id=WP_010881697.1] [location=262642..263694] [gbkey=CDS]	WP_010881697.1_237		Tp_SS14_rabbit_review.fasta	38856.2	1	8	12	59	0.0012	0.251	ELVWNNPSYISDVR	K	S	0.997	0.802	2.74	0	1	0	0	2	0	0	2	1691.84	2892.38	1086900	20546.4	223	236	Empty	TRUE
REC-2571 Tp_SS14 rabbit review in vitro_1st June 2023	Uncategorized Sample	TP_SS14	REC-2571_Pool_TpSS14: 20230526_Sample_TpVitSS141_Pool_Fr_01	[locus_tag=TPASS_RS01270] [protein=flagellar filament outer layer protein FlaA] [protein_id=WP_010881697.1] [location=262642..263694] [gbkey=CDS]	WP_010881697.1_237		Tp_SS14_rabbit_review.fasta	38856.2	1	8	12	59	0.0012	0.251	FGQQQVLR	R	Y	0.997	0.559	1.87	0	1	0	0	6	0	0	2	975.537	1148.39	4.04992E7	663548	317	324	Empty	TRUE
REC-2571 Tp_SS14 rabbit review in vitro_1st June 2023	Uncategorized Sample	TP_SS14	REC-2571_Pool_TpSS14: 20230526_Sample_TpVitSS141_Pool_Fr_01	[locus_tag=TPASS_RS01270] [protein=flagellar filament outer layer protein FlaA] [protein_id=WP_010881697.1] [location=262642..263694] [gbkey=CDS]	WP_010881697.1_237		Tp_SS14_rabbit_review.fasta	38856.2	1	8	12	59	0.0012	0.251	GRFEDGYGVVK	K	N	0.997	0.637	2.68	0	1	0	0	4	6	0	2	1226.62	1309.71	6.96084E7	1344000	166	176	Empty	TRUE
REC-2571 Tp_SS14 rabbit review in vitro_1st June 2023	Uncategorized Sample	TP_SS14	REC-2571_Pool_TpSS14: 20230526_Sample_TpVitSS141_Pool_Fr_01	[locus_tag=TPASS_RS01270] [protein=flagellar filament outer layer protein FlaA] [protein_id=WP_010881697.1] [location=262642..263694] [gbkey=CDS]	WP_010881697.1_237		Tp_SS14_rabbit_review.fasta	38856.2	1	8	12	59	0.0012	0.251	IIYDKAVLSTVR	K	D	0.997	0.762	2.3	0	1	0	0	4	15	0	2	1377.81	1893	3.24112E9	3.41448E7	280	291	Empty	TRUE
REC-2571 Tp_SS14 rabbit review in vitro_1st June 2023	Uncategorized Sample	TP_SS14	REC-2571_Pool_TpSS14: 20230526_Sample_TpVitSS141_Pool_Fr_01	[locus_tag=TPASS_RS01270] [protein=flagellar filament outer layer protein FlaA] [protein_id=WP_010881697.1] [location=262642..263694] [gbkey=CDS]	WP_010881697.1_237		Tp_SS14_rabbit_review.fasta	38856.2	1	8	12	59	0.0012	0.251	LATEVGFTPSGGAQR	K	Q	0.997	0.482	2.91	0	1	0	0	4	1	0	2	1490.76	1676.86	1.17504E8	1120240	331	345	Empty	TRUE
REC-2571 Tp_SS14 rabbit review in vitro_1st June 2023	Uncategorized Sample	TP_SS14	REC-2571_Pool_TpSS14: 20230526_Sample_TpVitSS141_Pool_Fr_01	[locus_tag=TPASS_RS01270] [protein=flagellar filament outer layer protein FlaA] [protein_id=WP_010881697.1] [location=262642..263694] [gbkey=CDS]	WP_010881697.1_237		Tp_SS14_rabbit_review.fasta	38856.2	1	8	12	59	0.0012	0.251	VIEAPVSEGAK	R	S	0.997	0.627	1.73	0	1	0	0	2	0	0	2	1099.6	1044.6	4709040	144007	97	107	Empty	TRUE
REC-2571 Tp_SS14 rabbit review in vitro_1st June 2023	Uncategorized Sample	TP_SS14	REC-2571_Pool_TpSS14: 20230526_Sample_TpVitSS141_Pool_Fr_01	[locus_tag=TPASS_RS04315] [protein=hypothetical protein] [protein_id=WP_010882316.1] [location=953104..953706] [gbkey=CDS]	WP_010882316.1_824		Tp_SS14_rabbit_review.fasta	21702.3	0.995	1	1	2	0	0.045	EISTTLLAR	R	T	0.997	0.169	1.36	0	1	0	0	2	0	0	2	1003.58	1827.21	2.19042E7	344651	83	91	Empty	TRUE
REC-2571 Tp_SS14 rabbit review in vitro_1st June 2023	Uncategorized Sample	TP_SS14	REC-2571_Pool_TpSS14: 20230526_Sample_TpVitSS141_Pool_Fr_01	[locus_tag=TPASS_RS04795] [protein=iron transporter] [protein_id=WP_010882415.1] [location=complement(1055688..1056302)] [gbkey=CDS]	WP_010882415.1_917		Tp_SS14_rabbit_review.fasta	22084	0.995	1	1	2	0	0.0343	VVAFLQK	R	H	0.997	0.486	1.74	0	1	0	0	2	0	0	2	804.498	1585.53	7920270	187659	116	122	Empty	TRUE
REC-2571 Tp_SS14 rabbit review in vitro_1st June 2023	Uncategorized Sample	TP_SS14	REC-2571_Pool_TpSS14: 20230526_Sample_TpVitSS141_Pool_Fr_01	TREMBL:Q2KIF2 (Bos taurus) Similar to leucine-rich alpha-2-glycoprotein 1	Q2KIF2		contaminants.fasta	38350.2	1	2	2	6	0.0001	0.0462	LASVAAGAFR	R	G	0.997	0.612	1.92	0	1	0	0	4	0	0	2	962.542	1576.51	2.76513E7	310996	247	256	Empty	TRUE
REC-2571 Tp_SS14 rabbit review in vitro_1st June 2023	Uncategorized Sample	TP_SS14	REC-2571_Pool_TpSS14: 20230526_Sample_TpVitSS141_Pool_Fr_01	TREMBL:Q2KIF2 (Bos taurus) Similar to leucine-rich alpha-2-glycoprotein 1	Q2KIF2		contaminants.fasta	38350.2	1	2	2	6	0.0001	0.0462	VLDLTR	K	N	0.966	0.0872	1.13	0	1	0	0	2	0	0	2	716.43	1245.77	1.71471E7	321902	119	124	Empty	TRUE
REC-2571 Tp_SS14 rabbit review in vitro_1st June 2023	Uncategorized Sample	TP_SS14	REC-2571_Pool_TpSS14: 20230526_Sample_TpVitSS141_Pool_Fr_01	[locus_tag=TPASS_RS04150] [protein=ABC-F family ATP-binding cassette domain-containing protein] [protein_id=WP_014342829.1] [location=complement(909497..911152)] [gbkey=CDS]	WP_014342829.1_792		Tp_SS14_rabbit_review.fasta	62233.8	1	2	3	19	0.0004	0.0363	AKTILFDILAGEK	R	Q	0.997	0.686	3.14	0	1	0	0	4	5	0	2	1418.83	3123.19	1.36373E7	336801	363	375	Empty	TRUE
REC-2571 Tp_SS14 rabbit review in vitro_1st June 2023	Uncategorized Sample	TP_SS14	REC-2571_Pool_TpSS14: 20230526_Sample_TpVitSS141_Pool_Fr_01	[locus_tag=TPASS_RS04150] [protein=ABC-F family ATP-binding cassette domain-containing protein] [protein_id=WP_014342829.1] [location=complement(909497..911152)] [gbkey=CDS]	WP_014342829.1_792		Tp_SS14_rabbit_review.fasta	62233.8	1	2	3	19	0.0004	0.0363	IVEITPR	R	G	0.997	0.491	1.88	0	1	0	0	10	0	0	2	827.499	1124.27	4.28103E8	5158230	510	516	Empty	TRUE
REC-2571 Tp_SS14 rabbit review in vitro_1st June 2023	Uncategorized Sample	TP_SS14	REC-2571_Pool_TpSS14: 20230526_Sample_TpVitSS141_Pool_Fr_01	[gene=fliM] [locus_tag=TPASS_RS03585] [protein=flagellar motor switch protein FliM] [protein_id=WP_012460587.1] [location=complement(789940..790974)] [gbkey=CDS]	WP_012460587.1_682		Tp_SS14_rabbit_review.fasta	38580.8	0.99	1	1	1	0	0.032	LTTTSLSAQLR	R	S	0.994	0.553	2.33	0	1	0	0	1	0	0	2	1190.67	1789.74		75931.5	65	75	Empty	TRUE
REC-2571 Tp_SS14 rabbit review in vitro_1st June 2023	Uncategorized Sample	TP_SS14	REC-2571_Pool_TpSS14: 20230526_Sample_TpVitSS141_Pool_Fr_01	[gene=mutL] [locus_tag=TPASS_RS01510] [protein=DNA mismatch repair endonuclease MutL] [protein_id=WP_010881752.1] [location=complement(317167..319113)] [gbkey=CDS]	WP_010881752.1_283		Tp_SS14_rabbit_review.fasta	71232.3	0.997	1	1	3	0.0001	0.017	ISSADDLLQLR	K	T	0.997	0.582	2.92	0	1	0	0	3	0	0	2	1230.67	2625.34		119367	114	124	Empty	TRUE
REC-2571 Tp_SS14 rabbit review in vitro_1st June 2023	Uncategorized Sample	TP_SS14	REC-2571_Pool_TpSS14: 20230526_Sample_TpVitSS141_Pool_Fr_01	Fructose-bisphosphate aldolase A OS=Oryctolagus cuniculus OX=9986 GN=ALDOA PE=1 SV=2	P00883		Tp_SS14_rabbit_review.fasta	39343.4	1	3	3	11	0.0002	0.0549	ALQASALK	R	A	0.997	0.423	1.91	0	1	0	0	2	0	0	2	801.483	760.345	1.01182E8	492661	305	312	Empty	TRUE
REC-2571 Tp_SS14 rabbit review in vitro_1st June 2023	Uncategorized Sample	TP_SS14	REC-2571_Pool_TpSS14: 20230526_Sample_TpVitSS141_Pool_Fr_01	Fructose-bisphosphate aldolase A OS=Oryctolagus cuniculus OX=9986 GN=ALDOA PE=1 SV=2	P00883		Tp_SS14_rabbit_review.fasta	39343.4	1	3	3	11	0.0002	0.0549	GGVVGIKVDK	K	G	0.997	0.275	1.86	0	1	0	0	8	0	0	2	971.589	903.237	4.59424E8	4694330	102	111	Empty	TRUE
REC-2571 Tp_SS14 rabbit review in vitro_1st June 2023	Uncategorized Sample	TP_SS14	REC-2571_Pool_TpSS14: 20230526_Sample_TpVitSS141_Pool_Fr_01	Fructose-bisphosphate aldolase A OS=Oryctolagus cuniculus OX=9986 GN=ALDOA PE=1 SV=2	P00883		Tp_SS14_rabbit_review.fasta	39343.4	1	3	3	11	0.0002	0.0549	SKGGVVGIKVDK	K	G	0.992	0.131	1.69	0	1	0	0	0	1	0	2	1186.72	567.074	1447220	39149.1	100	111	Empty	TRUE
REC-2571 Tp_SS14 rabbit review in vitro_1st June 2023	Uncategorized Sample	TP_SS14	REC-2571_Pool_TpSS14: 20230526_Sample_TpVitSS141_Pool_Fr_01	Glutathione S-transferase Mu 1 OS=Oryctolagus cuniculus OX=9986 PE=1 SV=2	P46409		Tp_SS14_rabbit_review.fasta	25419	0.985	1	1	2	0	0.0321	LKPEYLK	K	G	0.97	0.309	0.694	0	1	0	0	2	0	0	2	890.535	734.27	2.06856E7	601391	123	129	Empty	TRUE
REC-2571 Tp_SS14 rabbit review in vitro_1st June 2023	Uncategorized Sample	TP_SS14	REC-2571_Pool_TpSS14: 20230526_Sample_TpVitSS141_Pool_Fr_01	Glyceraldehyde-3-phosphate dehydrogenase OS=Oryctolagus cuniculus OX=9986 GN=GAPDH PE=1 SV=3	P46406		Tp_SS14_rabbit_review.fasta	35779.8	1	2	2	12	0.0002	0.0901	GAAQNIIPASTGAAK	R	A	0.997	0.773	3.43	0	1	0	0	2	0	0	2	1369.74	1392.21	3697390	85552.9	199	213	Empty	TRUE
REC-2571 Tp_SS14 rabbit review in vitro_1st June 2023	Uncategorized Sample	TP_SS14	REC-2571_Pool_TpSS14: 20230526_Sample_TpVitSS141_Pool_Fr_01	Glyceraldehyde-3-phosphate dehydrogenase OS=Oryctolagus cuniculus OX=9986 GN=GAPDH PE=1 SV=3	P46406		Tp_SS14_rabbit_review.fasta	35779.8	1	2	2	12	0.0002	0.0901	LTGMAFR	K	V	0.997	0.462	1.64	0	1	0	0	8	0	0	2	795.418	1497.6	1.80771E8	1518720	226	232	Empty	FALSE	WP_010882288.1_798
REC-2571 Tp_SS14 rabbit review in vitro_1st June 2023	Uncategorized Sample	TP_SS14	REC-2571_Pool_TpSS14: 20230526_Sample_TpVitSS141_Pool_Fr_01	Glyceraldehyde-3-phosphate dehydrogenase OS=Oryctolagus cuniculus OX=9986 GN=GAPDH PE=1 SV=3	P46406		Tp_SS14_rabbit_review.fasta	35779.8	1	2	2	12	0.0002	0.0901	VIPELNGK	K	L	0.996	0.324	1.16	0	1	0	0	2	0	0	2	869.509	1272.7	8326800	122710	218	225	Empty	TRUE
REC-2571 Tp_SS14 rabbit review in vitro_1st June 2023	Uncategorized Sample	TP_SS14	REC-2571_Pool_TpSS14: 20230526_Sample_TpVitSS141_Pool_Fr_01	Calreticulin OS=Oryctolagus cuniculus OX=9986 GN=CALR PE=1 SV=1	P15253		Tp_SS14_rabbit_review.fasta	48276.2	1	4	4	9	0.0002	0.0646	FYALSAR	R	F	0.984	0.202	1.06	0	1	0	0	1	0	0	2	827.441	1530.81	3957680	108339	74	80	Empty	TRUE
REC-2571 Tp_SS14 rabbit review in vitro_1st June 2023	Uncategorized Sample	TP_SS14	REC-2571_Pool_TpSS14: 20230526_Sample_TpVitSS141_Pool_Fr_01	Calreticulin OS=Oryctolagus cuniculus OX=9986 GN=CALR PE=1 SV=1	P15253		Tp_SS14_rabbit_review.fasta	48276.2	1	4	4	9	0.0002	0.0646	GQPLVVQFTVK	K	H	0.997	0.687	1.86	0	1	0	0	3	0	0	2	1215.71	2465.35		215561	88	98	Empty	TRUE
REC-2571 Tp_SS14 rabbit review in vitro_1st June 2023	Uncategorized Sample	TP_SS14	REC-2571_Pool_TpSS14: 20230526_Sample_TpVitSS141_Pool_Fr_01	Calreticulin OS=Oryctolagus cuniculus OX=9986 GN=CALR PE=1 SV=1	P15253		Tp_SS14_rabbit_review.fasta	48276.2	1	4	4	9	0.0002	0.0646	KVHVIFNYK	K	G	0.997	0.624	2.08	0	1	0	0	0	1	0	2	1147.66	1092.74		27362	143	151	Empty	TRUE
REC-2571 Tp_SS14 rabbit review in vitro_1st June 2023	Uncategorized Sample	TP_SS14	REC-2571_Pool_TpSS14: 20230526_Sample_TpVitSS141_Pool_Fr_01	Calreticulin OS=Oryctolagus cuniculus OX=9986 GN=CALR PE=1 SV=1	P15253		Tp_SS14_rabbit_review.fasta	48276.2	1	4	4	9	0.0002	0.0646	VHVIFNYK	K	G	0.997	0.571	2.03	0	1	0	0	4	0	0	2	1019.57	1511.75	1.19636E7	379336	144	151	Empty	TRUE
REC-2571 Tp_SS14 rabbit review in vitro_1st June 2023	Uncategorized Sample	TP_SS14	REC-2571_Pool_TpSS14: 20230526_Sample_TpVitSS141_Pool_Fr_01	[locus_tag=TPASS_RS02370] [protein=PQQ-like beta-propeller repeat protein] [protein_id=WP_237250299.1] [location=complement(520518..522413)] [gbkey=CDS]	WP_237250299.1_460		Tp_SS14_rabbit_review.fasta	68165.6	1	2	2	10	0.0002	0.046	AVNAANGGLCTAPVILR	R	D	0.997	0.72	3.68	0	1	0	0	4	0	0	2	1696.92	2338.13	1.59814E7	161351	132	148	Empty	TRUE
REC-2571 Tp_SS14 rabbit review in vitro_1st June 2023	Uncategorized Sample	TP_SS14	REC-2571_Pool_TpSS14: 20230526_Sample_TpVitSS141_Pool_Fr_01	[locus_tag=TPASS_RS02370] [protein=PQQ-like beta-propeller repeat protein] [protein_id=WP_237250299.1] [location=complement(520518..522413)] [gbkey=CDS]	WP_237250299.1_460		Tp_SS14_rabbit_review.fasta	68165.6	1	2	2	10	0.0002	0.046	VWVFSSQGIPVR	R	E	0.997	0.698	2.46	0	1	0	0	6	0	0	2	1374.75	2951.63	9452230	458443	106	117	Empty	TRUE
REC-2571 Tp_SS14 rabbit review in vitro_1st June 2023	Uncategorized Sample	TP_SS14	REC-2571_Pool_TpSS14: 20230526_Sample_TpVitSS141_Pool_Fr_01	SWISS-PROT:P81644 (Bos taurus) Apolipoprotein A-II precursor	P81644		contaminants.fasta	11202.5	1	2	3	25	0.0005	0.11	TQEELTPFFK	K	K	0.997	0.543	2.12	0	1	0	0	3	0	0	2	1239.63	2615.11	9786630	136940	68	77	Empty	TRUE
REC-2571 Tp_SS14 rabbit review in vitro_1st June 2023	Uncategorized Sample	TP_SS14	REC-2571_Pool_TpSS14: 20230526_Sample_TpVitSS141_Pool_Fr_01	SWISS-PROT:P81644 (Bos taurus) Apolipoprotein A-II precursor	P81644		contaminants.fasta	11202.5	1	2	3	25	0.0005	0.11	TQEELTPFFKK	K	A	0.997	0.486	2.83	0	1	0	0	7	15	0	2	1367.72	1969.48	3.78107E9	3.02138E7	68	78	Empty	TRUE
REC-2571 Tp_SS14 rabbit review in vitro_1st June 2023	Uncategorized Sample	TP_SS14	REC-2571_Pool_TpSS14: 20230526_Sample_TpVitSS141_Pool_Fr_01	[locus_tag=TPASS_RS05145] [protein=Dps family protein] [protein_id=WP_010882482.1] [location=complement(1136367..1136900)] [gbkey=CDS]	WP_010882482.1_984		Tp_SS14_rabbit_review.fasta	19361.6	1	2	3	10	0.0002	0.124	KYHSTATSAAVGASAPGVPDAR	K	A	0.997	0.568	2.29	0	1	0	0	0	0	1	2	2114.06	1085.89	1832800	99151.4	9	30	Empty	TRUE
REC-2571 Tp_SS14 rabbit review in vitro_1st June 2023	Uncategorized Sample	TP_SS14	REC-2571_Pool_TpSS14: 20230526_Sample_TpVitSS141_Pool_Fr_01	[locus_tag=TPASS_RS05145] [protein=Dps family protein] [protein_id=WP_010882482.1] [location=complement(1136367..1136900)] [gbkey=CDS]	WP_010882482.1_984		Tp_SS14_rabbit_review.fasta	19361.6	1	2	3	10	0.0002	0.124	YHSTATSAAVGASAPGVPDAR	K	A	0.997	0.905	4.83	0	1	0	0	2	7	0	2	1985.97	1326.98	4051810	1613150	10	30	Empty	TRUE
REC-2571 Tp_SS14 rabbit review in vitro_1st June 2023	Uncategorized Sample	TP_SS14	REC-2571_Pool_TpSS14: 20230526_Sample_TpVitSS141_Pool_Fr_01	[gene=fusA] [locus_tag=TPASS_RS02205] [protein=elongation factor G] [protein_id=WP_010881898.1] [location=477968..480019] [gbkey=CDS]	WP_010881898.1_425		Tp_SS14_rabbit_review.fasta	75800.8	0.996	1	2	4	0.0001	0.0161	TGDSIVNIGKK	R	K	0.997	0.57	2.96	0	1	0	0	2	2	0	2	1131.64	948.364	2.15879E7	438516	333	343	Empty	TRUE
REC-2571 Tp_SS14 rabbit review in vitro_1st June 2023	Uncategorized Sample	TP_SS14	REC-2571_Pool_TpSS14: 20230526_Sample_TpVitSS141_Pool_Fr_01	[locus_tag=TPASS_RS04605] [protein=UDP-N-acetylmuramoyl-L-alanyl-D-glutamate--2,6-diaminopimelate ligase] [protein_id=WP_010882376.1] [location=complement(1015052..1016674)] [gbkey=CDS]	WP_010882376.1_879		Tp_SS14_rabbit_review.fasta	59456.8	0.996	1	1	6	0.0001	0.0204	MLVLFGSAGER	R	D	0.997	0.492	2.55	0	1	0	0	6	0	0	2	1179.62	2692.99	5011280	260934	415	425	Empty	TRUE
REC-2571 Tp_SS14 rabbit review in vitro_1st June 2023	Uncategorized Sample	TP_SS14	REC-2571_Pool_TpSS14: 20230526_Sample_TpVitSS141_Pool_Fr_01	[gene=rpsA] [locus_tag=TPASS_RS01425] [protein=30S ribosomal protein S1] [protein_id=WP_064745620.1] [location=295534..298032] [gbkey=CDS]	WP_064745620.1_266		Tp_SS14_rabbit_review.fasta	92017.2	0.997	1	1	6	0.0001	0.012	VPGGVEGLVR	R	K	0.997	0.654	2.26	0	1	0	0	6	0	0	2	982.568	1706.35	4.88735E8	2753660	741	750	Empty	TRUE
REC-2571 Tp_SS14 rabbit review in vitro_1st June 2023	Uncategorized Sample	TP_SS14	REC-2571_Pool_TpSS14: 20230526_Sample_TpVitSS141_Pool_Fr_01	[locus_tag=TPASS_RS03915] [protein=outer membrane lipoprotein-sorting protein] [protein_id=WP_010882234.1] [location=complement(855739..856515)] [gbkey=CDS]	WP_010882234.1_747		Tp_SS14_rabbit_review.fasta	29040.8	1	2	2	2	0	0.0891	IQTLSHKPQAR	R	Y	0.997	0.67	2.04	0	1	0	0	0	1	0	2	1278.73	453.329	233002	19816.9	161	171	Empty	TRUE
REC-2571 Tp_SS14 rabbit review in vitro_1st June 2023	Uncategorized Sample	TP_SS14	REC-2571_Pool_TpSS14: 20230526_Sample_TpVitSS141_Pool_Fr_01	[locus_tag=TPASS_RS03915] [protein=outer membrane lipoprotein-sorting protein] [protein_id=WP_010882234.1] [location=complement(855739..856515)] [gbkey=CDS]	WP_010882234.1_747		Tp_SS14_rabbit_review.fasta	29040.8	1	2	2	2	0	0.0891	VFTPEYLTQTDR	K	-	0.997	0.691	3.13	0	1	0	0	1	0	0	2	1469.73	2308.8	1870830	35069.4	247	258	Empty	TRUE
REC-2571 Tp_SS14 rabbit review in vitro_1st June 2023	Uncategorized Sample	TP_SS14	REC-2571_Pool_TpSS14: 20230526_Sample_TpVitSS141_Pool_Fr_01	[locus_tag=TPASS_RS04455] [protein=carboxylesterase] [protein_id=WP_014505647.1] [location=complement(985542..986396)] [gbkey=CDS]	WP_014505647.1_851		Tp_SS14_rabbit_review.fasta	31934.9	0.995	1	1	6	0.0001	0.0317	DGFTVSIPR	R	L	0.997	0.755	2.46	0	1	0	0	6	0	0	2	991.521	2411.93	1.30936E8	1427640	79	87	Empty	TRUE
REC-2571 Tp_SS14 rabbit review in vitro_1st June 2023	Uncategorized Sample	TP_SS14	REC-2571_Pool_TpSS14: 20230526_Sample_TpVitSS141_Pool_Fr_01	[locus_tag=TPASS_RS03815] [protein=DEAD/DEAH box helicase] [protein_id=WP_237250199.1] [location=837589..839409] [gbkey=CDS]	WP_237250199.1_729		Tp_SS14_rabbit_review.fasta	67400.5	0.946	1	1	1	0	0.0132	LPSGEGLR	R	E	0.971	0.26	1.41	0	1	0	0	1	0	0	2	828.457	1259.73		38356.9	569	576	Empty	TRUE
REC-2571 Tp_SS14 rabbit review in vitro_1st June 2023	Uncategorized Sample	TP_SS14	REC-2571_Pool_TpSS14: 20230526_Sample_TpVitSS141_Pool_Fr_01	[locus_tag=TPASS_RS00225] [protein=stage 0 sporulation family protein] [protein_id=WP_010881495.1] [location=complement(55804..56505)] [gbkey=CDS]	WP_010881495.1_40		Tp_SS14_rabbit_review.fasta	26871.9	1	2	2	4	0.0001	0.0601	IRTPVQTDIASVVR	R	V	0.997	0.687	2.54	0	1	0	0	0	2	0	2	1554.9	2061.14	1.06954E7	353785	76	89	Empty	TRUE
REC-2571 Tp_SS14 rabbit review in vitro_1st June 2023	Uncategorized Sample	TP_SS14	REC-2571_Pool_TpSS14: 20230526_Sample_TpVitSS141_Pool_Fr_01	[locus_tag=TPASS_RS00225] [protein=stage 0 sporulation family protein] [protein_id=WP_010881495.1] [location=complement(55804..56505)] [gbkey=CDS]	WP_010881495.1_40		Tp_SS14_rabbit_review.fasta	26871.9	1	2	2	4	0.0001	0.0601	TPVQTDIASVVR	R	V	0.997	0.527	2.6	0	1	0	0	2	0	0	2	1285.71	2091.97	1.44786E7	151049	78	89	Empty	TRUE
REC-2571 Tp_SS14 rabbit review in vitro_1st June 2023	Uncategorized Sample	TP_SS14	REC-2571_Pool_TpSS14: 20230526_Sample_TpVitSS141_Pool_Fr_01	[locus_tag=TPASS_RS01250] [protein=hypothetical protein] [protein_id=WP_235214077.1] [location=255794..259030] [gbkey=CDS]	WP_235214077.1_233		Tp_SS14_rabbit_review.fasta	119544	0.995	1	1	2	0	0.0111	SVVLCALALSSR	K	M	0.997	0.635	2.75	0	1	0	0	2	0	0	2	1275.71	2752.47	2244290	132210	977	988	Empty	TRUE
REC-2571 Tp_SS14 rabbit review in vitro_1st June 2023	Uncategorized Sample	TP_SS14	REC-2571_Pool_TpSS14: 20230526_Sample_TpVitSS141_Pool_Fr_01	[locus_tag=TPASS_RS00415] [protein=PTS sugar transporter subunit IIA] [protein_id=WP_010881534.1] [location=complement(94796..95242)] [gbkey=CDS]	WP_010881534.1_79		Tp_SS14_rabbit_review.fasta	16311.2	0.995	1	1	1	0	0.0878	EILDATSKAEVIK	R	I	0.997	0.309	3.02	0	1	0	0	0	1	0	2	1416.79	1637.9		70304.5	132	144	Empty	TRUE
REC-2571 Tp_SS14 rabbit review in vitro_1st June 2023	Uncategorized Sample	TP_SS14	REC-2571_Pool_TpSS14: 20230526_Sample_TpVitSS141_Pool_Fr_01	[gene=pta] [locus_tag=TPASS_RS00460] [protein=phosphate acetyltransferase] [protein_id=WP_010881543.1] [location=102891..103901] [gbkey=CDS]	WP_010881543.1_88		Tp_SS14_rabbit_review.fasta	36538.5	0.943	1	1	1	0	0.0476	GISLAQAAEDMRDPLR	K	F	0.969	0.28	2.18	0	1	0	0	0	1	0	2	1758.88	2122.23		73850.7	93	108	Empty	TRUE
REC-2571 Tp_SS14 rabbit review in vitro_1st June 2023	Uncategorized Sample	TP_SS14	REC-2571_Pool_TpSS14: 20230526_Sample_TpVitSS141_Pool_Fr_01	TREMBL:Q9TRI1 (Bos taurus) similar to inter-alpha-trypsin inhibitor heavy chain2	Q9TRI1		contaminants.fasta	106188	1	5	7	27	0.0005	0.0433	FYNQVSTPLLR	K	N	0.997	0.173	1.26	0	1	0	0	1	0	0	2	1337.72	2369.76		32254.2	489	499	Empty	TRUE
REC-2571 Tp_SS14 rabbit review in vitro_1st June 2023	Uncategorized Sample	TP_SS14	REC-2571_Pool_TpSS14: 20230526_Sample_TpVitSS141_Pool_Fr_01	TREMBL:Q9TRI1 (Bos taurus) similar to inter-alpha-trypsin inhibitor heavy chain2	Q9TRI1		contaminants.fasta	106188	1	5	7	27	0.0005	0.0433	IIEPQGLR	R	S	0.997	0.483	1.61	0	1	0	0	6	0	0	2	925.547	1381.01	9.28642E8	7471050	215	222	Empty	TRUE
REC-2571 Tp_SS14 rabbit review in vitro_1st June 2023	Uncategorized Sample	TP_SS14	REC-2571_Pool_TpSS14: 20230526_Sample_TpVitSS141_Pool_Fr_01	TREMBL:Q9TRI1 (Bos taurus) similar to inter-alpha-trypsin inhibitor heavy chain2	Q9TRI1		contaminants.fasta	106188	1	5	7	27	0.0005	0.0433	IYGNQDTSVQLKK	R	F	0.997	0.728	3.33	0	1	0	0	4	12	0	2	1493.8	1063.73	1.50132E9	2.398E7	476	488	Empty	TRUE
REC-2571 Tp_SS14 rabbit review in vitro_1st June 2023	Uncategorized Sample	TP_SS14	REC-2571_Pool_TpSS14: 20230526_Sample_TpVitSS141_Pool_Fr_01	TREMBL:Q9TRI1 (Bos taurus) similar to inter-alpha-trypsin inhibitor heavy chain2	Q9TRI1		contaminants.fasta	106188	1	5	7	27	0.0005	0.0433	KFYNQVSTPLLR	K	N	0.997	0.627	2.43	0	1	0	0	2	1	0	2	1465.82	1966.22	5.03693E7	504921	488	499	Empty	TRUE
REC-2571 Tp_SS14 rabbit review in vitro_1st June 2023	Uncategorized Sample	TP_SS14	REC-2571_Pool_TpSS14: 20230526_Sample_TpVitSS141_Pool_Fr_01	TREMBL:Q9TRI1 (Bos taurus) similar to inter-alpha-trypsin inhibitor heavy chain2	Q9TRI1		contaminants.fasta	106188	1	5	7	27	0.0005	0.0433	VANTVIQTK	R	V	0.997	0.34	1.77	0	1	0	0	1	0	0	2	973.568	702.888		31613.1	85	93	Empty	TRUE
REC-2571 Tp_SS14 rabbit review in vitro_1st June 2023	Uncategorized Sample	TP_SS14	REC-2571_Pool_TpSS14: 20230526_Sample_TpVitSS141_Pool_Fr_01	[locus_tag=TPASS_RS03250] [protein=extracellular solute-binding protein] [protein_id=WP_010882100.1] [location=720079..721125] [gbkey=CDS]	WP_010882100.1_619		Tp_SS14_rabbit_review.fasta	39753.4	0.999	1	1	12	0.0002	0.023	IPNVQFIK	K	E	0.997	0.489	2.27	0	1	0	0	12	0	0	2	958.572	2184.52	1.73606E9	9434160	106	113	Empty	TRUE
REC-2571 Tp_SS14 rabbit review in vitro_1st June 2023	Uncategorized Sample	TP_SS14	REC-2571_Pool_TpSS14: 20230526_Sample_TpVitSS141_Pool_Fr_01	[locus_tag=TPASS_RS01320] [protein=SH3 domain-containing protein] [protein_id=WP_235214080.1] [location=complement(272054..273382)] [gbkey=CDS]	WP_235214080.1_249		Tp_SS14_rabbit_review.fasta	50400.6	0.998	1	1	4	0.0001	0.0294	SNVSQVYIVEIQK	R	K	0.997	0.66	3.47	0	1	0	0	4	0	0	2	1506.82	2305.47	3.5906E7	347775	56	68	Empty	TRUE
REC-2571 Tp_SS14 rabbit review in vitro_1st June 2023	Uncategorized Sample	TP_SS14	REC-2571_Pool_TpSS14: 20230526_Sample_TpVitSS141_Pool_Fr_01	[locus_tag=TPASS_RS01125] [protein=leucine-rich repeat domain-containing protein] [protein_id=WP_010881673.1] [location=230373..231113] [gbkey=CDS]	WP_010881673.1_214		Tp_SS14_rabbit_review.fasta	26568.7	1	3	6	21	0.0004	0.138	IELPDGLREIR	R	H	0.997	0.191	3.07	0	1	0	0	0	4	0	2	1310.74	2368.96	1.37006E7	218553	117	127	Empty	TRUE
REC-2571 Tp_SS14 rabbit review in vitro_1st June 2023	Uncategorized Sample	TP_SS14	REC-2571_Pool_TpSS14: 20230526_Sample_TpVitSS141_Pool_Fr_01	[locus_tag=TPASS_RS01125] [protein=leucine-rich repeat domain-containing protein] [protein_id=WP_010881673.1] [location=230373..231113] [gbkey=CDS]	WP_010881673.1_214		Tp_SS14_rabbit_review.fasta	26568.7	1	3	6	21	0.0004	0.138	MIGQHAFDGCTK	R	L	0.997	0.832	3.33	0	1	0	0	6	8	0	2	1364.61	1159.18	1.05453E8	2245580	102	113	Empty	TRUE
REC-2571 Tp_SS14 rabbit review in vitro_1st June 2023	Uncategorized Sample	TP_SS14	REC-2571_Pool_TpSS14: 20230526_Sample_TpVitSS141_Pool_Fr_01	[locus_tag=TPASS_RS01125] [protein=leucine-rich repeat domain-containing protein] [protein_id=WP_010881673.1] [location=230373..231113] [gbkey=CDS]	WP_010881673.1_214		Tp_SS14_rabbit_review.fasta	26568.7	1	3	6	21	0.0004	0.138	NLADGLFEGCR	K	N	0.997	0.787	2.31	0	1	0	0	3	0	0	2	1251.58	2531.06	1907530	88178.1	194	204	Empty	TRUE
REC-2571 Tp_SS14 rabbit review in vitro_1st June 2023	Uncategorized Sample	TP_SS14	REC-2571_Pool_TpSS14: 20230526_Sample_TpVitSS141_Pool_Fr_01	[locus_tag=TPASS_RS02425] [protein=rod shape-determining protein] [protein_id=WP_010881946.1] [location=533340..534374] [gbkey=CDS]	WP_010881946.1_469		Tp_SS14_rabbit_review.fasta	37058.4	0.995	1	3	8	0.0002	0.0465	LKIEIGNASPEKNIEK	R	V	0.997	0.773	3.93	0	1	0	0	1	4	3	2	1783	1548.15	3.96064E7	1450660	211	226	Empty	TRUE
REC-2571 Tp_SS14 rabbit review in vitro_1st June 2023	Uncategorized Sample	TP_SS14	REC-2571_Pool_TpSS14: 20230526_Sample_TpVitSS141_Pool_Fr_01	[locus_tag=TPASS_RS03235] [protein=ABC transporter ATP-binding protein] [protein_id=WP_010882097.1] [location=717197..718336] [gbkey=CDS]	WP_010882097.1_616		Tp_SS14_rabbit_review.fasta	42323.3	0.995	1	2	8	0.0002	0.0396	TLTVTADNPIDPGRR	R	V	0.997	0.607	2.39	0	1	0	0	2	6	0	2	1625.86	1711.43	1.91878E8	3132740	273	287	Empty	TRUE
REC-2571 Tp_SS14 rabbit review in vitro_1st June 2023	Uncategorized Sample	TP_SS14	REC-2571_Pool_TpSS14: 20230526_Sample_TpVitSS141_Pool_Fr_01	SWISS-PROT:Q03247 (Bos taurus) Apolipoprotein E precursor	Q03247		contaminants.fasta	35979.6	0.995	1	1	4	0.0001	0.0348	FGPLVEQGQSR	R	A	0.997	0.553	2.26	0	1	0	0	4	0	0	2	1217.63	1540.54	2.85041E7	485313	198	208	Empty	TRUE
REC-2571 Tp_SS14 rabbit review in vitro_1st June 2023	Uncategorized Sample	TP_SS14	REC-2571_Pool_TpSS14: 20230526_Sample_TpVitSS141_Pool_Fr_01	[gene=pheT] [locus_tag=TPASS_RS00055] [protein=phenylalanine--tRNA ligase subunit beta] [protein_id=WP_010881464.1] [location=13966..15780] [gbkey=CDS]	WP_010881464.1_11		Tp_SS14_rabbit_review.fasta	67190.9	0.998	1	1	1	0	0.0149	GREYGHLLK	K	D	0.988	0.389	2.22	0	1	0	0	0	1	0	2	1072.59	596.197	5858650	28344.4	230	238	Empty	TRUE
REC-2571 Tp_SS14 rabbit review in vitro_1st June 2023	Uncategorized Sample	TP_SS14	REC-2571_Pool_TpSS14: 20230526_Sample_TpVitSS141_Pool_Fr_01	SWISS-PROT:P00761|TRYP_PIG Trypsin - Sus scrofa (Pig).	P00761		contaminants.fasta	24409.3	1	3	4	29	0.0006	0.165	LGEHNIDVLEGNEQFINAAK	R	I	0.997	0.714	4.43	0	1	0	0	3	11	0	2	2211.1	2667.72	2.51319E7	892237	58	77	Empty	TRUE
REC-2571 Tp_SS14 rabbit review in vitro_1st June 2023	Uncategorized Sample	TP_SS14	REC-2571_Pool_TpSS14: 20230526_Sample_TpVitSS141_Pool_Fr_01	SWISS-PROT:P00761|TRYP_PIG Trypsin - Sus scrofa (Pig).	P00761		contaminants.fasta	24409.3	1	3	4	29	0.0006	0.165	LSSPATLNSR	K	V	0.997	0.43	1.64	0	1	0	0	7	0	0	2	1045.56	1029.78	1.72107E8	1963880	98	107	Empty	TRUE
REC-2571 Tp_SS14 rabbit review in vitro_1st June 2023	Uncategorized Sample	TP_SS14	REC-2571_Pool_TpSS14: 20230526_Sample_TpVitSS141_Pool_Fr_01	SWISS-PROT:P00761|TRYP_PIG Trypsin - Sus scrofa (Pig).	P00761		contaminants.fasta	24409.3	1	3	4	29	0.0006	0.165	VATVSLPR	R	S	0.997	0.565	1.41	0	1	0	0	8	0	0	2	842.509	1365.63	2.35877E8	2826330	108	115	Empty	TRUE
REC-2571 Tp_SS14 rabbit review in vitro_1st June 2023	Uncategorized Sample	TP_SS14	REC-2571_Pool_TpSS14: 20230526_Sample_TpVitSS141_Pool_Fr_01	[locus_tag=TPASS_RS01390] [protein=ParB/RepB/Spo0J family partition protein] [protein_id=WP_010881720.1] [location=complement(288735..289709)] [gbkey=CDS]	WP_010881720.1_259		Tp_SS14_rabbit_review.fasta	35430.8	0.995	1	1	2	0	0.0586	AHTAASSPSPGGSATDITR	R	L	0.997	0.705	3.17	0	1	0	0	0	2	0	2	1783.86	806.147		325696	239	257	Empty	TRUE
REC-2571 Tp_SS14 rabbit review in vitro_1st June 2023	Uncategorized Sample	TP_SS14	REC-2571_Pool_TpSS14: 20230526_Sample_TpVitSS141_Pool_Fr_01	Suppressor of tumorigenicity 7 protein OS=Oryctolagus cuniculus OX=9986 GN=ST7 PE=3 SV=1	Q09YN2		Tp_SS14_rabbit_review.fasta	67187.6	0.986	1	1	2	0	0.0154	DTNVLVYIK	R	R	0.989	0.0345	1.13	0	1	0	0	2	0	0	2	1064.6	2563.16	975009	111803	291	299	Empty	TRUE
REC-2571 Tp_SS14 rabbit review in vitro_1st June 2023	Uncategorized Sample	TP_SS14	REC-2571_Pool_TpSS14: 20230526_Sample_TpVitSS141_Pool_Fr_01	SWISS-PROT:P00735 (Bos taurus) Prothrombin precursor (Fragment)	P00735		contaminants.fasta	70505.8	1	4	4	22	0.0004	0.0656	LLHAGFK	K	G	0.997	0.551	2.14	0	1	0	0	6	0	0	2	785.467	770.57	1.93162E8	1710080	495	501	Empty	TRUE
REC-2571 Tp_SS14 rabbit review in vitro_1st June 2023	Uncategorized Sample	TP_SS14	REC-2571_Pool_TpSS14: 20230526_Sample_TpVitSS141_Pool_Fr_01	SWISS-PROT:P00735 (Bos taurus) Prothrombin precursor (Fragment)	P00735		contaminants.fasta	70505.8	1	4	4	22	0.0004	0.0656	SGIECQLWR	R	S	0.997	0.39	2.47	0	1	0	0	6	0	0	2	1148.55	2198.27	4.78462E8	2809600	126	134	Empty	TRUE
REC-2571 Tp_SS14 rabbit review in vitro_1st June 2023	Uncategorized Sample	TP_SS14	REC-2571_Pool_TpSS14: 20230526_Sample_TpVitSS141_Pool_Fr_01	SWISS-PROT:P00735 (Bos taurus) Prothrombin precursor (Fragment)	P00735		contaminants.fasta	70505.8	1	4	4	22	0.0004	0.0656	TFGAGEADCGLRPLFEK	K	K	0.997	0.475	3.21	0	1	0	0	0	3	0	2	1867.9	2540.11	2593120	92821.8	331	347	Empty	TRUE
REC-2571 Tp_SS14 rabbit review in vitro_1st June 2023	Uncategorized Sample	TP_SS14	REC-2571_Pool_TpSS14: 20230526_Sample_TpVitSS141_Pool_Fr_01	SWISS-PROT:P00735 (Bos taurus) Prothrombin precursor (Fragment)	P00735		contaminants.fasta	70505.8	1	4	4	22	0.0004	0.0656	VTVEVIPR	R	S	0.997	0.843	2.25	0	1	0	0	7	0	0	2	912.551	1637.75	1.38896E8	1503600	192	199	Empty	TRUE
REC-2571 Tp_SS14 rabbit review in vitro_1st June 2023	Uncategorized Sample	TP_SS14	REC-2571_Pool_TpSS14: 20230526_Sample_TpVitSS141_Pool_Fr_01	[gene=clpB] [locus_tag=TPASS_RS00345] [protein=ATP-dependent chaperone ClpB] [protein_id=WP_010881520.1] [location=complement(75913..78549)] [gbkey=CDS]	WP_010881520.1_65		Tp_SS14_rabbit_review.fasta	98985.1	1	2	3	9	0.0002	0.0262	IVSGDVPESLKGK	R	R	0.997	0.735	2.69	0	1	0	0	3	5	0	2	1328.74	1212.65	3344320	963594	223	235	Empty	TRUE
REC-2571 Tp_SS14 rabbit review in vitro_1st June 2023	Uncategorized Sample	TP_SS14	REC-2571_Pool_TpSS14: 20230526_Sample_TpVitSS141_Pool_Fr_01	[gene=clpB] [locus_tag=TPASS_RS00345] [protein=ATP-dependent chaperone ClpB] [protein_id=WP_010881520.1] [location=complement(75913..78549)] [gbkey=CDS]	WP_010881520.1_65		Tp_SS14_rabbit_review.fasta	98985.1	1	2	3	9	0.0002	0.0262	LRIEETMFSR	R	E	0.953	0.298	2.06	0	1	0	0	0	1	0	2	1297.66	1529.79		78531.7	482	491	Empty	TRUE
REC-2571 Tp_SS14 rabbit review in vitro_1st June 2023	Uncategorized Sample	TP_SS14	REC-2571_Pool_TpSS14: 20230526_Sample_TpVitSS141_Pool_Fr_01	[locus_tag=TPASS_RS04165] [protein=DegQ family serine endoprotease] [protein_id=WP_025267611.1] [location=complement(914659..916233)] [gbkey=CDS]	WP_025267611.1_795		Tp_SS14_rabbit_review.fasta	55810.5	1	3	5	10	0.0002	0.0458	EYKTEGLGSGVIVKK	R	T	0.997	0.444	1.85	0	1	0	0	0	1	1	2	1607.9	1188.85	1784380	116881	142	156	Empty	TRUE
REC-2571 Tp_SS14 rabbit review in vitro_1st June 2023	Uncategorized Sample	TP_SS14	REC-2571_Pool_TpSS14: 20230526_Sample_TpVitSS141_Pool_Fr_01	[locus_tag=TPASS_RS04165] [protein=DegQ family serine endoprotease] [protein_id=WP_025267611.1] [location=complement(914659..916233)] [gbkey=CDS]	WP_025267611.1_795		Tp_SS14_rabbit_review.fasta	55810.5	1	3	5	10	0.0002	0.0458	TEGLGSGVIVKK	K	T	0.997	0.406	1.78	0	1	0	0	2	2	0	2	1187.7	1027.86	3839810	405931	145	156	Empty	TRUE
REC-2571 Tp_SS14 rabbit review in vitro_1st June 2023	Uncategorized Sample	TP_SS14	REC-2571_Pool_TpSS14: 20230526_Sample_TpVitSS141_Pool_Fr_01	[locus_tag=TPASS_RS04165] [protein=DegQ family serine endoprotease] [protein_id=WP_025267611.1] [location=complement(914659..916233)] [gbkey=CDS]	WP_025267611.1_795		Tp_SS14_rabbit_review.fasta	55810.5	1	3	5	10	0.0002	0.0458	TLLPVGVSR	R	E	0.997	0.405	1.48	0	1	0	0	4	0	0	2	941.578	1880.12	5.07094E8	2858260	61	69	Empty	TRUE
REC-2571 Tp_SS14 rabbit review in vitro_1st June 2023	Uncategorized Sample	TP_SS14	REC-2571_Pool_TpSS14: 20230526_Sample_TpVitSS141_Pool_Fr_01	(Bos taurus) similar to alpha-2-macroglobulin isoform 1	ENSEMBL:ENSBTAP00000024146		contaminants.fasta	164342	1	8	9	31	0.0006	0.0616	ATVLNYLPK	K	C	0.997	0.692	1.87	0	1	0	0	6	0	0	2	1018.59	2439.95		795999	817	825	Empty	TRUE
REC-2571 Tp_SS14 rabbit review in vitro_1st June 2023	Uncategorized Sample	TP_SS14	REC-2571_Pool_TpSS14: 20230526_Sample_TpVitSS141_Pool_Fr_01	(Bos taurus) similar to alpha-2-macroglobulin isoform 1	ENSEMBL:ENSBTAP00000024146		contaminants.fasta	164342	1	8	9	31	0.0006	0.0616	DTGLGLSPTASLR	R	V	0.997	0.542	1.95	0	1	0	0	2	0	0	2	1287.69	2270.44	917874	90283.1	780	792	Empty	TRUE
REC-2571 Tp_SS14 rabbit review in vitro_1st June 2023	Uncategorized Sample	TP_SS14	REC-2571_Pool_TpSS14: 20230526_Sample_TpVitSS141_Pool_Fr_01	(Bos taurus) similar to alpha-2-macroglobulin isoform 1	ENSEMBL:ENSBTAP00000024146		contaminants.fasta	164342	1	8	9	31	0.0006	0.0616	KAAQVTIQSSGTFSTK	R	F	0.997	0.764	3.04	0	1	0	0	0	2	0	2	1653.88	1194.67	4717030	129818	1278	1293	Empty	TRUE
REC-2571 Tp_SS14 rabbit review in vitro_1st June 2023	Uncategorized Sample	TP_SS14	REC-2571_Pool_TpSS14: 20230526_Sample_TpVitSS141_Pool_Fr_01	(Bos taurus) similar to alpha-2-macroglobulin isoform 1	ENSEMBL:ENSBTAP00000024146		contaminants.fasta	164342	1	8	9	31	0.0006	0.0616	RTEVLTSLYEEAVK	R	E	0.997	0.762	3.62	0	1	0	0	5	9	0	2	1637.87	2561.95	3.28924E8	4952140	1167	1180	Empty	TRUE
REC-2571 Tp_SS14 rabbit review in vitro_1st June 2023	Uncategorized Sample	TP_SS14	REC-2571_Pool_TpSS14: 20230526_Sample_TpVitSS141_Pool_Fr_01	(Bos taurus) similar to alpha-2-macroglobulin isoform 1	ENSEMBL:ENSBTAP00000024146		contaminants.fasta	164342	1	8	9	31	0.0006	0.0616	SLFTDVVAEK	R	D	0.992	0.218	0.935	0	1	0	0	1	0	0	2	1108.59	2583.06	825904	30233.5	72	81	Empty	TRUE
REC-2571 Tp_SS14 rabbit review in vitro_1st June 2023	Uncategorized Sample	TP_SS14	REC-2571_Pool_TpSS14: 20230526_Sample_TpVitSS141_Pool_Fr_01	(Bos taurus) similar to alpha-2-macroglobulin isoform 1	ENSEMBL:ENSBTAP00000024146		contaminants.fasta	164342	1	8	9	31	0.0006	0.0616	SNSFVYLEPLPR	R	E	0.991	0.593	1.33	0	1	0	0	1	0	0	2	1421.74	2844.57	549010	17955.8	455	466	Empty	TRUE
REC-2571 Tp_SS14 rabbit review in vitro_1st June 2023	Uncategorized Sample	TP_SS14	REC-2571_Pool_TpSS14: 20230526_Sample_TpVitSS141_Pool_Fr_01	(Bos taurus) similar to alpha-2-macroglobulin isoform 1	ENSEMBL:ENSBTAP00000024146		contaminants.fasta	164342	1	8	9	31	0.0006	0.0616	VLLVDGK	K	G	0.988	0.505	1.07	0	1	0	0	2	0	0	2	743.466	1207.99	3.10758E7	200908	369	375	Empty	TRUE
REC-2571 Tp_SS14 rabbit review in vitro_1st June 2023	Uncategorized Sample	TP_SS14	REC-2571_Pool_TpSS14: 20230526_Sample_TpVitSS141_Pool_Fr_01	(Bos taurus) similar to alpha-2-macroglobulin isoform 1	ENSEMBL:ENSBTAP00000024146		contaminants.fasta	164342	1	8	9	31	0.0006	0.0616	YGAATFTSAR	R	K	0.997	0.552	1.42	0	1	0	0	3	0	0	2	1044.51	1292.23	3610200	310791	1268	1277	Empty	TRUE
REC-2571 Tp_SS14 rabbit review in vitro_1st June 2023	Uncategorized Sample	TP_SS14	REC-2571_Pool_TpSS14: 20230526_Sample_TpVitSS141_Pool_Fr_01	[locus_tag=TPASS_RS04230] [protein=SpoIIE family protein phosphatase] [protein_id=WP_012460596.1] [location=complement(926468..931069)] [gbkey=CDS]	WP_012460596.1_808		Tp_SS14_rabbit_review.fasta	172931	0.999	1	1	2	0	0.0098	QSSVSFTNKENGIYR	R	F	0.997	0.581	2.57	0	1	0	0	0	2	0	2	1729.85	1409.3	3860320	263823	588	602	Empty	TRUE
REC-2571 Tp_SS14 rabbit review in vitro_1st June 2023	Uncategorized Sample	TP_SS14	REC-2571_Pool_TpSS14: 20230526_Sample_TpVitSS141_Pool_Fr_01	Mannosyl-oligosaccharide 1,2-alpha-mannosidase IA (Fragment) OS=Oryctolagus cuniculus OX=9986 GN=MAN1A1 PE=1 SV=1	P45701		Tp_SS14_rabbit_review.fasta	53429.2	0.995	1	2	3	0.0001	0.0256	EGHSSSLFGTIK	K	G	0.997	0.591	2.73	0	1	0	0	1	2	0	2	1262.64	1513.57	7175550	231137	42	53	Empty	TRUE
REC-2571 Tp_SS14 rabbit review in vitro_1st June 2023	Uncategorized Sample	TP_SS14	REC-2571_Pool_TpSS14: 20230526_Sample_TpVitSS141_Pool_Fr_01	SWISS-PROT:P06868 (Bos taurus) Plasminogen precursor	P06868		contaminants.fasta	91215.2	1	3	4	7	0.0001	0.0394	HFCGGTLISPK	R	W	0.976	0.478	1.63	0	1	0	0	1	0	0	2	1216.61	1239.09	2240980	37763.3	607	617	Empty	TRUE
REC-2571 Tp_SS14 rabbit review in vitro_1st June 2023	Uncategorized Sample	TP_SS14	REC-2571_Pool_TpSS14: 20230526_Sample_TpVitSS141_Pool_Fr_01	SWISS-PROT:P06868 (Bos taurus) Plasminogen precursor	P06868		contaminants.fasta	91215.2	1	3	4	7	0.0001	0.0394	NPDGEPRPWCFTTDPQKR	R	W	0.997	0.604	2.5	0	1	0	0	0	2	3	2	2201.02	1780.66	9545530	547948	243	260	Empty	TRUE
REC-2571 Tp_SS14 rabbit review in vitro_1st June 2023	Uncategorized Sample	TP_SS14	REC-2571_Pool_TpSS14: 20230526_Sample_TpVitSS141_Pool_Fr_01	SWISS-PROT:P06868 (Bos taurus) Plasminogen precursor	P06868		contaminants.fasta	91215.2	1	3	4	7	0.0001	0.0394	SSRHFCGGTLISPK	R	W	0.992	0.51	2.1	0	1	0	0	0	1	0	2	1546.78	950.257		47948.6	604	617	Empty	TRUE
REC-2571 Tp_SS14 rabbit review in vitro_1st June 2023	Uncategorized Sample	TP_SS14	REC-2571_Pool_TpSS14: 20230526_Sample_TpVitSS141_Pool_Fr_01	[gene=thiD] [locus_tag=TPASS_RS00580] [protein=bifunctional hydroxymethylpyrimidine kinase/phosphomethylpyrimidine kinase] [protein_id=WP_012460517.1] [location=complement(131913..132722)] [gbkey=CDS]	WP_012460517.1_109		Tp_SS14_rabbit_review.fasta	29000.5	1	4	4	11	0.0002	0.167	DQLETAFAGVGVSAVK	R	S	0.997	0.715	1.93	0	1	0	0	1	0	0	2	1591.83	2957.74	646059	9844.98	62	77	Empty	TRUE
REC-2571 Tp_SS14 rabbit review in vitro_1st June 2023	Uncategorized Sample	TP_SS14	REC-2571_Pool_TpSS14: 20230526_Sample_TpVitSS141_Pool_Fr_01	[gene=thiD] [locus_tag=TPASS_RS00580] [protein=bifunctional hydroxymethylpyrimidine kinase/phosphomethylpyrimidine kinase] [protein_id=WP_012460517.1] [location=complement(131913..132722)] [gbkey=CDS]	WP_012460517.1_109		Tp_SS14_rabbit_review.fasta	29000.5	1	4	4	11	0.0002	0.167	FVTTGLR	R	H	0.996	0.499	1.68	0	1	0	0	2	0	0	2	793.457	1224.59	2.86335E7	374320	241	247	Empty	TRUE
REC-2571 Tp_SS14 rabbit review in vitro_1st June 2023	Uncategorized Sample	TP_SS14	REC-2571_Pool_TpSS14: 20230526_Sample_TpVitSS141_Pool_Fr_01	[gene=thiD] [locus_tag=TPASS_RS00580] [protein=bifunctional hydroxymethylpyrimidine kinase/phosphomethylpyrimidine kinase] [protein_id=WP_012460517.1] [location=complement(131913..132722)] [gbkey=CDS]	WP_012460517.1_109		Tp_SS14_rabbit_review.fasta	29000.5	1	4	4	11	0.0002	0.167	GLTAYDAILSAK	R	R	0.997	0.658	2.22	0	1	0	0	7	0	0	2	1222.67	2252	3.65917E7	628168	228	239	Empty	TRUE
REC-2571 Tp_SS14 rabbit review in vitro_1st June 2023	Uncategorized Sample	TP_SS14	REC-2571_Pool_TpSS14: 20230526_Sample_TpVitSS141_Pool_Fr_01	[gene=thiD] [locus_tag=TPASS_RS00580] [protein=bifunctional hydroxymethylpyrimidine kinase/phosphomethylpyrimidine kinase] [protein_id=WP_012460517.1] [location=complement(131913..132722)] [gbkey=CDS]	WP_012460517.1_109		Tp_SS14_rabbit_review.fasta	29000.5	1	4	4	11	0.0002	0.167	HALDVFYDGK	K	T	0.997	0.0562	1.48	0	1	0	0	1	0	0	2	1164.57	1758.33		96914.4	186	195	Empty	TRUE
REC-2571 Tp_SS14 rabbit review in vitro_1st June 2023	Uncategorized Sample	TP_SS14	REC-2571_Pool_TpSS14: 20230526_Sample_TpVitSS141_Pool_Fr_01	[locus_tag=TPASS_RS00430] [protein=hypothetical protein] [protein_id=WP_010881537.1] [location=complement(96793..97407)] [gbkey=CDS]	WP_010881537.1_82		Tp_SS14_rabbit_review.fasta	23231.9	0.988	1	1	1	0	0.0392	KDSIFGYR	K	G	0.973	0.508	1.68	0	1	0	0	1	0	0	2	985.51	1447.43		83695.3	75	82	Empty	TRUE
REC-2571 Tp_SS14 rabbit review in vitro_1st June 2023	Uncategorized Sample	TP_SS14	REC-2571_Pool_TpSS14: 20230526_Sample_TpVitSS141_Pool_Fr_01	Neurolysin, mitochondrial OS=Oryctolagus cuniculus OX=9986 GN=NLN PE=1 SV=1	P42675		Tp_SS14_rabbit_review.fasta	80691.7	0.999	1	1	4	0.0001	0.0156	VTAFLDDLSQK	R	L	0.997	0.656	2.57	0	1	0	0	4	0	0	2	1236.65	2455.14	6.28814E7	538331	315	325	Empty	TRUE
REC-2571 Tp_SS14 rabbit review in vitro_1st June 2023	Uncategorized Sample	TP_SS14	REC-2571_Pool_TpSS14: 20230526_Sample_TpVitSS141_Pool_Fr_01	[gene=trkA] [locus_tag=TPASS_RS02515] [protein=Trk system potassium transporter TrkA] [protein_id=WP_010881962.1] [location=550396..551796] [gbkey=CDS]	WP_010881962.1_484		Tp_SS14_rabbit_review.fasta	49641.2	1	2	3	10	0.0002	0.0579	GHQVTLVAAAHEPVPR	R	K	0.997	0.397	1.71	0	1	0	0	0	1	0	2	1681.91	1226.7	412378	37773.6	23	38	Empty	TRUE
REC-2571 Tp_SS14 rabbit review in vitro_1st June 2023	Uncategorized Sample	TP_SS14	REC-2571_Pool_TpSS14: 20230526_Sample_TpVitSS141_Pool_Fr_01	[gene=trkA] [locus_tag=TPASS_RS02515] [protein=Trk system potassium transporter TrkA] [protein_id=WP_010881962.1] [location=550396..551796] [gbkey=CDS]	WP_010881962.1_484		Tp_SS14_rabbit_review.fasta	49641.2	1	2	3	10	0.0002	0.0579	KIPAGAQALVR	R	H	0.997	0	2.42	0	1	0	0	4	5	0	2	1123.69	1163.76	3.69404E7	1012470	39	49	Empty	TRUE
REC-2571 Tp_SS14 rabbit review in vitro_1st June 2023	Uncategorized Sample	TP_SS14	REC-2571_Pool_TpSS14: 20230526_Sample_TpVitSS141_Pool_Fr_01	[gene=pnp] [locus_tag=TPASS_RS04380] [protein=polyribonucleotide nucleotidyltransferase] [protein_id=WP_010882329.1] [location=complement(964424..966532)] [gbkey=CDS]	WP_010882329.1_837		Tp_SS14_rabbit_review.fasta	76332.8	1	1	1	1	0	0.0157	VAVVGLTEDPR	K	V	0.997	0.499	2.09	0	1	0	0	1	0	0	2	1155.64	1770.24		93762.8	608	618	Empty	TRUE
REC-2571 Tp_SS14 rabbit review in vitro_1st June 2023	Uncategorized Sample	TP_SS14	REC-2571_Pool_TpSS14: 20230526_Sample_TpVitSS141_Pool_Fr_01	[gene=htpG] [locus_tag=TPASS_RS04860] [protein=molecular chaperone HtpG] [protein_id=WP_010882428.1] [location=complement(1068193..1070112)] [gbkey=CDS]	WP_010882428.1_930		Tp_SS14_rabbit_review.fasta	72939.5	1	2	4	18	0.0004	0.0376	ELISNASDALDKLK	R	Y	0.997	0.798	2.96	0	1	0	0	4	6	0	2	1516.82	2436.62	1.46952E8	1724850	31	44	Empty	TRUE
REC-2571 Tp_SS14 rabbit review in vitro_1st June 2023	Uncategorized Sample	TP_SS14	REC-2571_Pool_TpSS14: 20230526_Sample_TpVitSS141_Pool_Fr_01	[gene=htpG] [locus_tag=TPASS_RS04860] [protein=molecular chaperone HtpG] [protein_id=WP_010882428.1] [location=complement(1068193..1070112)] [gbkey=CDS]	WP_010882428.1_930		Tp_SS14_rabbit_review.fasta	72939.5	1	2	4	18	0.0004	0.0376	LKYEALVDGTYK	K	Q	0.997	0.559	2.37	0	1	0	0	4	4	0	2	1399.75	1929.22	4.29919E7	936551	43	54	Empty	TRUE
REC-2571 Tp_SS14 rabbit review in vitro_1st June 2023	Uncategorized Sample	TP_SS14	REC-2571_Pool_TpSS14: 20230526_Sample_TpVitSS141_Pool_Fr_01	Filamin-B (Fragment) OS=Oryctolagus cuniculus OX=9986 GN=FLNB PE=1 SV=1	Q9MZD2		Tp_SS14_rabbit_review.fasta	30893.9	0.996	1	1	4	0.0001	0.051	AGPGTLSVTIEGPSK	R	V	0.997	0.77	3.32	0	1	0	0	4	0	0	2	1413.76	1979.27	3.97713E7	561932	104	118	Empty	TRUE
REC-2571 Tp_SS14 rabbit review in vitro_1st June 2023	Uncategorized Sample	TP_SS14	REC-2571_Pool_TpSS14: 20230526_Sample_TpVitSS141_Pool_Fr_01	Calpain-1 catalytic subunit (Fragment) OS=Oryctolagus cuniculus OX=9986 GN=CAPN1 PE=1 SV=1	P06815		Tp_SS14_rabbit_review.fasta	35276	0.995	1	1	1	0	0.0364	ELVGQPALHLK	R	R	0.997	0.341	1.72	0	1	0	0	0	1	0	2	1204.71	1652.87		75321	39	49	Empty	TRUE
REC-2571 Tp_SS14 rabbit review in vitro_1st June 2023	Uncategorized Sample	TP_SS14	REC-2571_Pool_TpSS14: 20230526_Sample_TpVitSS141_Pool_Fr_01	Calpain small subunit 1 OS=Oryctolagus cuniculus OX=9986 GN=CAPNS1 PE=1 SV=1	P06813		Tp_SS14_rabbit_review.fasta	28239.7	0.975	1	1	5	0.0001	0.0263	YLWNNIK	K	K	0.987	0.133	0.772	0	1	0	0	5	0	0	2	950.509	2343.95	2.47348E8	1848960	164	170	Empty	TRUE
REC-2571 Tp_SS14 rabbit review in vitro_1st June 2023	Uncategorized Sample	TP_SS14	REC-2571_Pool_TpSS14: 20230526_Sample_TpVitSS141_Pool_Fr_01	Calcium-binding mitochondrial carrier protein SCaMC-1 OS=Oryctolagus cuniculus OX=9986 GN=SLC25A24 PE=1 SV=1	O18757		Tp_SS14_rabbit_review.fasta	53008.2	0.995	1	1	4	0.0001	0.0211	YETLFQALDR	R	N	0.997	0.808	2.27	0	1	0	0	4	0	0	2	1255.63	3131.99	1857640	80914.2	24	33	Empty	TRUE
REC-2571 Tp_SS14 rabbit review in vitro_1st June 2023	Uncategorized Sample	TP_SS14	REC-2571_Pool_TpSS14: 20230526_Sample_TpVitSS141_Pool_Fr_01	Endoplasmin (Fragment) OS=Oryctolagus cuniculus OX=9986 GN=HSP90B1 PE=2 SV=1	O18750		Tp_SS14_rabbit_review.fasta	82610.8	1	3	4	20	0.0004	0.0587	ELISNASDALDKIR	R	L	0.997	0.671	2.84	0	1	0	0	4	7	0	2	1544.83	2367.66	5.19461E8	6977860	24	37	Empty	FALSE	P30947
REC-2571 Tp_SS14 rabbit review in vitro_1st June 2023	Uncategorized Sample	TP_SS14	REC-2571_Pool_TpSS14: 20230526_Sample_TpVitSS141_Pool_Fr_01	Endoplasmin (Fragment) OS=Oryctolagus cuniculus OX=9986 GN=HSP90B1 PE=2 SV=1	O18750		Tp_SS14_rabbit_review.fasta	82610.8	1	3	4	20	0.0004	0.0587	ETLQQHKLLK	R	V	0.997	0.764	2.28	0	1	0	0	1	4	0	2	1237.73	604.005	5579560	238431	369	378	Empty	TRUE
REC-2571 Tp_SS14 rabbit review in vitro_1st June 2023	Uncategorized Sample	TP_SS14	REC-2571_Pool_TpSS14: 20230526_Sample_TpVitSS141_Pool_Fr_01	Endoplasmin (Fragment) OS=Oryctolagus cuniculus OX=9986 GN=HSP90B1 PE=2 SV=1	O18750		Tp_SS14_rabbit_review.fasta	82610.8	1	3	4	20	0.0004	0.0587	GTTITLVLK	R	E	0.997	0.519	2.07	0	1	0	0	2	0	0	2	945.598	2127.45	6571860	128642	165	173	Empty	TRUE
REC-2571 Tp_SS14 rabbit review in vitro_1st June 2023	Uncategorized Sample	TP_SS14	REC-2571_Pool_TpSS14: 20230526_Sample_TpVitSS141_Pool_Fr_01	Endoplasmin (Fragment) OS=Oryctolagus cuniculus OX=9986 GN=HSP90B1 PE=2 SV=1	O18750		Tp_SS14_rabbit_review.fasta	82610.8	1	3	4	20	0.0004	0.0587	SGTSEFLNK	K	M	0.997	0.563	1.96	0	1	0	0	2	0	0	2	982.484	1088.42	2681670	65329.5	90	98	Empty	TRUE
REC-2571 Tp_SS14 rabbit review in vitro_1st June 2023	Uncategorized Sample	TP_SS14	REC-2571_Pool_TpSS14: 20230526_Sample_TpVitSS141_Pool_Fr_01	Serine hydroxymethyltransferase, mitochondrial OS=Oryctolagus cuniculus OX=9986 GN=SHMT2 PE=1 SV=2	P14519		Tp_SS14_rabbit_review.fasta	55903.3	0.999	1	1	5	0.0001	0.0218	LIIAGTSAYAR	R	L	0.997	0.683	2.43	0	1	0	0	5	0	0	2	1135.65	1802.29	4.22761E8	3240270	220	230	Empty	TRUE
REC-2571 Tp_SS14 rabbit review in vitro_1st June 2023	Uncategorized Sample	TP_SS14	REC-2571_Pool_TpSS14: 20230526_Sample_TpVitSS141_Pool_Fr_01	[locus_tag=TPASS_RS03045] [protein=SUF system NifU family Fe-S cluster assembly protein] [protein_id=WP_010882061.1] [location=669687..670130] [gbkey=CDS]	WP_010882061.1_581		Tp_SS14_rabbit_review.fasta	16212.9	0.995	1	1	1	0	0.102	GHNPSCGDDLTLLIK	R	R	0.997	0.63	3.83	0	1	0	0	0	1	0	2	1639.81	2253.32		45514	33	47	Empty	TRUE
REC-2571 Tp_SS14 rabbit review in vitro_1st June 2023	Uncategorized Sample	TP_SS14	REC-2571_Pool_TpSS14: 20230526_Sample_TpVitSS141_Pool_Fr_01	[gene=scpB] [locus_tag=TPASS_RS02245] [protein=SMC-Scp complex subunit ScpB] [protein_id=WP_010881907.1] [location=489947..490525] [gbkey=CDS]	WP_010881907.1_434		Tp_SS14_rabbit_review.fasta	20776.6	0.999	1	2	5	0.0001	0.0469	ERLATLYGK	R	R	0.997	0.444	2.74	0	1	0	0	2	3	0	2	1050.59	1078.31	1.62518E7	389846	87	95	Empty	TRUE
REC-2571 Tp_SS14 rabbit review in vitro_1st June 2023	Uncategorized Sample	TP_SS14	REC-2571_Pool_TpSS14: 20230526_Sample_TpVitSS141_Pool_Fr_01	[locus_tag=TPASS_RS01080] [protein=nucleotide exchange factor GrpE] [protein_id=WP_014505432.1] [location=219141..219824] [gbkey=CDS]	WP_014505432.1_205		Tp_SS14_rabbit_review.fasta	25018.5	1	1	1	4	0.0001	0.0441	VNVLQEQYLR	R	K	0.997	0.752	2.47	0	1	0	0	4	0	0	2	1261.69	2222.65	1.64474E7	291655	68	77	Empty	TRUE
REC-2571 Tp_SS14 rabbit review in vitro_1st June 2023	Uncategorized Sample	TP_SS14	REC-2571_Pool_TpSS14: 20230526_Sample_TpVitSS141_Pool_Fr_01	[locus_tag=TPASS_RS04725] [protein=TRAP transporter TatT component family protein] [protein_id=WP_010882400.1] [location=1038568..1039539] [gbkey=CDS]	WP_010882400.1_903		Tp_SS14_rabbit_review.fasta	36005.5	0.995	1	1	2	0	0.0402	ALAIDPESVPHNK	R	L	0.997	0.139	1.66	0	1	0	0	0	2	0	2	1390.73	1477		199914	288	300	Empty	TRUE
REC-2571 Tp_SS14 rabbit review in vitro_1st June 2023	Uncategorized Sample	TP_SS14	REC-2571_Pool_TpSS14: 20230526_Sample_TpVitSS141_Pool_Fr_01	SWISS-PROT:Q3Y5Z3 (Bos taurus) Adiponectin precursor	Q3Y5Z3		contaminants.fasta	26133.6	0.946	1	1	1	0	0.0625	IFYNQQNHYDGTTGK	K	F	0.971	0.42	1.82	0	1	0	0	0	1	0	2	1785.82	1195.71		45084.1	130	144	Empty	TRUE
REC-2571 Tp_SS14 rabbit review in vitro_1st June 2023	Uncategorized Sample	TP_SS14	REC-2571_Pool_TpSS14: 20230526_Sample_TpVitSS141_Pool_Fr_01	[locus_tag=TPASS_RS00920] [protein=hypothetical protein] [protein_id=WP_010881630.1] [location=complement(200865..201710)] [gbkey=CDS]	WP_010881630.1_172		Tp_SS14_rabbit_review.fasta	31059.2	0.995	1	1	2	0	0.0391	ISDGVLVVSQK	K	G	0.997	0.295	1.9	0	1	0	0	2	0	0	2	1144.66	1620.17	1.98451E7	300883	202	212	Empty	TRUE
REC-2571 Tp_SS14 rabbit review in vitro_1st June 2023	Uncategorized Sample	TP_SS14	REC-2571_Pool_TpSS14: 20230526_Sample_TpVitSS141_Pool_Fr_01	[locus_tag=TPASS_RS04420] [protein=NYN domain-containing protein] [protein_id=WP_010882337.1] [location=complement(974106..975128)] [gbkey=CDS]	WP_010882337.1_845		Tp_SS14_rabbit_review.fasta	38412.1	0.994	1	1	1	0	0.0235	IPPNYWVR	R	A	0.978	0.267	1.41	0	1	0	0	1	0	0	2	1044.56	1997.03	1.04415E7	102609	243	250	Empty	TRUE
REC-2571 Tp_SS14 rabbit review in vitro_1st June 2023	Uncategorized Sample	TP_SS14	REC-2571_Pool_TpSS14: 20230526_Sample_TpVitSS141_Pool_Fr_01	[locus_tag=TPASS_RS01780] [protein=chemotaxis protein CheA] [protein_id=WP_014505476.1] [location=385778..388210] [gbkey=CDS]	WP_014505476.1_341		Tp_SS14_rabbit_review.fasta	87464.1	0.998	1	2	18	0.0004	0.0185	EIVPPEHSVYALTVR	R	F	0.997	0.461	2.34	0	1	0	0	5	13	0	2	1709.92	2262.84	1.17715E8	2338920	188	202	Empty	TRUE
REC-2571 Tp_SS14 rabbit review in vitro_1st June 2023	Uncategorized Sample	TP_SS14	REC-2571_Pool_TpSS14: 20230526_Sample_TpVitSS141_Pool_Fr_01	[gene=lepB] [locus_tag=TPASS_RS04580] [protein=signal peptidase I] [protein_id=WP_235214127.1] [location=complement(1007842..1009461)] [gbkey=CDS]	WP_235214127.1_874		Tp_SS14_rabbit_review.fasta	60619.8	0.995	1	1	6	0.0001	0.0148	IVALPGEK	R	V	0.997	0.583	1.88	0	1	0	0	6	0	0	2	826.503	1341.15	5.1259E7	864395	206	213	Empty	TRUE
REC-2571 Tp_SS14 rabbit review in vitro_1st June 2023	Uncategorized Sample	TP_SS14	REC-2571_Pool_TpSS14: 20230526_Sample_TpVitSS141_Pool_Fr_01	[gene=priA] [locus_tag=TPASS_RS01170] [protein=primosomal protein N'] [protein_id=WP_012460528.1] [location=239436..241409] [gbkey=CDS]	WP_012460528.1_219		Tp_SS14_rabbit_review.fasta	72220.4	0.996	1	1	2	0	0.0183	AIDAITASTGAR	K	S	0.997	0.645	2.06	0	1	0	0	2	0	0	2	1146.61	1328.79	2472500	118363	139	150	Empty	TRUE
[truncated: 22,206 more rows]

## Sheet: Custom Nichols Peptide Report
Supplementary Table S2_sheet 3. Scaffold peptide reports for in vitro-cultured T. pallidum SS14.
All peptides (T. pallidum, rabbit, and contaminants) detected by mass spectrometry using the Customized T. pallidum Nichols database for peptide/protein searches. Percolator (as a node in Proteome Discoverer) was used to generate decoy sequences (randomized sequences from the T. pallidum database).
[truncated: 22,375 more rows]
