# Supplementary material for: Proteomic analysis of the Treponema pallidum subsp. pallidum SS14 strain: coverage and comparison with the Nichols strain proteome
Source: Front Microbiol. 2024 Dec 11;15:1505893. doi: 10.3389/fmicb.2024.1505893 (PMC11668736; doi:10.3389/fmicb.2024.1505893)
Supplement: Supplementary file 6 [file Data_Sheet_6.ZIP › Supplementary Tables/Supplementary_Table_S3.xlsx]

## Sheet: 380 undetected Proteins
Supplementary Table S3. 380 T. pallidum SS14 proteins not detected in the present study.
Proteins encoded by "Pseudo genes"
COG = Clusters of Orthologous Genes (blank cells = no assigned functional classification)
Old Locus Tag	New Locus Tag	NCBI Accession	Functional Annotation	Length (No. of Amino Acids)	COG Category	COG Functional Classification
TPASS_20003	TPASS_RS00015	WP_014342226.1	DNA replication/repair protein RecF	377	L	Replication, recombination and repair
TPASS_20004	TPASS_RS00020	WP_010881454.1	DUF721 domain-containing protein	145	L	Replication, recombination and repair
TPASS_RS05535	TPASS_RS05535	WP_237249918.1	major outer sheath C-terminal domain-containing protein	368
TPASS_RS05540	TPASS_RS05540	WP_014505382.1	major outer sheath N-terminal domain-containing protein	150	S	Function unknown
TPASS_20016	TPASS_RS00060	WP_014505385.1	Lon protease family protein	852	O	Posttranslational modification, protein turnover, chaperones
TPASS_20021	TPASS_RS00105	WP_010881470.1	hypothetical protein	88
TPASS_20022	TPASS_RS00110	WP_010881471.1	hypothetical protein	722
TPASS_20023	TPASS_RS00115	WP_010881472.1	sodium-dependent transporter	443	P	Inorganic ion transport and metabolism
TPASS_20024	TPASS_RS00120	WP_010881473.1	TrkA family potassium uptake protein	236	C	Energy production and conversion
TPASS_20027	TPASS_RS00135	WP_235214061.1	hemolysin family protein	441	P	Inorganic ion transport and metabolism
TPASS_20028	TPASS_RS00140	WP_235214062.1	hemolysin family protein	472	P	Inorganic ion transport and metabolism
TPASS_20031	TPASS_RS00155	WP_010881480.1	hypothetical protein	92
TPASS_20032	TPASS_RS00160	WP_010881481.1	16S rRNA (uracil(1498)-N(3))-methyltransferase	266	J	Translation, ribosomal structure and biogenesis
TPASS_20033	TPASS_RS00165	WP_012460511.1	DUF1361 domain-containing protein	203	S	Function unknown
TPASS_20035	TPASS_RS00175	WP_010881484.1	metal ABC transporter ATP-binding protein	238	P	Inorganic ion transport and metabolism
TPASS_20036	TPASS_RS00180	WP_010881485.1	metal ABC transporter permease	266	P	Inorganic ion transport and metabolism
TPASS_20038	TPASS_RS00190	WP_235214064.1	PTS transporter subunit IIC	339	S	Function unknown
TPASS_20039	TPASS_RS00195	WP_014342241.1	hypothetical protein	59
TPASS_20048	TPASS_RS00235	WP_010881497.1	polymer-forming cytoskeletal protein	143	M	Cell wall/membrane/envelope biogenesis
TPASS_RS00240	TPASS_RS00240	WP_014342245.1	M23 family metallopeptidase	363	M	Cell wall/membrane/envelope biogenesis
TPASS_20052	TPASS_RS00255	WP_014342246.1	peptide chain release factor N(5)-glutamine methyltransferase	338	J	Translation, ribosomal structure and biogenesis
TPASS_20055	TPASS_RS00270	WP_010881504.1	OadG family protein	78	C	Energy production and conversion
TPASS_20057	TPASS_RS00280	WP_010881506.1	sodium ion-translocating decarboxylase subunit beta	469	C	Energy production and conversion
TPASS_20059	TPASS_RS05190	WP_010881508.1	hypothetical protein	75
TPASS_20064	TPASS_RS00310	WP_010881513.1	hypothetical protein	191
TPASS_20065	TPASS_RS00315	WP_025267548.1	16S rRNA (guanine(966)-N(2))-methyltransferase RsmD	181	L	Replication, recombination and repair
TPASS_20070	TPASS_RS00340	WP_010881519.1	hypothetical protein	128
TPASS_20075	TPASS_RS00365	WP_010881524.1	sugar ABC transporter permease	296	P	Inorganic ion transport and metabolism
TPASS_20076	TPASS_RS00370	WP_014342258.1	carbohydrate ABC transporter permease	276	P	Inorganic ion transport and metabolism
TPASS_20080	TPASS_RS00390	WP_010881529.1	(2Fe-2S)-binding protein	155	C	Energy production and conversion
TPASS_20081	TPASS_RS00395	WP_010881530.1	xanthine dehydrogenase family protein subunit M	282	C	Energy production and conversion
TPASS_20087	TPASS_RS05630	WP_014342264.1	DUF192 domain-containing protein	187	S	Function unknown
TPASS_20095	TPASS_RS00465	WP_010881544.1	tetratricopeptide repeat protein	648	S	Function unknown
TPASS_20098	TPASS_RS00480	WP_014342266.1	J domain-containing protein	218	O	Posttranslational modification, protein turnover, chaperones
TPASS_20106	TPASS_RS00520	WP_013944811.1	BCCT family transporter	510	U	Intracellular trafficking, secretion, and vesicular transport
TPASS_20107	TPASS_RS00525	WP_014505410.1	phosphotransferase	603	M	Cell wall/membrane/envelope biogenesis
TPASS_20111	TPASS_RS00560	WP_010881560.1	RNA polymerase factor sigma-54	475	K	Transcription
TPASS_20119	TPASS_RS00600	WP_010881568.1	methionine ABC transporter permease	219	P	Inorganic ion transport and metabolism
TPASS_20120	TPASS_RS00605	WP_010881569.1	methionine ABC transporter ATP-binding protein	269	P	Inorganic ion transport and metabolism
TPASS_20126	TPASS_RS00640	WP_014342713.1	hypothetical protein	223
TPASS_20126d	TPASS_RS05550	WP_014342772.1	major outer sheath C-terminal domain-containing protein	107
TPASS_20127	TPASS_RS00655	WP_012460519.1	DUF2715 domain-containing protein	126
TPASS_RS00660	TPASS_RS00660	WP_014342282.1	DUF2715 domain-containing protein	137
TPASS_20128	TPASS_RS00665	WP_010881577.1	hypothetical protein	115
TPASS_20129	TPASS_RS05210	WP_010881578.1	hypothetical protein	158
TPASS_RS00695	TPASS_RS00695	WP_175393424.1	hypothetical protein	190
TPASS_RS05215	TPASS_RS05215	WP_175393425.1	major outer sheath C-terminal domain-containing protein	56
TPASS_20138	TPASS_RS00710	WP_010881586.1	hypothetical protein	245
TPASS_20140	TPASS_RS00720	WP_235214070.1	TrkH family potassium uptake protein	572	P	Inorganic ion transport and metabolism
TPASS_20141	TPASS_RS00725	WP_010881589.1	methylated-DNA--[protein	177	H	Coenzyme transport and metabolism
TPASS_20142	TPASS_RS00730	WP_010881590.1	ABC transporter ATP-binding protein	220	E	Amino acid transport and metabolism
TPASS_20143	TPASS_RS00735	WP_237249924.1	iron ABC transporter permease	580	P	Inorganic ion transport and metabolism
TPASS_20144	TPASS_RS00740	WP_010881592.1	thiamine ABC transporter substrate binding subunit	335	P	Inorganic ion transport and metabolism
TPASS_RS05220	TPASS_RS05220	WP_025267561.1	chromate transporter	229	P	Inorganic ion transport and metabolism
TPASS_RS00760	TPASS_RS00760	WP_025267562.1	chromate transporter	192	P	Inorganic ion transport and metabolism
TPASS_20148	TPASS_RS00770	WP_010881595.1	hypothetical protein	192
TPASS_20149	TPASS_RS00775	WP_010881596.1	hypothetical protein	197
TPASS_20150	TPASS_RS00780	WP_010881597.1	hypothetical protein	155
TPASS_20151	TPASS_RS00785	WP_010881598.1	RnfABCDGE type electron transport complex subunit D	339	U	Intracellular trafficking, secretion, and vesicular transport
TPASS_20153	TPASS_RS00795	WP_010881600.1	divergent PAP2 family protein	163	S	Function unknown
TPASS_20154	TPASS_RS00800	WP_235214074.1	RluA family pseudouridine synthase	359	J	Translation, ribosomal structure and biogenesis
TPASS_20155	TPASS_RS00805	WP_010881602.1	M23 family metallopeptidase	371	M	Cell wall/membrane/envelope biogenesis
TPASS_20156	TPASS_RS00810	WP_010881603.1	thioesterase family protein	134	S	Function unknown
TPASS_20165	TPASS_RS00850	WP_010881612.1	transition metal ABC transporter permease subunit TroC	298	U	Intracellular trafficking, secretion, and vesicular transport
TPASS_20166	TPASS_RS00855	WP_014342310.1	transition metal ABC transporter permease subunit TroD	367	P	Inorganic ion transport and metabolism
TPASS_20167	TPASS_RS00860	WP_010881614.1	manganese/iron-sensitive transcriptional repressor TroR	153	K	Transcription
TPASS_20170	TPASS_RS00875	WP_010881617.1	5'-methylthioadenosine/adenosylhomocysteine nucleosidase	269	E	Amino acid transport and metabolism
TPASS_20174	TPASS_RS00890	WP_014342313.1	DUF115 domain-containing protein	506	S	Function unknown
TPASS_RS00895	TPASS_RS00895	WP_014342314.1	DUF115 domain-containing protein	470	S	Function unknown
TPASS_20181	TPASS_RS00910	WP_010881628.1	septum formation initiator family protein	147	D	Cell cycle control, cell division, chromosome partitioning
TPASS_20182	TPASS_RS00915	WP_014342316.1	L-threonylcarbamoyladenylate synthase	212	J	Translation, ribosomal structure and biogenesis
TPASS_20191	TPASS_RS00960	WP_010881638.1	50S ribosomal protein L23	94	J	Translation, ribosomal structure and biogenesis
TPASS_20193	TPASS_RS00970	WP_010881640.1	30S ribosomal protein S19	95	J	Translation, ribosomal structure and biogenesis
TPASS_20196	TPASS_RS00985	WP_010881643.1	50S ribosomal protein L16	139	J	Translation, ribosomal structure and biogenesis
TPASS_20197	TPASS_RS00990	WP_010881644.1	50S ribosomal protein L29	72	J	Translation, ribosomal structure and biogenesis
TPASS_20200	TPASS_RS01005	WP_010881647.1	50S ribosomal protein L24	103	J	Translation, ribosomal structure and biogenesis
TPASS_20202	TPASS_RS05230	WP_010881649.1	type Z 30S ribosomal protein S14	61	J	Translation, ribosomal structure and biogenesis
TPASS_20206a	TPASS_RS01035	WP_010881654.1	50S ribosomal protein L30	61	J	Translation, ribosomal structure and biogenesis
TPASS_20208	TPASS_RS01045	WP_014342781.1	preprotein translocase subunit SecY	439	U	Intracellular trafficking, secretion, and vesicular transport
TPASS_RS01050	TPASS_RS01050	WP_010881657.1	50S ribosomal protein L36	37	J	Translation, ribosomal structure and biogenesis
TPASS_20211	TPASS_RS01060	WP_010881659.1	30S ribosomal protein S11	126	J	Translation, ribosomal structure and biogenesis
TPASS_20214	TPASS_RS01075	WP_010881662.1	hypothetical protein	65
TPASS_20218	TPASS_RS01095	WP_010881666.1	PP2C family protein-serine/threonine phosphatase	489	KT	Transcription / Signal transduction mechanisms
TPASS_20219	TPASS_RS01100	WP_010881667.1	PP2C family protein-serine/threonine phosphatase	715	KT	Transcription / Signal transduction mechanisms
TPASS_20221	TPASS_RS01110	WP_014342782.1	D-alanyl-D-alanine carboxypeptidase family protein	265	M	Cell wall/membrane/envelope biogenesis
TPASS_20226	TPASS_RS01150	WP_010881674.1	CbiQ family ECF transporter T component	228
TPASS_20228	TPASS_RS01160	WP_010881676.1	biotin transporter BioY	271	S	Function unknown
TPASS_20231	TPASS_RS01175	WP_010881679.1	RluA family pseudouridine synthase	216	J	Translation, ribosomal structure and biogenesis
TPASS_20234	TPASS_RS01190	WP_010881682.1	50S ribosomal protein L33	56	J	Translation, ribosomal structure and biogenesis
TPASS_20235	TPASS_RS01200	WP_010881683.1	preprotein translocase subunit SecE	59	U	Intracellular trafficking, secretion, and vesicular transport
TPASS_20243	TPASS_RS01240	WP_010881691.1	30S ribosomal protein S12	124	J	Translation, ribosomal structure and biogenesis
TPASS_20246	TPASS_RS01255	WP_010881694.1	VWA domain-containing protein	597	IU	Lipid transport and metabolism / Intracellular trafficking, secretion, and vesicular transport
TPASS_20250a	TPASS_RS05555	WP_010881698.1	hypothetical protein	75
TPASS_20250b	TPASS_RS05235	pseudo	30S ribosomal protein S20	75	J	Translation, ribosomal structure and biogenesis
TPASS_20251	TPASS_RS01275	WP_010881700.1	HU family DNA-binding protein	105	L	Replication, recombination and repair
TPASS_20252	TPASS_RS01280	WP_012460530.1	apolipoprotein N-acyltransferase	546	M	Cell wall/membrane/envelope biogenesis
TPASS_20253	TPASS_RS01285	WP_010881702.1	polymer-forming cytoskeletal protein	137	M	Cell wall/membrane/envelope biogenesis
TPASS_20255	TPASS_RS01295	WP_010881704.1	50S ribosomal protein L31	67	J	Translation, ribosomal structure and biogenesis
TPASS_20256	TPASS_RS01300	WP_010881705.1	CDP-diacylglycerol--glycerol-3-phosphate 3-phosphatidyltransferase	216	I	Lipid transport and metabolism
TPASS_20258	TPASS_RS01310	WP_012460531.1	hypothetical protein	236
TPASS_RS01335	TPASS_RS01335	WP_237250218.1	fibronectin type III domain-containing protein	508	S	Function unknown
TPASS_20265	TPASS_RS01345	WP_012460532.1	branched-chain amino acid transport system II carrier protein	455	E	Amino acid transport and metabolism
TPASS_20267	TPASS_RS01370	WP_010881716.1	polymer-forming cytoskeletal protein	121	M	Cell wall/membrane/envelope biogenesis
TPASS_20268	TPASS_RS01375	WP_235214083.1	tetratricopeptide repeat protein	206	S	Function unknown
TPASS_20270	TPASS_RS01385	WP_014505443.1	CCA tRNA nucleotidyltransferase	494	H	Coenzyme transport and metabolism
TPASS_20273	TPASS_RS01400	WP_010881722.1	hypothetical protein	263
TPASS_20275	TPASS_RS01410	WP_010881724.1	WecB/TagA/CpsF family glycosyltransferase	249	M	Cell wall/membrane/envelope biogenesis
TPASS_20283	TPASS_RS01435	WP_010881732.1	pantetheine-phosphate adenylyltransferase	159	H	Coenzyme transport and metabolism
TPASS_20295	TPASS_RS01475	WP_010881744.1	FGGY-family carbohydrate kinase	414	G	Carbohydrate transport and metabolism
TPASS_20296	TPASS_RS01480	WP_010881745.1	dephospho-CoA kinase	211	F	Nucleotide transport and metabolism
TPASS_20301	TPASS_RS01500	WP_010881750.1	ABC transporter permease	377	U	Intracellular trafficking, secretion, and vesicular transport
TPASS_20302	TPASS_RS01505	WP_010881751.1	ABC transporter permease	313	U	Intracellular trafficking, secretion, and vesicular transport
TPASS_20309	TPASS_RS01540	WP_235214085.1	transporter substrate-binding domain-containing protein	307	ET	Amino acid transport and metabolism / Signal transduction mechanisms
TPASS_20310	TPASS_RS01545	WP_237250221.1	single-stranded DNA-binding protein	109	L	Replication, recombination and repair
TPASS_20312	TPASS_RS01550	WP_010881761.1	DUF368 domain-containing protein	337	S	Function unknown
TPASS_RS05480	TPASS_RS05480	WP_175393421.1	DUF2715 domain-containing protein	46
TPASS_20315	TPASS_RS05560	WP_010881764.1	DUF2715 domain-containing protein	215
TPASS_RS05565	TPASS_RS05565	WP_235214118.1	hypothetical protein	24
TPASS_20316	TPASS_RS01565	WP_237250222.1	major outer sheath N-terminal domain-containing protein	369	S	Function unknown
TPASS_20317	TPASS_RS01570	WP_015026157.1	major outer sheath N-terminal domain-containing protein	756
TPASS_20318	TPASS_RS05250	WP_010881766.1	hypothetical protein	59
TPASS_20320	TPASS_RS05490	WP_014505460.1	hypothetical protein	48
TPASS_20322	TPASS_RS01585	WP_235214119.1	ABC transporter permease	348	P	Inorganic ion transport and metabolism
TPASS_20333	TPASS_RS01640	WP_217701405.1	outer membrane lipoprotein carrier protein LolA	216	M	Cell wall/membrane/envelope biogenesis
TPASS_20335	TPASS_RS05570	WP_010881783.1	CPBP family glutamic-type intramembrane protease	180
TPASS_20336	TPASS_RS01655	WP_014505465.1	ComEC/Rec2 family competence protein	537	S	Function unknown
TPASS_20337	TPASS_RS01660	WP_010881785.1	16S rRNA (adenine(1518)-N(6)/adenine(1519)-N(6))-dimethyltransferase RsmA	285	J	Translation, ribosomal structure and biogenesis
TPASS_20338	TPASS_RS01665	WP_010881786.1	hypothetical protein	162
TPASS_20339	TPASS_RS01670	WP_010881787.1	RluA family pseudouridine synthase	331	J	Translation, ribosomal structure and biogenesis
TPASS_20340	TPASS_RS01675	WP_010881788.1	folylpolyglutamate synthase/dihydrofolate synthase family protein	490	H	Coenzyme transport and metabolism
TPASS_20342	TPASS_RS01685	WP_010881790.1	AAA family ATPase	186	F	Nucleotide transport and metabolism
TPASS_20343	TPASS_RS01690	WP_010881791.1	A/G-specific adenine glycosylase	277	L	Replication, recombination and repair
TPASS_20345	TPASS_RS01700	WP_010881793.1	phospho-N-acetylmuramoyl-pentapeptide-transferase	363	M	Cell wall/membrane/envelope biogenesis
TPASS_20346	TPASS_RS01705	WP_237250223.1	DUF2715 domain-containing protein	231
TPASS_RS01710	TPASS_RS01710	WP_014505469.1	DUF2715 domain-containing protein	236
TPASS_20348	TPASS_RS01715	WP_237249930.1	Gx transporter family protein	371	S	Function unknown
TPASS_20349	TPASS_RS01720	WP_010881797.1	peptidylprolyl isomerase	176	O	Posttranslational modification, protein turnover, chaperones
TPASS_20351	TPASS_RS01730	WP_010881799.1	glutamate 5-kinase	296	F	Nucleotide transport and metabolism
TPASS_20352	TPASS_RS01735	WP_010881800.1	YdbC family protein	85	S	Function unknown
TPASS_20355	TPASS_RS05270	WP_010881803.1	hypothetical protein	127
TPASS_20357	TPASS_RS01755	WP_013945018.1	biotin--[acetyl-CoA-carboxylase	219	H	Coenzyme transport and metabolism
TPASS_20359	TPASS_RS01765	WP_010881807.1	DUF4912 domain-containing protein	211	S	Function unknown
TPASS_20360	TPASS_RS05445	WP_014342791.1	hypothetical protein	56
TPASS_20361	TPASS_RS01770	WP_014342391.1	lysophospholipid acyltransferase family protein	267	I	Lipid transport and metabolism
TPASS_20368	TPASS_RS01810	WP_010881816.1	hypothetical protein	111
TPASS_20370	TPASS_RS01820	WP_010881818.1	hypothetical protein	138
TPASS_20373	TPASS_RS01840	WP_010881821.1	tRNA lysidine(34) synthetase TilS	477	D	Cell cycle control, cell division, chromosome partitioning
TPASS_20375	TPASS_RS05575	WP_010881823.1	hypothetical protein	69
TPASS_RS05290	TPASS_RS05290	WP_014342403.1	PAS domain-containing protein	98
TPASS_20377	TPASS_RS01860	WP_014505481.1	flagellar basal body protein FliL	159	N	Cell motility
TPASS_20380	TPASS_RS01870	WP_010881828.1	DEAD/DEAH box helicase	606	L	Replication, recombination and repair
TPASS_20381	TPASS_RS01875	WP_012460543.1	TIGR02206 family membrane protein	238	S	Function unknown
TPASS_20384	TPASS_RS01885	WP_010881832.1	16S rRNA (cytosine(1402)-N(4))-methyltransferase RsmH	379	J	Translation, ribosomal structure and biogenesis
TPASS_20385	TPASS_RS01890	WP_014505483.1	cell division protein FtsL	103	D	Cell cycle control, cell division, chromosome partitioning
TPASS_20387	TPASS_RS01900	WP_012460544.1	putative lipid II flippase FtsW	384	D	Cell cycle control, cell division, chromosome partitioning
TPASS_20388	TPASS_RS01905	WP_010881836.1	cell division protein FtsQ/DivIB	271	D	Cell cycle control, cell division, chromosome partitioning
TPASS_20391	TPASS_RS01920	WP_010881839.1	site-specific tyrosine recombinase	306	L	Replication, recombination and repair
TPASS_20395	TPASS_RS01940	WP_010881843.1	tyrosine-type recombinase/integrase	297	D	Cell cycle control, cell division, chromosome partitioning
TPASS_20396	TPASS_RS01945	WP_010881844.1	flagellar basal body rod protein FlgB	136	N	Cell motility
TPASS_20398	TPASS_RS01955	WP_010881846.1	flagellar hook-basal body complex protein FliE	124	N	Cell motility
TPASS_20403	TPASS_RS01980	WP_010881851.1	flagellar export protein FliJ	150
TPASS_20404	TPASS_RS01985	WP_010881852.1	MBL fold metallo-hydrolase	177	GM	Carbohydrate transport and metabolism / Cell wall/membrane/envelope biogenesis
TPASS_20405	TPASS_RS01990	WP_237249931.1	pentapeptide repeat-containing protein	144	S	Function unknown
TPASS_20406	TPASS_RS01995	WP_235214098.1	glutamate racemase	329	M	Cell wall/membrane/envelope biogenesis
TPASS_20407	TPASS_RS02000	WP_013945063.1	HAD family hydrolase	226	S	Function unknown
TPASS_20409	TPASS_RS05580	WP_010881857.1	hypothetical protein	61
TPASS_20414	TPASS_RS02035	WP_235214099.1	AGCS family amino acid carrier protein	466	U	Intracellular trafficking, secretion, and vesicular transport
TPASS_20423	TPASS_RS02075	WP_010881871.1	hypothetical protein	268	P	Inorganic ion transport and metabolism
TPASS_20425	TPASS_RS05585	WP_014342420.1	hypothetical protein	181
TPASS_20430	TPASS_RS02110	WP_012460548.1	ATP synthase subunit K	140	C	Energy production and conversion
TPASS_20431	TPASS_RS02115	WP_012460549.1	type III pantothenate kinase	273	F	Nucleotide transport and metabolism
TPASS_20441	TPASS_RS02160	WP_014505500.1	NAD(+)/NADH kinase	301	H	Coenzyme transport and metabolism
TPASS_20446	TPASS_RS02185	WP_010881894.1	(E)-4-hydroxy-3-methylbut-2-enyl-diphosphate synthase	404	I	Lipid transport and metabolism
TPASS_20447	TPASS_RS02190	WP_010881895.1	hypothetical protein	374	O	Posttranslational modification, protein turnover, chaperones
TPASS_20451	TPASS_RS05295	WP_010881899.1	hypothetical protein	60
TPASS_RS02220	TPASS_RS02220	WP_014342432.1	zinc ribbon domain-containing protein	116	L	Replication, recombination and repair
TPASS_20460	TPASS_RS02255	WP_175608706.1	tetratricopeptide repeat protein	206	S	Function unknown
TPASS_20461	TPASS_RS02260	WP_235214106.1	helix-turn-helix transcriptional regulator	129
TPASS_20464	TPASS_RS02270	WP_235214107.1	tRNA (guanosine(46)-N7)-methyltransferase TrmB	230	J	Translation, ribosomal structure and biogenesis
TPASS_20465	TPASS_RS02275	WP_010881914.1	hypothetical protein	290
TPASS_20467	TPASS_RS05305	WP_010881916.1	hypothetical protein	82
TPASS_20472	TPASS_RS02300	WP_010881921.1	excinuclease ABC subunit UvrC	691	L	Replication, recombination and repair
TPASS_20473	TPASS_RS02305	WP_012460557.1	hypothetical protein	214
TPASS_20480	TPASS_RS02340	WP_010881929.1	DUF2062 domain-containing protein	162	S	Function unknown
TPASS_20483	TPASS_RS02350	WP_014505516.1	fibronectin type III domain-containing protein	374
TPASS_20490	TPASS_RS02395	WP_010881939.1	hypothetical protein	62
TPASS_20492	TPASS_RS02405	WP_010881941.1	DNA primase	605	L	Replication, recombination and repair
TPASS_20498	TPASS_RS02430	WP_010881947.1	rod shape-determining protein MreC	287	M	Cell wall/membrane/envelope biogenesis
TPASS_20499	TPASS_RS02435	WP_010881948.1	rod shape-determining protein MreD	168	M	Cell wall/membrane/envelope biogenesis
TPASS_20501	TPASS_RS02445	WP_012460563.1	rod shape-determining protein RodA	433	D	Cell cycle control, cell division, chromosome partitioning
TPASS_20503	TPASS_RS02455	WP_010881952.1	hypothetical protein	187
TPASS_20507	TPASS_RS02485	WP_010881956.1	ATP-dependent Clp protease proteolytic subunit	203	O	Posttranslational modification, protein turnover, chaperones
TPASS_20512	TPASS_RS02510	WP_012460564.1	2-C-methyl-D-erythritol 2,4-cyclodiphosphate synthase	415	I	Lipid transport and metabolism
TPASS_20516	TPASS_RS02530	WP_010881965.1	murein biosynthesis integral membrane protein MurJ	526	S	Function unknown
TPASS_20518	TPASS_RS02540	WP_010881967.1	thiamine diphosphokinase	230	H	Coenzyme transport and metabolism
TPASS_RS05590	TPASS_RS05590	WP_235214114.1	ATP-binding protein	118	T	Signal transduction mechanisms
TPASS_20520	TPASS_RS02550	WP_235214115.1	histidine kinase dimerization/phospho-acceptor domain-containing protein	274	T	Signal transduction mechanisms
TPASS_20522	TPASS_RS02560	WP_010881970.1	CvpA family protein	159	S	Function unknown
TPASS_20531	TPASS_RS02610	WP_014342462.1	V-type ATP synthase subunit F	105	C	Energy production and conversion
TPASS_RS02615	TPASS_RS02615	WP_080637337.1	ATP synthase subunit C	98	P	Inorganic ion transport and metabolism
TPASS_20536	TPASS_RS02635	WP_014342465.1	preprotein translocase subunit SecG	138	U	Intracellular trafficking, secretion, and vesicular transport
TPASS_20539	TPASS_RS05320	WP_010881986.1	hypothetical protein	73
TPASS_20540	TPASS_RS02655	WP_013945178.1	anti-sigma factor antagonist	121	T	Signal transduction mechanisms
TPASS_20541	TPASS_RS02660	WP_010881988.1	GTPase Era	319	S	Function unknown
TPASS_20547	TPASS_RS02690	WP_010881994.1	4-hydroxy-3-methylbut-2-enyl diphosphate reductase	376	IM	Lipid transport and metabolism / Cell wall/membrane/envelope biogenesis
TPASS_20548	TPASS_RS02700	WP_237253737.1	UPF0164 family protein	430	S	Function unknown
TPASS_20553	TPASS_RS02730	WP_010882000.1	AI-2E family transporter	403	S	Function unknown
TPASS_20554	TPASS_RS02735	WP_237250185.1	HAD family hydrolase	219	S	Function unknown
TPASS_20555	TPASS_RS02740	WP_014342482.1	dicarboxylate/amino acid:cation symporter	393	U	Intracellular trafficking, secretion, and vesicular transport
TPASS_20557	TPASS_RS02750	WP_010882004.1	DUF1007 family protein	237	S	Function unknown
TPASS_20563	TPASS_RS02780	WP_014505535.1	J domain-containing protein	135	O	Posttranslational modification, protein turnover, chaperones
TPASS_20565	TPASS_RS05330	WP_010882012.1	DUF459 domain-containing protein	406	S	Function unknown
TPASS_20566	TPASS_RS02800	WP_010882013.1	MBOAT family protein	495	M	Cell wall/membrane/envelope biogenesis
TPASS_20572	TPASS_RS02830	WP_010882019.1	FMN-binding protein	360	S	Function unknown
TPASS_20579	TPASS_RS02860	WP_010882025.1	hypothetical protein	258
TPASS_20580	TPASS_RS02865	WP_010882026.1	ABC transporter permease	429	M	Cell wall/membrane/envelope biogenesis
TPASS_20581	TPASS_RS02870	WP_010882027.1	ABC transporter ATP-binding protein	226	P	Inorganic ion transport and metabolism
TPASS_20582	TPASS_RS02875	WP_010882028.1	ABC transporter permease	495	M	Cell wall/membrane/envelope biogenesis
TPASS_20587	TPASS_RS02895	WP_014342499.1	DNA polymerase III subunit delta	340	L	Replication, recombination and repair
TPASS_20589	TPASS_RS02900	WP_010882035.1	HPr family phosphocarrier protein	88	G	Carbohydrate transport and metabolism
TPASS_20591	TPASS_RS02905	WP_041608826.1	HPr(Ser) kinase/phosphatase	329	H	Coenzyme transport and metabolism
TPASS_20592	TPASS_RS02930	WP_010882038.1	M15 family metallopeptidase	500	M	Cell wall/membrane/envelope biogenesis
TPASS_20602	TPASS_RS02975	WP_010882048.1	phosphatidate cytidylyltransferase	287	I	Lipid transport and metabolism
TPASS_20603	TPASS_RS02980	WP_010882049.1	di-trans,poly-cis-decaprenylcistransferase	228	H	Coenzyme transport and metabolism
TPASS_20617	TPASS_RS03055	WP_158296018.1	DUF2715 domain-containing protein	109
TPASS_20618	TPASS_RS03060	WP_010882064.1	DUF2715 domain-containing protein	119
TPASS_20619	TPASS_RS03065	WP_237253740.1	DUF2715 domain-containing protein	222
TPASS_20620	TPASS_RS03070	WP_016480005.1	major outer sheath N-terminal domain-containing protein	609	S	Function unknown
TPASS_20626	TPASS_RS03100	WP_010882072.1	exonuclease SbcCD subunit D	391	L	Replication, recombination and repair
TPASS_20627	TPASS_RS03105	WP_010882073.1	exonuclease subunit SbcC	1047	L	Replication, recombination and repair
TPASS_20629	TPASS_RS03115	WP_010882075.1	hypothetical protein	274
TPASS_20636	TPASS_RS03145	WP_010882081.1	DNA repair protein RecO	256	L	Replication, recombination and repair
TPASS_20637	TPASS_RS03150	WP_235214011.1	tRNA (adenosine(37)-N6)-dimethylallyltransferase MiaA	331	F	Nucleotide transport and metabolism
TPASS_20638	TPASS_RS03155	WP_010882083.1	hypothetical protein	144
TPASS_20643	TPASS_RS03195	WP_010882088.1	exonuclease domain-containing protein	215	L	Replication, recombination and repair
TPASS_20646	TPASS_RS03205	WP_235214012.1	6-bladed beta-propeller	422
TPASS_20653	TPASS_RS03240	WP_237249908.1	ABC transporter permease	259	P	Inorganic ion transport and metabolism
TPASS_20654	TPASS_RS03245	WP_010882099.1	ABC transporter permease	272	P	Inorganic ion transport and metabolism
TPASS_20657	TPASS_RS03255	WP_010882102.1	carbon storage regulator CsrA	73	J	Translation, ribosomal structure and biogenesis
TPASS_20658	TPASS_RS03260	WP_010882103.1	flagellar assembly protein FliW	150	N	Cell motility
TPASS_20665	TPASS_RS03295	WP_010882110.1	hypothetical protein	251
TPASS_20666	TPASS_RS03300	WP_010882111.1	hypothetical protein	97
TPASS_20668	TPASS_RS03315	WP_012460585.1	YggT family protein	200	S	Function unknown
TPASS_20670	TPASS_RS05345	WP_010882115.1	D-alanine--D-alanine ligase	396	F	Nucleotide transport and metabolism
TPASS_20671	TPASS_RS03330	WP_014342533.1	CDP-alcohol phosphatidyltransferase family protein	333	I	Lipid transport and metabolism
TPASS_20674	TPASS_RS03345	WP_010882119.1	Smr/MutS family protein	202	S	Function unknown
TPASS_20676	TPASS_RS03355	WP_010882121.1	hypothetical protein	92
TPASS_20677	TPASS_RS03360	WP_010882122.1	hypothetical protein	202
TPASS_20682	TPASS_RS03390	WP_010882127.1	RlmE family RNA methyltransferase	200	J	Translation, ribosomal structure and biogenesis
TPASS_20683	TPASS_RS03395	WP_010882128.1	polyprenyl synthetase family protein	364	H	Coenzyme transport and metabolism
TPASS_20690	TPASS_RS03430	WP_237249910.1	hypothetical protein	183
TPASS_20691	TPASS_RS03435	WP_235214020.1	ScpA family protein	250	D	Cell cycle control, cell division, chromosome partitioning
TPASS_20694	TPASS_RS03455	WP_010882139.1	5-formyltetrahydrofolate cyclo-ligase	225	H	Coenzyme transport and metabolism
TPASS_20698	TPASS_RS03475	WP_010882143.1	DUF2715 domain-containing protein	181
TPASS_20700	TPASS_RS03480	WP_010882145.1	hypothetical protein	130
TPASS_20701	TPASS_RS03485	WP_010882146.1	DNA-directed RNA polymerase subunit omega	67	K	Transcription
TPASS_20706	TPASS_RS03510	WP_014505582.1	M23 family metallopeptidase	324	M	Cell wall/membrane/envelope biogenesis
TPASS_20707	TPASS_RS03515	WP_010882152.1	hypothetical protein	159
TPASS_20708	TPASS_RS03520	WP_010882153.1	hypothetical protein	171
TPASS_20711	TPASS_RS03535	WP_010882156.1	hypothetical protein	190
TPASS_20716	TPASS_RS03560	WP_010882161.1	flagellar biosynthetic protein FliR	265	N	Cell motility
TPASS_20717	TPASS_RS03565	WP_010882162.1	flagellar biosynthesis protein FliQ	94	N	Cell motility
TPASS_20718	TPASS_RS03570	WP_010882163.1	flagellar type III secretion system pore protein FliP	271	N	Cell motility
TPASS_20726	TPASS_RS03605	WP_010882171.1	flagellar FlbD family protein	65	N	Cell motility
TPASS_20728	TPASS_RS03615	WP_010882173.1	flagellar hook assembly protein FlgD	153	N	Cell motility
TPASS_20730	TPASS_RS03625	WP_235214021.1	CDP-alcohol phosphatidyltransferase family protein	283	I	Lipid transport and metabolism
TPASS_20733	TPASS_RS03640	WP_010882178.1	outer membrane beta-barrel protein	219
TPASS_20741	TPASS_RS03680	WP_010882186.1	nicotinate (nicotinamide) nucleotide adenylyltransferase	204	H	Coenzyme transport and metabolism
TPASS_20743	TPASS_RS03690	WP_010882188.1	50S ribosomal protein L27	87	J	Translation, ribosomal structure and biogenesis
TPASS_20744	TPASS_RS03695	WP_010882189.1	ribosomal-processing cysteine protease Prp	108	J	Translation, ribosomal structure and biogenesis
TPASS_20749	TPASS_RS05355	WP_010882194.1	hypothetical protein	73
TPASS_20753	TPASS_RS03735	WP_010882198.1	hypothetical protein	94
TPASS_20758	TPASS_RS03760	WP_010882203.1	30S ribosomal protein S21	69	J	Translation, ribosomal structure and biogenesis
TPASS_20760	TPASS_RS03765	WP_010882205.1	penicillin-binding protein	652	M	Cell wall/membrane/envelope biogenesis
TPASS_20761	TPASS_RS03770	WP_010882206.1	motility associated factor glycosyltransferase family protein	292	S	Function unknown
TPASS_20762	TPASS_RS03775	WP_014342821.1	DUF115 domain-containing protein	396	S	Function unknown
TPASS_20766	TPASS_RS03795	WP_010882211.1	hypothetical protein	293
TPASS_20771	TPASS_RS03820	WP_014505600.1	Na/Pi cotransporter family protein	553	P	Inorganic ion transport and metabolism
TPASS_20772	TPASS_RS03825	WP_010882217.1	hypothetical protein	274
TPASS_20774	TPASS_RS03845	WP_010882219.1	MgtC/SapB family protein	224	S	Function unknown
TPASS_20775	TPASS_RS03850	WP_010882220.1	endonuclease III	211	L	Replication, recombination and repair
TPASS_20779	TPASS_RS03870	WP_235214028.1	DedA family protein	213	S	Function unknown
TPASS_20781	TPASS_RS03880	WP_014342824.1	M23 family metallopeptidase	316	M	Cell wall/membrane/envelope biogenesis
TPASS_20783	TPASS_RS03885	WP_014342578.1	hypothetical protein	377
TPASS_20784	TPASS_RS03890	WP_010882229.1	hypothetical protein	199
TPASS_20785	TPASS_RS03895	WP_237249911.1	LptA/OstA family protein	163	S	Function unknown
TPASS_20786	TPASS_RS03900	WP_010882231.1	LPS export ABC transporter ATP-binding protein	237	S	Function unknown
TPASS_20787	TPASS_RS03905	WP_235214031.1	hypothetical protein	115
TPASS_20791	TPASS_RS03925	WP_010882236.1	hypothetical protein	81
TPASS_20800	TPASS_RS03965	WP_235214034.1	D-alanyl-D-alanine carboxypeptidase family protein	478	M	Cell wall/membrane/envelope biogenesis
TPASS_20802	TPASS_RS05365	WP_010882247.1	hypothetical protein	109
TPASS_20803	TPASS_RS03980	WP_010882248.1	bifunctional oligoribonuclease/PAP phosphatase NrnA	402	S	Function unknown
TPASS_20807	TPASS_RS04000	WP_010882252.1	50S ribosomal protein L32	62	J	Translation, ribosomal structure and biogenesis
TPASS_20809	TPASS_RS04010	WP_010882254.1	ribonuclease III	254	J	Translation, ribosomal structure and biogenesis
TPASS_RS05595	TPASS_RS05595	WP_075743341.1	class I adenylate-forming enzyme family protein	313
TPASS_20815	TPASS_RS04040	WP_235214036.1	GNAT family N-acetyltransferase	288	S	Function unknown
TPASS_20822	TPASS_RS04070	WP_235214038.1	mechanosensitive ion channel family protein	291	M	Cell wall/membrane/envelope biogenesis
TPASS_20825	TPASS_RS04085	WP_010882269.1	hypothetical protein	61
TPASS_20826	TPASS_RS04090	WP_010882270.1	diadenylate cyclase CdaA	273	S	Function unknown
TPASS_20828	TPASS_RS04100	WP_010882272.1	holo-ACP synthase	125	I	Lipid transport and metabolism
TPASS_20830	TPASS_RS04110	WP_013945413.1	tRNA pseudouridine(38-40) synthase TruA	261	J	Translation, ribosomal structure and biogenesis
TPASS_20833	TPASS_RS04125	WP_235214040.1	hypothetical protein	238
TPASS_20840	TPASS_RS04160	WP_010882284.1	MFS transporter	749	CG	Energy production and conversion / Carbohydrate transport and metabolism
TPASS_20845	TPASS_RS04185	WP_014342608.1	DUF188 domain-containing protein	177	S	Function unknown
TPASS_20846	TPASS_RS04190	WP_010882290.1	cell division protein ZapA	108	D	Cell cycle control, cell division, chromosome partitioning
TPASS_20848	TPASS_RS04200	WP_010882292.1	50S ribosomal protein L20	122	J	Translation, ribosomal structure and biogenesis
TPASS_20850	TPASS_RS04210	WP_010882294.1	translation initiation factor IF-3	179	J	Translation, ribosomal structure and biogenesis
TPASS_20852	TPASS_RS04220	WP_010882296.1	prolipoprotein diacylglyceryl transferase	332	M	Cell wall/membrane/envelope biogenesis
TPASS_20856	TPASS_RS04240	pseudo	UPF0164 family protein	343	S	Function unknown
TPASS_20857	TPASS_RS05600	WP_010882301.1	hypothetical protein	106
TPASS_20861	TPASS_RS04255	WP_010882305.1	glutamine--fructose-6-phosphate transaminase (isomerizing)	635	M	Cell wall/membrane/envelope biogenesis
TPASS_20869	TPASS_RS04300	WP_010882312.1	hypothetical protein	78
TPASS_20874	TPASS_RS04320	WP_010882317.1	hypothetical protein	91
TPASS_20878	TPASS_RS04340	WP_010882321.1	DUF4340 domain-containing protein	316	S	Function unknown
TPASS_20879	TPASS_RS04345	WP_010882322.1	GldG family protein	493	N	Cell motility
TPASS_20880	TPASS_RS04350	WP_237249912.1	ABC transporter permease	245	S	Function unknown
TPASS_20881	TPASS_RS04355	WP_010882324.1	ATP-binding cassette domain-containing protein	268	CP	Energy production and conversion / Inorganic ion transport and metabolism
TPASS_20883	TPASS_RS04365	WP_013945460.1	LptF/LptG family permease	372	S	Function unknown
TPASS_20884	TPASS_RS04370	WP_010882327.1	LptF/LptG family permease	362	S	Function unknown
TPASS_20885	TPASS_RS04375	WP_010882328.1	dUTP diphosphatase	146	F	Nucleotide transport and metabolism
TPASS_20889	TPASS_RS04395	WP_014505643.1	tRNA pseudouridine(55) synthase TruB	361	J	Translation, ribosomal structure and biogenesis
TPASS_20890	TPASS_RS04400	WP_010882333.1	30S ribosome-binding factor RbfA	126	J	Translation, ribosomal structure and biogenesis
TPASS_20893	TPASS_RS04415	WP_010882336.1	ribosome maturation factor RimP	156	J	Translation, ribosomal structure and biogenesis
TPASS_20901	TPASS_RS04450	WP_237250229.1	MATE family efflux transporter	437	V	Defense mechanisms
TPASS_20904	TPASS_RS05390	WP_010882347.1	hypothetical protein	83
TPASS_20907	TPASS_RS04475	WP_010882350.1	ribosome maturation factor RimM	174	J	Translation, ribosomal structure and biogenesis
TPASS_20909	TPASS_RS04485	WP_010882352.1	50S ribosomal protein L19	123	J	Translation, ribosomal structure and biogenesis
TPASS_20910	TPASS_RS04490	WP_010882353.1	hypothetical protein	306
TPASS_20911	TPASS_RS04495	WP_010882354.1	FlhB-like flagellar biosynthesis protein	83	S	Function unknown
TPASS_20913	TPASS_RS04505	WP_010882356.1	YraN family protein	126	L	Replication, recombination and repair
TPASS_20914	TPASS_RS04515	WP_010882357.1	hypothetical protein	128
TPASS_20917	TPASS_RS04525	WP_010882360.1	magnesium transporter	449	P	Inorganic ion transport and metabolism
TPASS_20923	TPASS_RS04555	WP_014342645.1	PEGA domain-containing protein	340
TPASS_20924	TPASS_RS04565	pseudo	Tex family protein	778	K	Transcription
TPASS_20927	TPASS_RS05610	WP_010882370.1	hypothetical protein	196
TPASS_20930	TPASS_RS04595	WP_235214048.1	DUF115 domain-containing protein	568	S	Function unknown
TPASS_20934	TPASS_RS04610	WP_010882377.1	dicarboxylate/amino acid:cation symporter	407	U	Intracellular trafficking, secretion, and vesicular transport
TPASS_20935	TPASS_RS04615	WP_014505653.1	alpha/beta hydrolase	302	I	Lipid transport and metabolism
TPASS_20936	TPASS_RS04625	WP_235214049.1	hemolysin family protein	336	S	Function unknown
TPASS_20937	TPASS_RS04630	WP_010882380.1	metallophosphoesterase	211	S	Function unknown
TPASS_20942	TPASS_RS04650	WP_010882385.1	hypothetical protein	154
TPASS_20943	TPASS_RS04655	WP_010882386.1	flagellar export chaperone FliS	148	N	Cell motility
TPASS_20945	TPASS_RS04665	WP_010882388.1	ribulose-phosphate 3-epimerase	218	G	Carbohydrate transport and metabolism
TPASS_20946	TPASS_RS04670	WP_010882389.1	16S rRNA (guanine(527)-N(7))-methyltransferase RsmG	222	J	Translation, ribosomal structure and biogenesis
TPASS_20949a	TPASS_RS04690	WP_271426006.1	membrane protein insertion efficiency factor YidD	89	S	Function unknown
TPASS_20950a	TPASS_RS04695	WP_014342848.1	ribonuclease P protein component	133	J	Translation, ribosomal structure and biogenesis
TPASS_20951	TPASS_RS05400	WP_010882395.1	50S ribosomal protein L34	51	J	Translation, ribosomal structure and biogenesis
TPASS_20953	TPASS_RS04710	WP_014505658.1	TraB/GumN family protein	394	S	Function unknown
TPASS_20955	TPASS_RS05525	WP_235214130.1	hypothetical protein	83
TPASS_RS05620	TPASS_RS05620	WP_235214131.1	hypothetical protein	74
TPASS_20958	TPASS_RS04735	WP_012460609.1	TRAP transporter large permease subunit	632	G	Carbohydrate transport and metabolism
TPASS_20959	TPASS_RS04740	WP_010882403.1	rod-binding protein	129	MNO	Cell wall/membrane/envelope biogenesis / Cell motility / Posttranslational modification, protein turnover, chaperones
TPASS_20961	TPASS_RS04750	WP_010882405.1	flagellar basal-body rod protein FlgF	271	N	Cell motility
TPASS_20975	TPASS_RS04815	WP_010882419.1	16S rRNA (cytidine(1402)-2'-O)-methyltransferase	274	H	Coenzyme transport and metabolism
TPASS_20976	TPASS_RS04820	WP_010882420.1	hypothetical protein	459
TPASS_20980	TPASS_RS04840	WP_010882424.1	tRNA dihydrouridine synthase DusB	340	H	Coenzyme transport and metabolism
TPASS_20981	TPASS_RS04845	WP_014505666.1	diguanylate cyclase DgcA	347	T	Signal transduction mechanisms
TPASS_20982	TPASS_RS04850	WP_010882426.1	rhomboid family intramembrane serine protease	208	S	Function unknown
TPASS_RS05625	TPASS_RS05625	WP_235214054.1	hypothetical protein	92
TPASS_20986	TPASS_RS04870	WP_010882430.1	DMT family transporter	294	EG	Amino acid transport and metabolism / Carbohydrate transport and metabolism
TPASS_RS04875	TPASS_RS04875	WP_175393422.1	hypothetical protein	127
TPASS_20988	TPASS_RS04880	WP_014342681.1	MarC family protein	199	U	Intracellular trafficking, secretion, and vesicular transport
TPASS_20991	TPASS_RS04895	WP_010882435.1	rubredoxin	52	C	Energy production and conversion
TPASS_20992	TPASS_RS04900	WP_010882436.1	hypothetical protein	95
TPASS_20998	TPASS_RS04940	WP_014342854.1	AGCS family amino acid carrier protein	462	E	Amino acid transport and metabolism
TPASS_20999	TPASS_RS04945	WP_010882443.1	DNA translocase FtsK	799	D	Cell cycle control, cell division, chromosome partitioning
TPASS_21003	TPASS_RS04965	WP_010882447.1	hypothetical protein	345
TPASS_21009	TPASS_RS04995	WP_010882453.1	NAD(P)H-dependent glycerol-3-phosphate dehydrogenase	356	I	Lipid transport and metabolism
TPASS_21011	TPASS_RS05005	WP_010882455.1	aminoacyl-tRNA hydrolase	202	J	Translation, ribosomal structure and biogenesis
TPASS_21012	TPASS_RS05010	WP_235214133.1	RNA polymerase sigma factor RpoD/SigA	293	K	Transcription
TPASS_21014	TPASS_RS05020	WP_010882458.1	hypothetical protein	644
TPASS_21022	TPASS_RS05065	WP_010882466.1	DNA repair protein RadA	455	O	Posttranslational modification, protein turnover, chaperones
TPASS_RS05530	TPASS_RS05530	WP_013945579.1	hypothetical protein	95
TPASS_21028	TPASS_RS05100	WP_010882472.1	ATP-dependent helicase	670	L	Replication, recombination and repair
TPASS_21032	TPASS_RS05115	WP_010882476.1	NusG domain II-containing protein	144	S	Function unknown
TPASS_21033	TPASS_RS05120	WP_010882477.1	patatin-like phospholipase family protein	311	M	Cell wall/membrane/envelope biogenesis
TPASS_21034	TPASS_RS05125	WP_010882478.1	sodium:calcium antiporter	341	P	Inorganic ion transport and metabolism
TPASS_21036	TPASS_RS05135	WP_010882480.1	heavy metal translocating P-type ATPase	792	P	Inorganic ion transport and metabolism
TPASS_21037	TPASS_RS05140	WP_010882481.1	hemolysin III family protein	238	S	Function unknown
TPASS_21040	TPASS_RS05155	WP_010882484.1	amino acid--tRNA ligase-related protein	351	J	Translation, ribosomal structure and biogenesis
