# Supplementary material for: Proteomic analysis of the Treponema pallidum subsp. pallidum SS14 strain: coverage and comparison with the Nichols strain proteome
Source: Front Microbiol. 2024 Dec 11;15:1505893. doi: 10.3389/fmicb.2024.1505893 (PMC11668736; doi:10.3389/fmicb.2024.1505893)
Supplement: Supplementary file 6 [file Data_Sheet_6.ZIP › Supplementary Tables/Supplementary_Table_S4.xlsx]

## Sheet: Combined detected SS14 proteins
Supplementary Table S4. Detection of T. pallidum proteins (from SS14 strain, NCBI reference sequence NC_021508, March 2023 annotation) in the present T. pallidum SS14 mass spectrometry-based proteomics studies and a previous T. pallidum genetic engineering study*.
* Romeis et al., 2021. PLOS Pathogens 17:e1009612.
D - protein detected (highlighted with green background)
ND - protein not detected
Protein detections based on the detection of a single peptide.
Old Locus Tag	New Locus Tag	NCBI Accession	Functional Annotation	Length (No. of Amino Acids)	607 proteins (Present study)	404 Proteins (Romeis et al.)	Present Study SS14/Romeis et al. SS14 Sequence Identity
TPASS_20001	TPASS_RS00005	WP_010881451.1	chromosomal replication initiator protein DnaA	464	D	ND
TPASS_20002	TPASS_RS00010	WP_010881452.1	DNA polymerase III subunit beta	371	D	D	100
TPASS_20003	TPASS_RS00015	WP_014342226.1	DNA replication/repair protein RecF	377	ND	D	93.3
TPASS_20004	TPASS_RS00020	WP_010881454.1	DUF721 domain-containing protein	145	ND	ND
TPASS_20005	TPASS_RS00025	WP_010881455.1	DNA topoisomerase (ATP-hydrolyzing) subunit A	813	D	D	100
TPASS_20006	TPASS_RS00035	WP_014342229.1	DUF3798 domain-containing protein	415	D	D	74.7
TPASS_RS05535	TPASS_RS05535	WP_237249918.1	major outer sheath C-terminal domain-containing protein	368	ND	ND
TPASS_RS05540	TPASS_RS05540	WP_014505382.1	major outer sheath N-terminal domain-containing protein	150	ND	ND
TPASS_20011	TPASS_RS00045	WP_010881460.1	major outer sheath C-terminal domain-containing protein	660	D	D	100
TPASS_20013	TPASS_RS00050	WP_014342231.1	DUF3798 domain-containing protein	410	D	ND
TPASS_20015	TPASS_RS00055	WP_010881464.1	phenylalanine--tRNA ligase subunit beta	604	D	D	100
TPASS_20016	TPASS_RS00060	WP_014505385.1	Lon protease family protein	852	ND	ND
TPASS_20017	TPASS_RS00065	WP_010881466.1	hypothetical protein	315	D	D	100
TPASS_20018	TPASS_RS00070	WP_015026135.1	transcription elongation factor GreA	893	D	D	68.2
TPASS_20020	TPASS_RS00075	WP_235214060.1	vWA domain-containing protein	695	D	D	98.3
TPASS_20021	TPASS_RS00105	WP_010881470.1	hypothetical protein	88	ND	ND
TPASS_20022	TPASS_RS00110	WP_010881471.1	hypothetical protein	722	ND	ND
TPASS_20023	TPASS_RS00115	WP_010881472.1	sodium-dependent transporter	443	ND	ND
TPASS_20024	TPASS_RS00120	WP_010881473.1	TrkA family potassium uptake protein	236	ND	D	100
TPASS_20025	TPASS_RS00125	WP_010881474.1	insulinase family protein	1023	D	ND
TPASS_20026	TPASS_RS00130	WP_010881475.1	flagellar motor switch protein FliG	340	D	D	100
TPASS_20027	TPASS_RS00135	WP_235214061.1	hemolysin family protein	441	ND	ND
TPASS_20028	TPASS_RS00140	WP_235214062.1	hemolysin family protein	472	ND	ND
TPASS_20029	TPASS_RS00145	WP_010881478.1	UDP-N-acetylglucosamine 1-carboxyvinyltransferase	425	D	ND
TPASS_20030	TPASS_RS00150	WP_010881479.1	chaperonin GroEL	544	D	D	100
TPASS_20031	TPASS_RS00155	WP_010881480.1	hypothetical protein	92	ND	ND
TPASS_20032	TPASS_RS00160	WP_010881481.1	16S rRNA (uracil(1498)-N(3))-methyltransferase	266	ND	ND
TPASS_20033	TPASS_RS00165	WP_012460511.1	DUF1361 domain-containing protein	203	ND	ND
TPASS_20034	TPASS_RS00170	WP_010881483.1	metal ABC transporter substrate-binding protein	316	D	ND
TPASS_20035	TPASS_RS00175	WP_010881484.1	metal ABC transporter ATP-binding protein	238	ND	ND
TPASS_20036	TPASS_RS00180	WP_010881485.1	metal ABC transporter permease	266	ND	ND
TPASS_20037	TPASS_RS00185	WP_010881486.1	D-2-hydroxyacid dehydrogenase	331	D	D	100
TPASS_20038	TPASS_RS00190	WP_235214064.1	PTS transporter subunit IIC	339	ND	ND
TPASS_20039	TPASS_RS00195	WP_014342241.1	hypothetical protein	59	ND	ND
TPASS_20040	TPASS_RS00200	WP_237249920.1	methyl-accepting chemotaxis protein	807	D	ND
TPASS_20042	TPASS_RS00205	WP_010881491.1	LysM peptidoglycan-binding domain-containing protein	310	D	D	100
TPASS_20043	TPASS_RS00210	WP_014505391.1	lytic transglycosylase domain-containing protein	669	D	D	94.1
TPASS_20044	TPASS_RS00215	WP_010881493.1	tRNA uridine-5-carboxymethylaminomethyl(34) synthesis enzyme MnmG	630	D	ND
TPASS_20045	TPASS_RS00220	WP_010881494.1	adenosine deaminase	299	D	D	100
TPASS_20046	TPASS_RS00225	WP_010881495.1	stage 0 sporulation family protein	233	D	ND
TPASS_20047	TPASS_RS00230	WP_010881496.1	YaaR family protein	173	D	ND
TPASS_20048	TPASS_RS00235	WP_010881497.1	polymer-forming cytoskeletal protein	143	ND	ND
TPASS_RS00240	TPASS_RS00240	WP_014342245.1	M23 family metallopeptidase	363	ND	ND
TPASS_20050	TPASS_RS00245	WP_010881499.1	phosphoribosyltransferase	202	D	ND
TPASS_20051	TPASS_RS00250	WP_012460512.1	peptide chain release factor 1	351	D	D	100
TPASS_20052	TPASS_RS00255	WP_014342246.1	peptide chain release factor N(5)-glutamine methyltransferase	338	ND	ND
TPASS_20053	TPASS_RS00260	WP_010881502.1	ribonucleotide-diphosphate reductase subunit beta	351	D	D	100
TPASS_20054	TPASS_RS00265	WP_010881503.1	RNA methyltransferase	319	D	D	100
TPASS_20055	TPASS_RS00270	WP_010881504.1	OadG family protein	78	ND	ND
TPASS_20056	TPASS_RS00275	WP_010881505.1	sodium-extruding oxaloacetate decarboxylase subunit alpha	593	D	D	100
TPASS_20057	TPASS_RS00280	WP_010881506.1	sodium ion-translocating decarboxylase subunit beta	469	ND	D	100
TPASS_20058	TPASS_RS00285	WP_010881507.1	replicative DNA helicase	438	D	ND
TPASS_20059	TPASS_RS05190	WP_010881508.1	hypothetical protein	75	ND	ND
TPASS_20060	TPASS_RS00290	WP_010881509.1	50S ribosomal protein L9	156	D	ND
TPASS_20061	TPASS_RS00295	WP_010881510.1	30S ribosomal protein S18	99	D	ND
TPASS_20062	TPASS_RS00300	WP_010881511.1	single-stranded DNA-binding protein	176	D	ND
TPASS_20063	TPASS_RS00305	WP_010881512.1	30S ribosomal protein S6	93	D	ND
TPASS_20064	TPASS_RS00310	WP_010881513.1	hypothetical protein	191	ND	ND
TPASS_20065	TPASS_RS00315	WP_025267548.1	16S rRNA (guanine(966)-N(2))-methyltransferase RsmD	181	ND	ND
TPASS_20066	TPASS_RS00320	WP_010881515.1	hypothetical protein	104	D	ND
TPASS_RS00325	TPASS_RS00325	WP_041608822.1	tetratricopeptide repeat protein	379	D	ND
TPASS_20068	TPASS_RS00330	WP_010881517.1	23S rRNA (adenine(2503)-C(2))-methyltransferase RlmN	340	D	D	100
TPASS_20069	TPASS_RS00335	WP_014342765.1	hypothetical protein	127	D	ND
TPASS_20070	TPASS_RS00340	WP_010881519.1	hypothetical protein	128	ND	ND
TPASS_20071	TPASS_RS00345	WP_010881520.1	ATP-dependent chaperone ClpB	878	D	D	100
TPASS_20072	TPASS_RS00350	WP_010881521.1	glutaredoxin domain-containing protein	90	D	ND
TPASS_20073	TPASS_RS00355	WP_237250214.1	HDOD domain-containing protein	496	D	D	96.7
TPASS_20074	TPASS_RS00360	WP_014505399.1	extracellular solute-binding protein	488	D	ND
TPASS_20075	TPASS_RS00365	WP_010881524.1	sugar ABC transporter permease	296	ND	ND
TPASS_20076	TPASS_RS00370	WP_014342258.1	carbohydrate ABC transporter permease	276	ND	ND
TPASS_20077	TPASS_RS00375	WP_010881526.1	nucleoside-diphosphate sugar epimerase/dehydratase	538	D	D	100
TPASS_20078	TPASS_RS00380	WP_010881527.1	DegT/DnrJ/EryC1/StrS aminotransferase family protein	412	D	ND
TPASS_20079	TPASS_RS00385	WP_025267550.1	xanthine dehydrogenase family protein molybdopterin-binding subunit	717	D	ND
TPASS_20080	TPASS_RS00390	WP_010881529.1	(2Fe-2S)-binding protein	155	ND	ND
TPASS_20081	TPASS_RS00395	WP_010881530.1	xanthine dehydrogenase family protein subunit M	282	ND	D	100
TPASS_RS00400	TPASS_RS00400	WP_014342260.1	sigma-54-dependent Fis family transcriptional regulator	528	D	ND
TPASS_RS00405	TPASS_RS00405	WP_014342766.1	putative glycoside hydrolase	660	D	ND
TPASS_20084	TPASS_RS00410	WP_010881533.1	hypothetical protein	77	D	ND
TPASS_20085	TPASS_RS00415	WP_010881534.1	PTS sugar transporter subunit IIA	148	D	ND
TPASS_20086	TPASS_RS00420	WP_014505404.1	PilZ domain-containing protein	302	D	ND
TPASS_20087	TPASS_RS05630	WP_014342264.1	DUF192 domain-containing protein	187	ND	ND
TPASS_20088	TPASS_RS00430	WP_010881537.1	hypothetical protein	204	D	ND
TPASS_20089	TPASS_RS00435	WP_010881538.1	cyclic nucleotide-binding domain-containing protein	411	D	ND
TPASS_20090	TPASS_RS00440	WP_010881539.1	UDP-N-acetylmuramate dehydrogenase	354	D	D	100
TPASS_20091	TPASS_RS00445	WP_010881540.1	cysteine--tRNA ligase	520	D	ND
TPASS_20092	TPASS_RS00450	WP_013944800.1	RNA polymerase sigma factor	180	D	ND
TPASS_20093	TPASS_RS00455	WP_237249922.1	anti-sigma factor	202	D	ND
TPASS_20094	TPASS_RS00460	WP_010881543.1	phosphate acetyltransferase	336	D	D	100
TPASS_20095	TPASS_RS00465	WP_010881544.1	tetratricopeptide repeat protein	648	ND	ND
TPASS_20096	TPASS_RS00470	WP_010881545.1	TraR/DksA family transcriptional regulator	120	D	ND
TPASS_20097	TPASS_RS00475	WP_010881546.1	translation initiation factor IF-1	72	D	ND
TPASS_20098	TPASS_RS00480	WP_014342266.1	J domain-containing protein	218	ND	ND
TPASS_20099	TPASS_RS00485	WP_010881548.1	UMP kinase	251	D	D	100
TPASS_20100	TPASS_RS00490	WP_014505407.1	TlpA disulfide reductase family protein	185	D	ND
TPASS_20101	TPASS_RS00495	WP_010881550.1	cytochrome c biogenesis protein CcdA	264	D	ND
TPASS_20102	TPASS_RS00500	WP_010881551.1	UvrD-helicase domain-containing protein	657	D	ND
TPASS_20103	TPASS_RS00505	WP_010881552.1	ATP-dependent DNA helicase RecQ	607	D	ND
TPASS_20104	TPASS_RS00510	WP_010881553.1	NAD nucleotidase	593	D	D	100
TPASS_20105	TPASS_RS00515	WP_010881554.1	DNA polymerase I	997	D	ND
TPASS_20106	TPASS_RS00520	WP_013944811.1	BCCT family transporter	510	ND	ND
TPASS_20107	TPASS_RS00525	WP_014505410.1	phosphotransferase	603	ND	ND
TPASS_20108	TPASS_RS00530	WP_010881557.1	ATP-dependent 6-phosphofructokinase	461	D	D	100
TPASS_20109	TPASS_RS00535	WP_010881558.1	23S rRNA (guanosine(2251)-2'-O)-methyltransferase RlmB	292	D	D	100
TPASS_20110	TPASS_RS00555	WP_235214069.1	DUF5312 domain-containing protein	570	D	ND
TPASS_20111	TPASS_RS00560	WP_010881560.1	RNA polymerase factor sigma-54	475	ND	ND
TPASS_20112	TPASS_RS00565	WP_237249923.1	aminopeptidase C	451	D	D	99.8
TPASS_20113	TPASS_RS00570	WP_010881562.1	FtsH protease activity modulator HflK	328	D	D	100
TPASS_20114	TPASS_RS00575	WP_010881563.1	protease modulator HflC	331	D	D	100
TPASS_20115	TPASS_RS00580	WP_012460517.1	bifunctional hydroxymethylpyrimidine kinase/phosphomethylpyrimidine kinase	269	D	D	100
TPASS_20116	TPASS_RS00585	WP_010881565.1	excinuclease ABC subunit UvrB	668	D	ND
TPASS_20117	TPASS_RS00590	WP_016479998.1	major outer sheath N-terminal domain-containing protein	598	D	ND
TPASS_20118	TPASS_RS00595	WP_010881567.1	hypothetical protein	421	D	D	100
TPASS_20119	TPASS_RS00600	WP_010881568.1	methionine ABC transporter permease	219	ND	ND
TPASS_20120	TPASS_RS00605	WP_010881569.1	methionine ABC transporter ATP-binding protein	269	ND	D	100
TPASS_20121	TPASS_RS00610	WP_010881570.1	KamA family radical SAM protein	355	D	D	100
TPASS_20122	TPASS_RS00620	WP_010881571.1	phosphoenolpyruvate carboxykinase (GTP)	618	D	D	100
TPASS_20123	TPASS_RS00625	WP_010881572.1	hypothetical protein	856	D	ND
TPASS_20124	TPASS_RS00630	WP_010881573.1	redox-regulated ATPase YchF	368	D	D	100
TPASS_20125	TPASS_RS00635	WP_010881574.1	exodeoxyribonuclease III	264	D	D	100
TPASS_20126	TPASS_RS00640	WP_014342713.1	hypothetical protein	223	ND	ND
TPASS_20126d	TPASS_RS05550	WP_014342772.1	major outer sheath C-terminal domain-containing protein	107	ND	ND
TPASS_20127	TPASS_RS00655	WP_012460519.1	DUF2715 domain-containing protein	126	ND	ND
TPASS_RS00660	TPASS_RS00660	WP_014342282.1	DUF2715 domain-containing protein	137	ND	ND
TPASS_20128	TPASS_RS00665	WP_010881577.1	hypothetical protein	115	ND	ND
TPASS_20129	TPASS_RS05210	WP_010881578.1	hypothetical protein	158	ND	ND
TPASS_20131	TPASS_RS00675	WP_015026144.1	major outer sheath N-terminal domain-containing protein	596	D	ND
TPASS_20133	TPASS_RS00685	WP_175393423.1	hypothetical protein	409	D	D	99.8
TPASS_20134	TPASS_RS00690	WP_012460522.1	hypothetical protein	376	D	D	100
TPASS_RS00695	TPASS_RS00695	WP_175393424.1	hypothetical protein	190	ND	ND
TPASS_20136	TPASS_RS00705	WP_012460523.1	hypothetical protein	492	D	D	100
TPASS_RS05215	TPASS_RS05215	WP_175393425.1	major outer sheath C-terminal domain-containing protein	56	ND	ND
TPASS_20138	TPASS_RS00710	WP_010881586.1	hypothetical protein	245	ND	ND
TPASS_20139	TPASS_RS00715	WP_010881587.1	TrkA family potassium uptake protein	230	D	D	100
TPASS_20140	TPASS_RS00720	WP_235214070.1	TrkH family potassium uptake protein	572	ND	ND
TPASS_20141	TPASS_RS00725	WP_010881589.1	methylated-DNA--[protein	177	ND	ND
TPASS_20142	TPASS_RS00730	WP_010881590.1	ABC transporter ATP-binding protein	220	ND	ND
TPASS_20143	TPASS_RS00735	WP_237249924.1	iron ABC transporter permease	580	ND	ND
TPASS_20144	TPASS_RS00740	WP_010881592.1	thiamine ABC transporter substrate binding subunit	335	ND	D	100
TPASS_20145	TPASS_RS00745	WP_010881593.1	long-chain fatty acid--CoA ligase	656	D	D	100
TPASS_RS05220	TPASS_RS05220	WP_025267561.1	chromate transporter	229	ND	ND
TPASS_RS00760	TPASS_RS00760	WP_025267562.1	chromate transporter	192	ND	ND
TPASS_20147	TPASS_RS00765	WP_012460525.1	DUF1926 domain-containing protein	619	D	ND
TPASS_20148	TPASS_RS00770	WP_010881595.1	hypothetical protein	192	ND	ND
TPASS_20149	TPASS_RS00775	WP_010881596.1	hypothetical protein	197	ND	ND
TPASS_20150	TPASS_RS00780	WP_010881597.1	hypothetical protein	155	ND	ND
TPASS_20151	TPASS_RS00785	WP_010881598.1	RnfABCDGE type electron transport complex subunit D	339	ND	ND
TPASS_20152	TPASS_RS00790	WP_014342780.1	SLBB domain-containing protein	494	D	ND
TPASS_20153	TPASS_RS00795	WP_010881600.1	divergent PAP2 family protein	163	ND	ND
TPASS_20154	TPASS_RS00800	WP_235214074.1	RluA family pseudouridine synthase	359	ND	ND
TPASS_20155	TPASS_RS00805	WP_010881602.1	M23 family metallopeptidase	371	ND	ND
TPASS_20156	TPASS_RS00810	WP_010881603.1	thioesterase family protein	134	ND	ND
TPASS_20157	TPASS_RS00815	WP_010881604.1	1-acyl-sn-glycerol-3-phosphate acyltransferase	300	D	D	100
TPASS_20158	TPASS_RS00820	WP_014505423.1	pyrimidine 5'-nucleotidase	221	D	ND
TPASS_20159	TPASS_RS00825	WP_010881606.1	hypothetical protein	342	D	D	100
TPASS_20160	TPASS_RS00830	WP_010881607.1	proline--tRNA ligase	617	D	ND
TPASS_20162	TPASS_RS00835	WP_010881609.1	Holliday junction branch migration DNA helicase RuvB	350	D	D	100
TPASS_20163	TPASS_RS00840	WP_010881610.1	transition metal ABC transporter substrate-binding protein TroA	308	D	D	100
TPASS_20164	TPASS_RS00845	WP_010881611.1	transition metal ABC transporter ATP-binding protein TroB	266	D	D	100
TPASS_20165	TPASS_RS00850	WP_010881612.1	transition metal ABC transporter permease subunit TroC	298	ND	ND
TPASS_20166	TPASS_RS00855	WP_014342310.1	transition metal ABC transporter permease subunit TroD	367	ND	ND
TPASS_20167	TPASS_RS00860	WP_010881614.1	manganese/iron-sensitive transcriptional repressor TroR	153	ND	ND
TPASS_20168	TPASS_RS00865	WP_010881615.1	2,3-diphosphoglycerate-dependent phosphoglycerate mutase	251	D	D	100
TPASS_20170	TPASS_RS00875	WP_010881617.1	5'-methylthioadenosine/adenosylhomocysteine nucleosidase	269	ND	ND
TPASS_20171	TPASS_RS00880	WP_010881618.1	FMN-binding protein	142	D	ND
TPASS_20172	TPASS_RS00885	WP_014342312.1	diguanylate cyclase	459	D	ND
TPASS_20174	TPASS_RS00890	WP_014342313.1	DUF115 domain-containing protein	506	ND	ND
TPASS_RS00895	TPASS_RS00895	WP_014342314.1	DUF115 domain-containing protein	470	ND	ND
TPASS_20178	TPASS_RS00900	WP_010881625.1	hypothetical protein	308	D	D	100
TPASS_20179	TPASS_RS00905	WP_237250217.1	hypothetical protein	568	D	D	90.6
TPASS_20181	TPASS_RS00910	WP_010881628.1	septum formation initiator family protein	147	ND	ND
TPASS_20182	TPASS_RS00915	WP_014342316.1	L-threonylcarbamoyladenylate synthase	212	ND	ND
TPASS_20183	TPASS_RS00920	WP_010881630.1	hypothetical protein	281	D	ND
TPASS_20184	TPASS_RS00925	WP_010881631.1	SsrA-binding protein	154	D	ND
TPASS_20185	TPASS_RS00930	WP_237249926.1	signal peptidase I	208	D	ND
TPASS_20186	TPASS_RS00935	WP_014342317.1	coproporphyrinogen-III oxidase family protein	405	D	ND
TPASS_20187	TPASS_RS00940	WP_010881634.1	elongation factor Tu	395	D	D	79.8
TPASS_20188	TPASS_RS00945	WP_010881635.1	30S ribosomal protein S10	102	D	ND
TPASS_20189	TPASS_RS00950	WP_010881636.1	50S ribosomal protein L3	208	D	D	100
TPASS_20190	TPASS_RS00955	WP_010881637.1	50S ribosomal protein L4	216	D	D	100
TPASS_20191	TPASS_RS00960	WP_010881638.1	50S ribosomal protein L23	94	ND	ND
TPASS_20192	TPASS_RS00965	WP_010881639.1	50S ribosomal protein L2	273	D	D	100
TPASS_20193	TPASS_RS00970	WP_010881640.1	30S ribosomal protein S19	95	ND	ND
TPASS_20194	TPASS_RS00975	WP_010881641.1	50S ribosomal protein L22	124	D	ND
TPASS_20195	TPASS_RS00980	WP_010881642.1	30S ribosomal protein S3	247	D	D	100
TPASS_20196	TPASS_RS00985	WP_010881643.1	50S ribosomal protein L16	139	ND	ND
TPASS_20197	TPASS_RS00990	WP_010881644.1	50S ribosomal protein L29	72	ND	ND
TPASS_20198	TPASS_RS00995	WP_010881645.1	30S ribosomal protein S17	84	D	ND
TPASS_20199	TPASS_RS01000	WP_010881646.1	50S ribosomal protein L14	122	D	ND
TPASS_20200	TPASS_RS01005	WP_010881647.1	50S ribosomal protein L24	103	ND	ND
TPASS_20201	TPASS_RS01010	WP_014342323.1	50S ribosomal protein L5	185	D	D	99.5
TPASS_20202	TPASS_RS05230	WP_010881649.1	type Z 30S ribosomal protein S14	61	ND	ND
TPASS_20203	TPASS_RS01015	WP_010881650.1	30S ribosomal protein S8	132	D	ND
TPASS_20204	TPASS_RS01020	WP_010881651.1	50S ribosomal protein L6	179	D	D	100
TPASS_20205	TPASS_RS01025	WP_010881652.1	50S ribosomal protein L18	120	D	ND
TPASS_20206	TPASS_RS01030	WP_010881653.1	30S ribosomal protein S5	172	D	D	99.4 (TPASS_20206 from present study [NCBI annotation] = TPASS_0206a from Romeis study [Uniprot annotation])
TPASS_20206a	TPASS_RS01035	WP_010881654.1	50S ribosomal protein L30	61	ND	ND	TPASS_20206a from present study (NCBI annotation) = TPASS_0206b from Romeis study (UniProt annotation)
TPASS_20207	TPASS_RS01040	WP_010881655.1	50S ribosomal protein L15	153	D	ND
TPASS_20208	TPASS_RS01045	WP_014342781.1	preprotein translocase subunit SecY	439	ND	ND
TPASS_RS01050	TPASS_RS01050	WP_010881657.1	50S ribosomal protein L36	37	ND	ND
TPASS_20210	TPASS_RS01055	WP_010881658.1	30S ribosomal protein S13	121	D	ND
TPASS_20211	TPASS_RS01060	WP_010881659.1	30S ribosomal protein S11	126	ND	ND
TPASS_20212	TPASS_RS01065	WP_010881660.1	DNA-directed RNA polymerase subunit alpha	351	D	D	100
TPASS_20213	TPASS_RS01070	WP_010881661.1	50S ribosomal protein L17	164	D	ND
TPASS_20214	TPASS_RS01075	WP_010881662.1	hypothetical protein	65	ND	ND
TPASS_20215	TPASS_RS01080	WP_014505432.1	nucleotide exchange factor GrpE	227	D	D	96.5
TPASS_20216	TPASS_RS01085	WP_010881664.1	molecular chaperone DnaK	635	D	D	100
TPASS_20217	TPASS_RS01090	WP_014342326.1	molecular chaperone DnaJ	374	D	ND
TPASS_20218	TPASS_RS01095	WP_010881666.1	PP2C family protein-serine/threonine phosphatase	489	ND	ND
TPASS_20219	TPASS_RS01100	WP_010881667.1	PP2C family protein-serine/threonine phosphatase	715	ND	ND
TPASS_20220	TPASS_RS01105	WP_010881668.1	STAS domain-containing protein	108	D	ND
TPASS_20221	TPASS_RS01110	WP_014342782.1	D-alanyl-D-alanine carboxypeptidase family protein	265	ND	ND
TPASS_20222	TPASS_RS01115	WP_010881670.1	hypothetical protein	148	D	ND
TPASS_20223	TPASS_RS01120	WP_014342329.1	aminotransferase class I/II-fold pyridoxal phosphate-dependent enzyme	479	D	ND
TPASS_20225	TPASS_RS01125	WP_010881673.1	leucine-rich repeat domain-containing protein	246	D	D	100
TPASS_20226	TPASS_RS01150	WP_010881674.1	CbiQ family ECF transporter T component	228	ND	ND
TPASS_20227	TPASS_RS01155	WP_010881675.1	ABC transporter ATP-binding protein	255	D	D	100
TPASS_20228	TPASS_RS01160	WP_010881676.1	biotin transporter BioY	271	ND	ND
TPASS_20229	TPASS_RS01165	WP_014342334.1	uracil-DNA glycosylase	270	D	ND
TPASS_20230	TPASS_RS01170	WP_012460528.1	primosomal protein N'	657	D	ND
TPASS_20231	TPASS_RS01175	WP_010881679.1	RluA family pseudouridine synthase	216	ND	ND
TPASS_20233	TPASS_RS01180	WP_012460529.1	STAS domain-containing protein	181	D	ND
TPASS_20234	TPASS_RS01190	WP_010881682.1	50S ribosomal protein L33	56	ND	ND
TPASS_20235	TPASS_RS01200	WP_010881683.1	preprotein translocase subunit SecE	59	ND	ND
TPASS_20236	TPASS_RS01205	WP_010881684.1	transcription termination/antitermination protein NusG	185	D	ND
TPASS_20237	TPASS_RS01210	WP_010881685.1	50S ribosomal protein L11	146	D	ND
TPASS_20238	TPASS_RS01215	WP_010881686.1	50S ribosomal protein L1	226	D	D	100
TPASS_20239	TPASS_RS01220	WP_010881687.1	50S ribosomal protein L10	180	D	ND
TPASS_20240	TPASS_RS01225	WP_010881688.1	50S ribosomal protein L7/L12	129	D	ND
TPASS_20241	TPASS_RS01230	WP_010881689.1	DNA-directed RNA polymerase subunit beta	1178	D	D	100
TPASS_20242	TPASS_RS01235	WP_010881690.1	DNA-directed RNA polymerase subunit beta'	1416	D	D	100
TPASS_20243	TPASS_RS01240	WP_010881691.1	30S ribosomal protein S12	124	ND	ND
TPASS_20244	TPASS_RS01245	WP_010881692.1	30S ribosomal protein S7	156	D	ND
TPASS_20245	TPASS_RS01250	WP_235214077.1	hypothetical protein	1078	D	D	93.6
TPASS_20246	TPASS_RS01255	WP_010881694.1	VWA domain-containing protein	597	ND	ND
TPASS_20247	TPASS_RS01260	WP_014505437.1	N-acetylmuramoyl-L-alanine amidase	343	D	D	96.1
TPASS_RS01265	TPASS_RS01265	WP_014342783.1	GerMN domain-containing protein	157	D	ND
TPASS_20249	TPASS_RS01270	WP_010881697.1	flagellar filament outer layer protein FlaA	350	D	D	100
TPASS_20250a	TPASS_RS05555	WP_010881698.1	hypothetical protein	75	ND	ND
TPASS_20250b	TPASS_RS05235	pseudo	30S ribosomal protein S20	75	ND	ND
TPASS_20251	TPASS_RS01275	WP_010881700.1	HU family DNA-binding protein	105	ND	ND
TPASS_20252	TPASS_RS01280	WP_012460530.1	apolipoprotein N-acyltransferase	546	ND	D	100
TPASS_20253	TPASS_RS01285	WP_010881702.1	polymer-forming cytoskeletal protein	137	ND	ND
TPASS_20254	TPASS_RS01290	WP_010881703.1	transcription termination factor Rho	519	D	D	100
TPASS_20255	TPASS_RS01295	WP_010881704.1	50S ribosomal protein L31	67	ND	ND
TPASS_20256	TPASS_RS01300	WP_010881705.1	CDP-diacylglycerol--glycerol-3-phosphate 3-phosphatidyltransferase	216	ND	ND
TPASS_20257	TPASS_RS01305	WP_235214078.1	glycerophosphodiester phosphodiesterase	350	D	D	98
TPASS_20258	TPASS_RS01310	WP_012460531.1	hypothetical protein	236	ND	ND
TPASS_20259	TPASS_RS01315	WP_235214079.1	LysM peptidoglycan-binding domain-containing protein	175	D	D	86.2
TPASS_20260	TPASS_RS01320	WP_235214080.1	SH3 domain-containing protein	442	D	D	98.4
TPASS_20261	TPASS_RS01325	WP_010881710.1	cyclic nucleotide-binding domain-containing protein	347	D	D	100
TPASS_20262	TPASS_RS01330	WP_014342784.1	Crp/Fnr family transcriptional regulator	219	D	ND
TPASS_RS01335	TPASS_RS01335	WP_237250218.1	fibronectin type III domain-containing protein	508	ND	ND
TPASS_20264	TPASS_RS01340	WP_010881713.1	deoxyribose-phosphate aldolase	218	D	D	100
TPASS_20265	TPASS_RS01345	WP_012460532.1	branched-chain amino acid transport system II carrier protein	455	ND	ND
TPASS_20267	TPASS_RS01370	WP_010881716.1	polymer-forming cytoskeletal protein	121	ND	ND
TPASS_20268	TPASS_RS01375	WP_235214083.1	tetratricopeptide repeat protein	206	ND	ND
TPASS_20269	TPASS_RS01380	WP_010881718.1	tRNA (N(6)-L-threonylcarbamoyladenosine(37)-C(2))-methylthiotransferase MtaB	482	D	D	100
TPASS_20270	TPASS_RS01385	WP_014505443.1	CCA tRNA nucleotidyltransferase	494	ND	ND
TPASS_20271	TPASS_RS01390	WP_010881720.1	ParB/RepB/Spo0J family partition protein	324	D	D	100
TPASS_20272	TPASS_RS01395	WP_010881721.1	ParA family protein	253	D	D	100
TPASS_20273	TPASS_RS01400	WP_010881722.1	hypothetical protein	263	ND	ND
TPASS_20274	TPASS_RS01405	WP_010881723.1	cytidine/deoxycytidylate deaminase family protein	166	D	ND
TPASS_20275	TPASS_RS01410	WP_010881724.1	WecB/TagA/CpsF family glycosyltransferase	249	ND	ND
TPASS_20276	TPASS_RS01415	WP_014342352.1	16S rRNA (uracil(1498)-N(3))-methyltransferase	279	D	D	94.9
TPASS_20277	TPASS_RS01420	WP_014505444.1	S41 family peptidase	486	D	D	92.2
TPASS_20279	TPASS_RS01425	WP_064745620.1	30S ribosomal protein S1	832	D	D	96.4
TPASS_20282	TPASS_RS01430	WP_010881731.1	tetratricopeptide repeat protein	239	D	D	100
TPASS_20283	TPASS_RS01435	WP_010881732.1	pantetheine-phosphate adenylyltransferase	159	ND	ND
TPASS_20284	TPASS_RS01440	WP_014342354.1	spiro-SPASM protein	559	D	ND
TPASS_20286	TPASS_RS01445	WP_237250219.1	hypothetical protein	325	D	D	36.6
TPASS_20288	TPASS_RS01450	WP_014342786.1	methyltransferase domain-containing protein	857	D	ND
TPASS_20290	TPASS_RS01455	WP_010881739.1	HAD family hydrolase	277	D	D	100
TPASS_20291	TPASS_RS01460	WP_010881740.1	alpha-hydroxy-acid oxidizing protein	293	D	D	100
TPASS_20292	TPASS_RS01465	WP_010881741.1	OmpA family protein	417	D	ND
TPASS_20294	TPASS_RS01470	WP_010881743.1	ribose-phosphate pyrophosphokinase	421	D	D	100
TPASS_20295	TPASS_RS01475	WP_010881744.1	FGGY-family carbohydrate kinase	414	ND	ND
TPASS_20296	TPASS_RS01480	WP_010881745.1	dephospho-CoA kinase	211	ND	D	100
TPASS_20297	TPASS_RS01485	WP_237250220.1	SPOR domain-containing protein	257	D	D	95.2
TPASS_20298	TPASS_RS01490	WP_010881747.1	BMP family ABC transporter substrate-binding protein	343	D	D	100
TPASS_20300	TPASS_RS01495	WP_235214084.1	ABC transporter ATP-binding protein	548	D	D	94
TPASS_20301	TPASS_RS01500	WP_010881750.1	ABC transporter permease	377	ND	D	100
TPASS_20302	TPASS_RS01505	WP_010881751.1	ABC transporter permease	313	ND	ND
TPASS_20303	TPASS_RS01510	WP_010881752.1	DNA mismatch repair endonuclease MutL	648	D	ND
TPASS_20304	TPASS_RS01515	WP_012460536.1	hypothetical protein	1038	D	ND
TPASS_20305	TPASS_RS01520	WP_010881754.1	CTP synthase	577	D	D	100
TPASS_20306	TPASS_RS01525	WP_010881755.1	30S ribosomal protein S4	204	D	ND
TPASS_20307	TPASS_RS01530	WP_010881756.1	PASTA domain-containing protein	342	D	D	100
TPASS_20308	TPASS_RS01535	WP_014505457.1	ABC transporter substrate-binding protein	298	D	D	92.5
TPASS_20309	TPASS_RS01540	WP_235214085.1	transporter substrate-binding domain-containing protein	307	ND	ND
TPASS_20310	TPASS_RS01545	WP_237250221.1	single-stranded DNA-binding protein	109	ND	ND
TPASS_20312	TPASS_RS01550	WP_010881761.1	DUF368 domain-containing protein	337	ND	ND
TPASS_20313	TPASS_RS01555	WP_015026156.1	major outer sheath N-terminal domain-containing protein	762	D	ND
TPASS_RS05480	TPASS_RS05480	WP_175393421.1	DUF2715 domain-containing protein	46	ND	ND
TPASS_20315	TPASS_RS05560	WP_010881764.1	DUF2715 domain-containing protein	215	ND	ND
TPASS_RS05565	TPASS_RS05565	WP_235214118.1	hypothetical protein	24	ND	ND
TPASS_20316	TPASS_RS01565	WP_237250222.1	major outer sheath N-terminal domain-containing protein	369	ND	ND
TPASS_20317	TPASS_RS01570	WP_015026157.1	major outer sheath N-terminal domain-containing protein	756	ND	ND
TPASS_20318	TPASS_RS05250	WP_010881766.1	hypothetical protein	59	ND	ND
TPASS_20319	TPASS_RS01575	WP_012460539.1	BMP family protein	353	D	D	100
TPASS_20320	TPASS_RS05490	WP_014505460.1	hypothetical protein	48	ND	ND
TPASS_20321	TPASS_RS01580	WP_010881769.1	ABC transporter ATP-binding protein	533	D	D	100
TPASS_20322	TPASS_RS01585	WP_235214119.1	ABC transporter permease	348	ND	ND
TPASS_20323	TPASS_RS01590	WP_010881771.1	ABC transporter permease	316	D	ND
TPASS_20324	TPASS_RS01595	WP_014342370.1	translocation/assembly module TamB domain-containing protein	1468	D	ND
TPASS_20326	TPASS_RS01600	WP_041610093.1	outer membrane protein assembly factor BamA	837	D	D	98.1
TPASS_20327	TPASS_RS01605	WP_010881775.1	OmpH family outer membrane protein	172	D	ND
TPASS_20328	TPASS_RS01610	WP_010881776.1	DNA mismatch repair protein MutS	900	D	ND
TPASS_20329	TPASS_RS05255	WP_014342373.1	glycine hydroxymethyltransferase	513	D	D	88.3
TPASS_20330	TPASS_RS01625	WP_012460541.1	ATP-dependent metallopeptidase FtsH/Yme1/Tma family protein	598	D	ND
TPASS_20331	TPASS_RS01635	WP_010881779.1	decarboxylating NADP(+)-dependent phosphogluconate dehydrogenase	488	D	D	100
TPASS_20333	TPASS_RS01640	WP_217701405.1	outer membrane lipoprotein carrier protein LolA	216	ND	ND
TPASS_20334	TPASS_RS01645	WP_010881782.1	helix-turn-helix domain-containing protein	405	D	D	100
TPASS_20335	TPASS_RS05570	WP_010881783.1	CPBP family glutamic-type intramembrane protease	180	ND	ND
TPASS_20336	TPASS_RS01655	WP_014505465.1	ComEC/Rec2 family competence protein	537	ND	ND
TPASS_20337	TPASS_RS01660	WP_010881785.1	16S rRNA (adenine(1518)-N(6)/adenine(1519)-N(6))-dimethyltransferase RsmA	285	ND	D	100
TPASS_20338	TPASS_RS01665	WP_010881786.1	hypothetical protein	162	ND	ND
TPASS_20339	TPASS_RS01670	WP_010881787.1	RluA family pseudouridine synthase	331	ND	ND
TPASS_20340	TPASS_RS01675	WP_010881788.1	folylpolyglutamate synthase/dihydrofolate synthase family protein	490	ND	ND
TPASS_20341	TPASS_RS01680	WP_016480002.1	UDP-N-acetylmuramate--L-alanine ligase	481	D	ND
TPASS_20342	TPASS_RS01685	WP_010881790.1	AAA family ATPase	186	ND	ND
TPASS_20343	TPASS_RS01690	WP_010881791.1	A/G-specific adenine glycosylase	277	ND	D	100
TPASS_20344	TPASS_RS01695	WP_010881792.1	transcription-repair coupling factor	1140	D	D	100
TPASS_20345	TPASS_RS01700	WP_010881793.1	phospho-N-acetylmuramoyl-pentapeptide-transferase	363	ND	ND
TPASS_20346	TPASS_RS01705	WP_237250223.1	DUF2715 domain-containing protein	231	ND	ND
TPASS_RS01710	TPASS_RS01710	WP_014505469.1	DUF2715 domain-containing protein	236	ND	ND
TPASS_20348	TPASS_RS01715	WP_237249930.1	Gx transporter family protein	371	ND	ND
TPASS_20349	TPASS_RS01720	WP_010881797.1	peptidylprolyl isomerase	176	ND	ND
TPASS_20350	TPASS_RS01725	WP_014342789.1	glutamate-5-semialdehyde dehydrogenase	428	D	D	99.8
TPASS_20351	TPASS_RS01730	WP_010881799.1	glutamate 5-kinase	296	ND	D	100
TPASS_20352	TPASS_RS01735	WP_010881800.1	YdbC family protein	85	ND	ND
TPASS_20353	TPASS_RS01740	WP_014342386.1	ribonuclease HI	169	D	ND
TPASS_20354	TPASS_RS01745	WP_010881802.1	dTMP kinase	208	D	ND
TPASS_20355	TPASS_RS05270	WP_010881803.1	hypothetical protein	127	ND	ND
TPASS_20356	TPASS_RS01750	WP_013945017.1	RNA-binding protein	89	D	ND
TPASS_20357	TPASS_RS01755	WP_013945018.1	biotin--[acetyl-CoA-carboxylase	219	ND	ND
TPASS_20358	TPASS_RS01760	WP_014505473.1	glycoside hydrolase family 57 protein	526	D	D	99.8
TPASS_20359	TPASS_RS01765	WP_010881807.1	DUF4912 domain-containing protein	211	ND	ND
TPASS_20360	TPASS_RS05445	WP_014342791.1	hypothetical protein	56	ND	ND
TPASS_20361	TPASS_RS01770	WP_014342391.1	lysophospholipid acyltransferase family protein	267	ND	D	94.7
TPASS_20362	TPASS_RS05275	WP_010881810.1	50S ribosomal protein L28	78	D	ND
TPASS_20363	TPASS_RS01780	WP_014505476.1	chemotaxis protein CheA	810	D	D	99.8
TPASS_20364	TPASS_RS01785	WP_010881812.1	CheR family methyltransferase	455	D	D	100
TPASS_20365	TPASS_RS01790	WP_010881813.1	chemotaxis protein CheX	154	D	ND
TPASS_20366	TPASS_RS01795	WP_010881814.1	response regulator	144	D	ND
TPASS_20367	TPASS_RS01805	WP_010881815.1	AAA family ATPase	941	D	ND
TPASS_20368	TPASS_RS01810	WP_010881816.1	hypothetical protein	111	ND	ND
TPASS_20369	TPASS_RS01815	WP_010881817.1	outer membrane protein assembly factor BamD	516	D	ND
TPASS_20370	TPASS_RS01820	WP_010881818.1	hypothetical protein	138	ND	ND
TPASS_20371	TPASS_RS01825	WP_064750923.1	4-(cytidine 5'-diphospho)-2-C-methyl-D-erythritol kinase	278	D	D	95.2
TPASS_20372	TPASS_RS01835	WP_010881820.1	50S ribosomal protein L25/general stress protein Ctc	196	D	D	100
TPASS_20373	TPASS_RS01840	WP_010881821.1	tRNA lysidine(34) synthetase TilS	477	ND	ND
TPASS_20374	TPASS_RS01845	WP_014505480.1	hypothetical protein	772	D	D	97.6
TPASS_20375	TPASS_RS05575	WP_010881823.1	hypothetical protein	69	ND	ND
TPASS_RS05290	TPASS_RS05290	WP_014342403.1	PAS domain-containing protein	98	ND	ND
TPASS_RS01855	TPASS_RS01855	WP_235214094.1	hypothetical protein	298	D	ND
TPASS_20377	TPASS_RS01860	WP_014505481.1	flagellar basal body protein FliL	159	ND	ND
TPASS_20379	TPASS_RS01865	WP_014342795.1	preprotein translocase subunit SecA	916	D	D	99.9
TPASS_20380	TPASS_RS01870	WP_010881828.1	DEAD/DEAH box helicase	606	ND	ND
TPASS_20381	TPASS_RS01875	WP_012460543.1	TIGR02206 family membrane protein	238	ND	ND
TPASS_20383	TPASS_RS01880	WP_010881831.1	division/cell wall cluster transcriptional repressor MraZ	149	D	ND
TPASS_20384	TPASS_RS01885	WP_010881832.1	16S rRNA (cytosine(1402)-N(4))-methyltransferase RsmH	379	ND	D	100
TPASS_20385	TPASS_RS01890	WP_014505483.1	cell division protein FtsL	103	ND	ND
TPASS_20386	TPASS_RS01895	WP_010881834.1	UDP-N-acetylmuramoyl-tripeptide--D-alanyl-D-alanine ligase	459	D	ND
TPASS_20387	TPASS_RS01900	WP_012460544.1	putative lipid II flippase FtsW	384	ND	ND
TPASS_20388	TPASS_RS01905	WP_010881836.1	cell division protein FtsQ/DivIB	271	ND	ND
TPASS_20389	TPASS_RS01910	WP_012460545.1	cell division protein FtsA	414	D	D	100
TPASS_20390	TPASS_RS01915	WP_010881838.1	cell division protein FtsZ	418	D	D	100
TPASS_20391	TPASS_RS01920	WP_010881839.1	site-specific tyrosine recombinase	306	ND	D	100
TPASS_20392	TPASS_RS01925	WP_042491875.1	tetratricopeptide repeat protein	250	D	D	78.4
TPASS_20393	TPASS_RS01930	WP_010881841.1	DNA-processing protein DprA	302	D	D	100
TPASS_20394	TPASS_RS01935	WP_012460546.1	type I DNA topoisomerase	731	D	ND
TPASS_20395	TPASS_RS01940	WP_010881843.1	tyrosine-type recombinase/integrase	297	ND	ND
TPASS_20396	TPASS_RS01945	WP_010881844.1	flagellar basal body rod protein FlgB	136	ND	ND
TPASS_20397	TPASS_RS01950	WP_013945054.1	flagellar basal body rod protein FlgC	151	D	ND
TPASS_20398	TPASS_RS01955	WP_010881846.1	flagellar hook-basal body complex protein FliE	124	ND	ND
TPASS_20399	TPASS_RS01960	WP_010881847.1	flagellar basal-body MS-ring/collar protein FliF	567	D	D	100
TPASS_20400	TPASS_RS01965	WP_010881848.1	flagellar motor switch protein FliG	352	D	D	100
TPASS_20401	TPASS_RS01970	WP_010881849.1	flagellar assembly protein FliH	309	D	D	100
TPASS_20402	TPASS_RS01975	WP_015026159.1	flagellar protein export ATPase FliI	447	D	D	99.8
TPASS_20403	TPASS_RS01980	WP_010881851.1	flagellar export protein FliJ	150	ND	ND
TPASS_20404	TPASS_RS01985	WP_010881852.1	MBL fold metallo-hydrolase	177	ND	ND
TPASS_20405	TPASS_RS01990	WP_237249931.1	pentapeptide repeat-containing protein	144	ND	D	96.6
TPASS_20406	TPASS_RS01995	WP_235214098.1	glutamate racemase	329	ND	ND
TPASS_20407	TPASS_RS02000	WP_013945063.1	HAD family hydrolase	226	ND	ND
TPASS_20408	TPASS_RS02005	WP_012460547.1	ATPase	1084	D	ND
TPASS_20409	TPASS_RS05580	WP_010881857.1	hypothetical protein	61	ND	ND
TPASS_20409a	TPASS_RS02010	WP_235214121.1	preprotein translocase subunit YajC	109	D	ND
TPASS_20410	TPASS_RS02015	WP_010881858.1	protein translocase subunit SecD	583	D	D	100
TPASS_20411	TPASS_RS02020	WP_010881859.1	protein translocase subunit SecF	420	D	D	100
TPASS_20412	TPASS_RS02025	WP_010881860.1	PUR family DNA/RNA-binding protein	101	D	ND
TPASS_20413	TPASS_RS02030	WP_010881861.1	phosphoglucomutase	632	D	D	100
TPASS_20414	TPASS_RS02035	WP_235214099.1	AGCS family amino acid carrier protein	466	ND	ND
TPASS_20416	TPASS_RS02045	WP_010881864.1	signal recognition particle protein	452	D	D	100
TPASS_20417	TPASS_RS02050	WP_014342416.1	apolipoprotein N-acyltransferase	559	D	D	99.8
TPASS_20418	TPASS_RS02055	WP_235214100.1	galactokinase	388	D	D	97.7
TPASS_20419	TPASS_RS02060	WP_014342417.1	5'/3'-nucleotidase SurE	256	D	D	71.5
TPASS_20421	TPASS_RS02065	WP_235214101.1	tetratricopeptide repeat protein	677	D	ND
TPASS_20422	TPASS_RS02070	WP_014505493.1	hypothetical protein	331	D	D	97.1
TPASS_20423	TPASS_RS02075	WP_010881871.1	hypothetical protein	268	ND	ND
TPASS_20424	TPASS_RS02080	WP_014342419.1	V-type ATP synthase subunit E	204	D	ND
TPASS_20425	TPASS_RS05585	WP_014342420.1	hypothetical protein	181	ND	ND
TPASS_20426	TPASS_RS02090	WP_010881874.1	V-type ATP synthase subunit A	589	D	D	100
TPASS_20427	TPASS_RS02095	WP_010881875.1	V-type ATP synthase subunit B	430	D	D	100
TPASS_20428	TPASS_RS02100	WP_010881876.1	V-type ATP synthase subunit D	206	D	ND
TPASS_20429	TPASS_RS02105	WP_235214102.1	V-type ATP synthase subunit I	618	D	D	99.4
TPASS_20430	TPASS_RS02110	WP_012460548.1	ATP synthase subunit K	140	ND	D	100
TPASS_20431	TPASS_RS02115	WP_012460549.1	type III pantothenate kinase	273	ND	D	100
TPASS_20432	TPASS_RS02120	WP_014505494.1	hypothetical protein	177	D	ND
TPASS_20433	TPASS_RS02125	WP_016480003.1	SPOR domain-containing protein	604	D	D	99.8
TPASS_20435	TPASS_RS02130	WP_010881883.1	copper resistance protein NlpE	156	D	D	100
TPASS_20436	TPASS_RS02135	WP_010881884.1	bifunctional oligoribonuclease/PAP phosphatase NrnA	360	D	D	100
TPASS_20437	TPASS_RS02140	WP_235214103.1	hypothetical protein	154	D	ND
TPASS_20438	TPASS_RS02145	WP_014505497.1	non-canonical purine NTP pyrophosphatase	254	D	D	100
TPASS_20439	TPASS_RS02150	WP_014505499.1	chemotaxis protein CheW	157	D	ND
TPASS_20440	TPASS_RS02155	WP_010881888.1	DegT/DnrJ/EryC1/StrS aminotransferase family protein	383	D	ND
TPASS_20441	TPASS_RS02160	WP_014505500.1	NAD(+)/NADH kinase	301	ND	ND
TPASS_20442	TPASS_RS02165	WP_010881890.1	DNA repair protein RecN	573	D	ND
TPASS_20443	TPASS_RS02170	WP_014505501.1	hypothetical protein	267	D	D	93.7
TPASS_20444	TPASS_RS02175	WP_235214104.1	M23 family metallopeptidase	300	D	D	87.7
TPASS_20445	TPASS_RS02180	WP_010881893.1	DJ-1/PfpI family protein	209	D	ND
TPASS_20446	TPASS_RS02185	WP_010881894.1	(E)-4-hydroxy-3-methylbut-2-enyl-diphosphate synthase	404	ND	D	100
TPASS_20447	TPASS_RS02190	WP_010881895.1	hypothetical protein	374	ND	D	100
TPASS_20448	TPASS_RS02195	WP_010881896.1	uracil phosphoribosyltransferase	360	D	D	100
TPASS_20449	TPASS_RS02200	WP_012460552.1	hypothetical protein	196	D	ND
TPASS_20450a	TPASS_RS02205	WP_010881898.1	elongation factor G	683	D	ND
TPASS_20451	TPASS_RS05295	WP_010881899.1	hypothetical protein	60	ND	ND
TPASS_20452	TPASS_RS02210	WP_010881901.1	isoleucine--tRNA ligase	1091	D	D	100
TPASS_20453	TPASS_RS02215	WP_014505505.1	hypothetical protein	268	D	D	93.4
TPASS_RS02220	TPASS_RS02220	WP_014342432.1	zinc ribbon domain-containing protein	116	ND	ND
TPASS_20454	TPASS_RS02225	WP_010881903.1	response regulator	229	D	D	100
TPASS_20455	TPASS_RS02230	WP_014342433.1	hypothetical protein	324	D	D	97
TPASS_20456	TPASS_RS02235	WP_010881905.1	hypothetical protein	438	D	ND
TPASS_20457	TPASS_RS02240	WP_014505508.1	hypothetical protein	565	D	D	95.3
TPASS_20458	TPASS_RS02245	WP_010881907.1	SMC-Scp complex subunit ScpB	192	D	ND
TPASS_20459	TPASS_RS02250	WP_235214105.1	pseudouridine synthase	276	D	ND
TPASS_20460	TPASS_RS02255	WP_175608706.1	tetratricopeptide repeat protein	206	ND	ND
TPASS_20461	TPASS_RS02260	WP_235214106.1	helix-turn-helix transcriptional regulator	129	ND	ND
TPASS_20462	TPASS_RS02265	WP_041608813.1	hypothetical protein	424	D	D	65.3
TPASS_20464	TPASS_RS02270	WP_235214107.1	tRNA (guanosine(46)-N7)-methyltransferase TrmB	230	ND	ND
TPASS_20465	TPASS_RS02275	WP_010881914.1	hypothetical protein	290	ND	ND
TPASS_20466	TPASS_RS02280	WP_010881915.1	hypothetical protein	389	D	ND
TPASS_20467	TPASS_RS05305	WP_010881916.1	hypothetical protein	82	ND	ND
TPASS_20468	TPASS_RS02285	WP_235214122.1	tetratricopeptide repeat protein	647	D	D	99.4
TPASS_20470	TPASS_RS02290	WP_012460555.1	tetratricopeptide repeat protein	313	D	D	100
TPASS_20471	TPASS_RS02295	WP_237250225.1	tetratricopeptide repeat protein	457	D	D	97.4
TPASS_20472	TPASS_RS02300	WP_010881921.1	excinuclease ABC subunit UvrC	691	ND	ND
TPASS_20473	TPASS_RS02305	WP_012460557.1	hypothetical protein	214	ND	ND
TPASS_20474	TPASS_RS02310	WP_010881923.1	YebC/PmpR family DNA-binding transcriptional regulator	245	D	D	100
TPASS_20475	TPASS_RS02315	WP_010881924.1	glucose-6-phosphate isomerase	535	D	D	100
TPASS_20476	TPASS_RS02320	WP_010881925.1	acetate kinase	448	D	D	100
TPASS_20477	TPASS_RS02325	WP_014342443.1	6-phosphogluconolactonase	234	D	D	86.3
TPASS_20478	TPASS_RS02330	WP_010881927.1	glucose-6-phosphate dehydrogenase	515	D	D	100
TPASS_20479	TPASS_RS02335	WP_235214109.1	DUF2715 domain-containing protein	185	D	ND
TPASS_20480	TPASS_RS02340	WP_010881929.1	DUF2062 domain-containing protein	162	ND	ND
TPASS_20481	TPASS_RS02345	WP_015026168.1	TIGR03545 family protein	749	D	ND
TPASS_20483	TPASS_RS02350	WP_014505516.1	fibronectin type III domain-containing protein	374	ND	ND
TPASS_20484	TPASS_RS02355	WP_010881933.1	FecR family protein	671	D	ND
TPASS_20485	TPASS_RS02360	WP_010881934.1	adenylate/guanylate cyclase domain-containing protein	614	D	D	100
TPASS_20486	TPASS_RS02365	WP_012460559.1	P83/100 family protein	531	D	D	100
TPASS_RS02370	TPASS_RS02370	WP_237250299.1	PQQ-like beta-propeller repeat protein	631	D	ND
TPASS_20488	TPASS_RS02375	WP_012460561.1	methyl-accepting chemotaxis protein	845	D	D	100
TPASS_20489	TPASS_RS02390	WP_257722093.1	MBL fold metallo-hydrolase	307	D	D	95
TPASS_20490	TPASS_RS02395	WP_010881939.1	hypothetical protein	62	ND	ND
TPASS_20491	TPASS_RS02400	WP_237249935.1	endolytic transglycosylase MltG	300	D	D	77.1
TPASS_20492	TPASS_RS02405	WP_010881941.1	DNA primase	605	ND	ND
TPASS_20493	TPASS_RS02410	WP_010881942.1	RNA polymerase sigma factor RpoD	611	D	ND
TPASS_20494	TPASS_RS02415	WP_010881943.1	zinc ribbon domain-containing protein	273	D	D	100
TPASS_20496	TPASS_RS02420	WP_014505522.1	tetratricopeptide repeat protein	291	D	D	88.1
TPASS_20497	TPASS_RS02425	WP_010881946.1	rod shape-determining protein	344	D	D	100
TPASS_20498	TPASS_RS02430	WP_010881947.1	rod shape-determining protein MreC	287	ND	D	100
TPASS_20499	TPASS_RS02435	WP_010881948.1	rod shape-determining protein MreD	168	ND	ND
TPASS_20500	TPASS_RS02440	WP_012460562.1	penicillin-binding protein 2	624	D	ND
TPASS_20501	TPASS_RS02445	WP_012460563.1	rod shape-determining protein RodA	433	ND	ND
TPASS_20502	TPASS_RS02450	WP_010881951.1	ankyrin repeat domain-containing protein	298	D	D	100
TPASS_20503	TPASS_RS02455	WP_010881952.1	hypothetical protein	187	ND	ND
TPASS_20505	TPASS_RS02460	WP_010881954.1	hexokinase	444	D	D	100
TPASS_20506	TPASS_RS02480	WP_010881955.1	trigger factor	442	D	D	100
TPASS_20507	TPASS_RS02485	WP_010881956.1	ATP-dependent Clp protease proteolytic subunit	203	ND	ND
TPASS_20508	TPASS_RS02490	WP_010881957.1	ATP-dependent Clp protease ATP-binding subunit ClpX	415	D	D	100
TPASS_20509	TPASS_RS02495	WP_010881958.1	redoxin domain-containing protein	188	D	D	100
TPASS_20510	TPASS_RS02500	WP_010881959.1	translation elongation factor 4	605	D	ND
TPASS_20511	TPASS_RS02505	WP_010881960.1	CarD family transcriptional regulator	208	D	ND
TPASS_20512	TPASS_RS02510	WP_012460564.1	2-C-methyl-D-erythritol 2,4-cyclodiphosphate synthase	415	ND	D	100
TPASS_20513	TPASS_RS02515	WP_010881962.1	Trk system potassium transporter TrkA	466	D	ND
TPASS_20514	TPASS_RS02520	WP_010881963.1	excinuclease ABC subunit UvrA	960	D	D	100
TPASS_20515	TPASS_RS02525	WP_012460565.1	LPS-assembly protein LptD	991	D	ND
TPASS_20516	TPASS_RS02530	WP_010881965.1	murein biosynthesis integral membrane protein MurJ	526	ND	ND
TPASS_20517	TPASS_RS02535	WP_010881966.1	crossover junction endodeoxyribonuclease RuvC	196	D	ND
TPASS_20518	TPASS_RS02540	WP_010881967.1	thiamine diphosphokinase	230	ND	ND
TPASS_20519	TPASS_RS02545	WP_010881968.1	sigma-54 dependent transcriptional regulator	458	D	D	100
TPASS_RS05590	TPASS_RS05590	WP_235214114.1	ATP-binding protein	118	ND	ND
TPASS_20520	TPASS_RS02550	WP_235214115.1	histidine kinase dimerization/phospho-acceptor domain-containing protein	274	ND	ND
TPASS_20521	TPASS_RS02555	WP_010881969.1	hypothetical protein	423	D	ND
TPASS_20522	TPASS_RS02560	WP_010881970.1	CvpA family protein	159	ND	ND
TPASS_20523	TPASS_RS02565	WP_010881971.1	undecaprenyldiphospho-muramoylpentapeptide beta-N-acetylglucosaminyltransferase	384	D	ND
TPASS_20524	TPASS_RS02570	WP_010881972.1	endopeptidase La	881	D	D	100
TPASS_20525	TPASS_RS02575	WP_010881973.1	elongation factor P	187	D	ND
TPASS_20526	TPASS_RS02585	WP_010881974.1	ATP-dependent RNA helicase	668	D	D	100
TPASS_20527	TPASS_RS02590	WP_010881975.1	V-type ATP synthase subunit D	209	D	ND
TPASS_20528	TPASS_RS02595	WP_010881976.1	V-type ATP synthase subunit B	480	D	D	100
TPASS_20529	TPASS_RS02600	WP_012460566.1	V-type ATP synthase subunit A	605	D	D	100
TPASS_20530	TPASS_RS02605	WP_010881978.1	ATPase	208	D	ND
TPASS_20531	TPASS_RS02610	WP_014342462.1	V-type ATP synthase subunit F	105	ND	ND
TPASS_RS02615	TPASS_RS02615	WP_080637337.1	ATP synthase subunit C	98	ND	ND
TPASS_20533	TPASS_RS02620	WP_014342463.1	V-type ATP synthase subunit I	561	D	D	71.3
TPASS_20534	TPASS_RS02625	WP_010881981.1	V-type ATPase subunit	341	D	D	100
TPASS_20535	TPASS_RS02630	WP_010881982.1	hypothetical protein	70	D	ND
TPASS_20536	TPASS_RS02635	WP_014342465.1	preprotein translocase subunit SecG	138	ND	ND
TPASS_20537	TPASS_RS02640	WP_010881984.1	triose-phosphate isomerase	249	D	D	100
TPASS_20538	TPASS_RS02645	WP_010881985.1	phosphoglycerate kinase	419	D	D	100
TPASS_20539	TPASS_RS05320	WP_010881986.1	hypothetical protein	73	ND	ND
TPASS_20540	TPASS_RS02655	WP_013945178.1	anti-sigma factor antagonist	121	ND	ND
TPASS_20541	TPASS_RS02660	WP_010881988.1	GTPase Era	319	ND	ND
TPASS_20542	TPASS_RS02665	WP_010881989.1	diphosphate--fructose-6-phosphate 1-phosphotransferase	573	D	D	100
TPASS_20543	TPASS_RS02670	WP_010881990.1	Holliday junction branch migration protein RuvA	227	D	D	100
TPASS_20544	TPASS_RS02675	WP_012460567.1	SpnA family nuclease	624	D	D	100
TPASS_20545	TPASS_RS02680	WP_010881992.1	galactose ABC transporter substrate-binding protein	354	D	D	100
TPASS_20546	TPASS_RS02685	WP_014342474.1	S1C family serine protease	571	D	ND
TPASS_20547	TPASS_RS02690	WP_010881994.1	4-hydroxy-3-methylbut-2-enyl diphosphate reductase	376	ND	D	100
TPASS_20548	TPASS_RS02700	WP_237253737.1	UPF0164 family protein	430	ND	D	98.2
TPASS_20549	TPASS_RS02705	WP_010881996.1	ATP-dependent Clp protease ATP-binding subunit	814	D	ND
TPASS_20550	TPASS_RS02710	WP_010881997.1	tRNA uridine-5-carboxymethylaminomethyl(34) synthesis GTPase MnmE	495	D	ND
TPASS_20551	TPASS_RS02715	WP_010881998.1	phosphatase PAP2 family protein	362	D	D	100
TPASS_20552	TPASS_RS02720	WP_010881999.1	hypothetical protein	177	D	ND
TPASS_20553	TPASS_RS02730	WP_010882000.1	AI-2E family transporter	403	ND	ND
TPASS_20554	TPASS_RS02735	WP_237250185.1	HAD family hydrolase	219	ND	ND
TPASS_20555	TPASS_RS02740	WP_014342482.1	dicarboxylate/amino acid:cation symporter	393	ND	ND
TPASS_20556	TPASS_RS02745	WP_010882003.1	aspartate--ammonia ligase	330	D	D	100
TPASS_20557	TPASS_RS02750	WP_010882004.1	DUF1007 family protein	237	ND	D	100
TPASS_20558	TPASS_RS02755	WP_010882005.1	nickel/cobalt transporter	302	D	ND
TPASS_20559	TPASS_RS02760	WP_012460570.1	tRNA uracil 4-sulfurtransferase ThiI	401	D	ND
TPASS_20560	TPASS_RS02765	WP_014342485.1	transketolase	661	D	D	99.8
TPASS_20561	TPASS_RS02770	WP_235214003.1	YgcG family protein	286	D	ND
TPASS_20562	TPASS_RS02775	WP_010882009.1	N-acetylneuraminate synthase family protein	378	D	D	100
TPASS_20563	TPASS_RS02780	WP_014505535.1	J domain-containing protein	135	ND	ND
TPASS_20564	TPASS_RS05450	WP_010882011.1	hypothetical protein	678	D	ND
TPASS_20565	TPASS_RS05330	WP_010882012.1	DUF459 domain-containing protein	406	ND	ND
TPASS_20566	TPASS_RS02800	WP_010882013.1	MBOAT family protein	495	ND	ND
TPASS_20567	TPASS_RS02805	WP_013945205.1	flagellar protein FlbB	199	D	D	96.6
TPASS_20568	TPASS_RS02810	WP_010882015.1	bifunctional 4-hydroxy-2-oxoglutarate aldolase/2-dehydro-3-deoxy-phosphogluconate aldolase	210	D	D	100
TPASS_20569	TPASS_RS02815	WP_014505536.1	aminopeptidase P family protein	762	D	ND
TPASS_20570	TPASS_RS02820	WP_235214007.1	TPM domain-containing protein	277	D	ND
TPASS_20571	TPASS_RS02825	WP_012460572.1	LemA family protein	221	D	ND
TPASS_20572	TPASS_RS02830	WP_010882019.1	FMN-binding protein	360	ND	ND
TPASS_20574	TPASS_RS02835	WP_012460573.1	penicillin-binding Tp47 domain A-containing protein	434	D	D	100
TPASS_20575	TPASS_RS02840	WP_014342807.1	phosphoenolpyruvate-utilizing N-terminal domain-containing protein	685	D	ND
TPASS_20576	TPASS_RS02845	WP_099156385.1	peptide chain release factor 2	373	D	ND
TPASS_20577	TPASS_RS02850	WP_237250187.1	hypothetical protein	579	D	ND
TPASS_20578	TPASS_RS02855	WP_014505541.1	signal recognition particle-docking protein FtsY	293	D	D	99
TPASS_20579	TPASS_RS02860	WP_010882025.1	hypothetical protein	258	ND	ND
TPASS_20580	TPASS_RS02865	WP_010882026.1	ABC transporter permease	429	ND	ND
TPASS_20581	TPASS_RS02870	WP_010882027.1	ABC transporter ATP-binding protein	226	ND	ND
TPASS_20582	TPASS_RS02875	WP_010882028.1	ABC transporter permease	495	ND	ND
TPASS_20584	TPASS_RS02880	WP_012460576.1	hypothetical protein	469	D	D	100
TPASS_20585	TPASS_RS02885	WP_014505544.1	peptide ABC transporter substrate-binding protein	544	D	ND
TPASS_20586	TPASS_RS02890	WP_010882032.1	leucine--tRNA ligase	878	D	D	100
TPASS_20587	TPASS_RS02895	WP_014342499.1	DNA polymerase III subunit delta	340	ND	D	22.4
TPASS_20589	TPASS_RS02900	WP_010882035.1	HPr family phosphocarrier protein	88	ND	ND
TPASS_20591	TPASS_RS02905	WP_041608826.1	HPr(Ser) kinase/phosphatase	329	ND	D	96
TPASS_20592	TPASS_RS02930	WP_010882038.1	M15 family metallopeptidase	500	ND	ND
TPASS_20593	TPASS_RS02935	WP_208652411.1	hypothetical protein	605	D	D	89.2
TPASS_20594	TPASS_RS02940	WP_014342501.1	DUF2147 domain-containing protein	219	D	ND
TPASS_20595	TPASS_RS02945	WP_010882041.1	nucleoside monophosphate kinase	211	D	ND
TPASS_20596	TPASS_RS02950	WP_010882042.1	polynucleotide adenylyltransferase PcnB	370	D	D	100
TPASS_20598	TPASS_RS02955	WP_012460579.1	hypothetical protein	687	D	ND
TPASS_20599	TPASS_RS02960	WP_010882045.1	CpXC domain-containing protein	218	D	ND
TPASS_20600	TPASS_RS02965	WP_010882046.1	RIP metalloprotease RseP	450	D	D	100
TPASS_20601	TPASS_RS02970	WP_013945233.1	1-deoxy-D-xylulose-5-phosphate reductoisomerase	376	D	D	98.2
TPASS_20602	TPASS_RS02975	WP_010882048.1	phosphatidate cytidylyltransferase	287	ND	ND
TPASS_20603	TPASS_RS02980	WP_010882049.1	di-trans,poly-cis-decaprenylcistransferase	228	ND	D	100
TPASS_20604	TPASS_RS02985	WP_010882050.1	ribosome recycling factor	183	D	ND
TPASS_20605	TPASS_RS02990	WP_010882051.1	translation elongation factor Ts	290	D	D	100
TPASS_20606	TPASS_RS02995	WP_010882052.1	30S ribosomal protein S2	291	D	D	100
TPASS_20608	TPASS_RS03005	WP_010882054.1	HEAT repeat domain-containing protein	296	D	D	100
TPASS_20609	TPASS_RS03015	WP_010882055.1	asparagine--tRNA ligase	523	D	D	100
TPASS_20610	TPASS_RS03020	WP_237250190.1	major outer sheath N-terminal domain-containing protein	633	D	ND
TPASS_20611	TPASS_RS03025	WP_010882057.1	Fe-S cluster assembly ATPase SufC	259	D	D	100
TPASS_20612	TPASS_RS03030	WP_010882058.1	Fe-S cluster assembly protein SufB	479	D	D	100
TPASS_20613	TPASS_RS03035	WP_010882059.1	Fe-S cluster assembly protein SufD	382	D	ND
TPASS_20614	TPASS_RS03040	WP_010882060.1	SufS family cysteine desulfurase	404	D	D	100
TPASS_20615	TPASS_RS03045	WP_010882061.1	SUF system NifU family Fe-S cluster assembly protein	147	D	ND
TPASS_20616	TPASS_RS03050	WP_010882062.1	ribose-5-phosphate isomerase RpiA	254	D	D	100
TPASS_20617	TPASS_RS03055	WP_158296018.1	DUF2715 domain-containing protein	109	ND	ND
TPASS_20618	TPASS_RS03060	WP_010882064.1	DUF2715 domain-containing protein	119	ND	ND
TPASS_20619	TPASS_RS03065	WP_237253740.1	DUF2715 domain-containing protein	222	ND	ND
TPASS_20620	TPASS_RS03070	WP_016480005.1	major outer sheath N-terminal domain-containing protein	609	ND	ND
TPASS_20621	TPASS_RS03075	WP_016480006.1	major outer sheath N-terminal domain-containing protein	758	D	ND
TPASS_20622	TPASS_RS03080	WP_010882068.1	tetratricopeptide repeat protein	593	D	ND
TPASS_20623	TPASS_RS03085	WP_235214010.1	transglycosylase SLT domain-containing protein	456	D	ND
TPASS_20624	TPASS_RS03090	WP_010882070.1	OmpA family protein	476	D	ND
TPASS_20625	TPASS_RS03095	WP_010882071.1	hypothetical protein	250	D	ND
TPASS_20626	TPASS_RS03100	WP_010882072.1	exonuclease SbcCD subunit D	391	ND	ND
TPASS_20627	TPASS_RS03105	WP_010882073.1	exonuclease subunit SbcC	1047	ND	D	100
TPASS_20628	TPASS_RS03110	WP_010882074.1	nicotinate phosphoribosyltransferase	493	D	D	100
TPASS_20629	TPASS_RS03115	WP_010882075.1	hypothetical protein	274	ND	D	100
TPASS_20630	TPASS_RS03120	WP_012460582.1	protein-glutamate O-methyltransferase CheR	303	D	D	100
TPASS_20631	TPASS_RS03125	WP_010882077.1	chemotaxis protein CheB	403	D	D	100
TPASS_20632	TPASS_RS03130	WP_010882078.1	tryptophan--tRNA ligase	337	D	D	100
TPASS_20633	TPASS_RS03135	WP_014342813.1	bifunctional methionine sulfoxide reductase B/A protein	291	D	D	99.7
TPASS_20634	TPASS_RS03140	WP_010882080.1	NAD-dependent DNA ligase LigA	823	D	ND
TPASS_20636	TPASS_RS03145	WP_010882081.1	DNA repair protein RecO	256	ND	ND
TPASS_20637	TPASS_RS03150	WP_235214011.1	tRNA (adenosine(37)-N6)-dimethylallyltransferase MiaA	331	ND	D	95.5
TPASS_20638	TPASS_RS03155	WP_010882083.1	hypothetical protein	144	ND	ND
TPASS_20639	TPASS_RS03175	WP_014505564.1	methyl-accepting chemotaxis protein	611	D	D	93.1
TPASS_20640	TPASS_RS03180	WP_010882085.1	methyl-accepting chemotaxis protein	614	D	D	100
TPASS_20641	TPASS_RS03185	WP_010882086.1	histidine--tRNA ligase	442	D	ND
TPASS_20642	TPASS_RS03190	WP_010882087.1	phospho-sugar mutase	586	D	D	100
TPASS_20643	TPASS_RS03195	WP_010882088.1	exonuclease domain-containing protein	215	ND	ND
TPASS_20644	TPASS_RS03200	WP_012460583.1	lysine--tRNA ligase	528	D	D	100
TPASS_20646	TPASS_RS03205	WP_235214012.1	6-bladed beta-propeller	422	ND	ND
TPASS_20647	TPASS_RS03210	WP_010882092.1	serine--tRNA ligase	426	D	D	100
TPASS_20648	TPASS_RS03215	WP_014505568.1	tetratricopeptide repeat protein	658	D	D	96.5
TPASS_20649	TPASS_RS03220	WP_010882094.1	hemolysin family protein	265	D	D	100
TPASS_20650	TPASS_RS03225	WP_010882095.1	rRNA maturation RNase YbeY	160	D	ND
TPASS_RS03230	TPASS_RS03230	WP_237249907.1	HD family phosphohydrolase	815	D	ND
TPASS_20652	TPASS_RS03235	WP_010882097.1	ABC transporter ATP-binding protein	379	D	D	100
TPASS_20653	TPASS_RS03240	WP_237249908.1	ABC transporter permease	259	ND	ND
TPASS_20654	TPASS_RS03245	WP_010882099.1	ABC transporter permease	272	ND	ND
TPASS_20655	TPASS_RS03250	WP_010882100.1	extracellular solute-binding protein	348	D	D	100
TPASS_20657	TPASS_RS03255	WP_010882102.1	carbon storage regulator CsrA	73	ND	ND
TPASS_20658	TPASS_RS03260	WP_010882103.1	flagellar assembly protein FliW	150	ND	ND
TPASS_20659	TPASS_RS03265	WP_010882104.1	flagellar hook-associated protein 3	416	D	ND
TPASS_20660	TPASS_RS03270	WP_010882105.1	flagellar hook-associated protein FlgK	625	D	ND
TPASS_20661	TPASS_RS03275	WP_010882106.1	hypothetical protein	170	D	ND
TPASS_20662	TPASS_RS03280	WP_010882107.1	class II fructose-1,6-bisphosphate aldolase	332	D	D	100
TPASS_20663	TPASS_RS03285	WP_014342815.1	flagellar filament outer layer protein FlaA	242	D	D	99.6
TPASS_20664	TPASS_RS03290	WP_010882109.1	flagellar filament outer layer protein FlaA	241	D	D	100
TPASS_20665	TPASS_RS03295	WP_010882110.1	hypothetical protein	251	ND	D	100
TPASS_20666	TPASS_RS03300	WP_010882111.1	hypothetical protein	97	ND	ND
TPASS_20667	TPASS_RS03305	WP_041608818.1	nucleoside kinase	551	D	ND
TPASS_20668	TPASS_RS03315	WP_012460585.1	YggT family protein	200	ND	ND
TPASS_20669	TPASS_RS03320	WP_010882114.1	DNA polymerase III subunit alpha	1170	D	D	100
TPASS_20670	TPASS_RS05345	WP_010882115.1	D-alanine--D-alanine ligase	396	ND	ND
TPASS_20671	TPASS_RS03330	WP_014342533.1	CDP-alcohol phosphatidyltransferase family protein	333	ND	ND
TPASS_20672	TPASS_RS03335	WP_010882117.1	glycine--tRNA ligase	462	D	D	100
TPASS_20673	TPASS_RS03340	WP_010882118.1	glutamate--tRNA ligase	537	D	D	100
TPASS_20674	TPASS_RS03345	WP_010882119.1	Smr/MutS family protein	202	ND	ND
TPASS_20675	TPASS_RS03350	WP_235214017.1	TraB/GumN family protein	271	D	D	81.6
TPASS_20676	TPASS_RS03355	WP_010882121.1	hypothetical protein	92	ND	ND
TPASS_20677	TPASS_RS03360	WP_010882122.1	hypothetical protein	202	ND	ND
TPASS_20678	TPASS_RS03370	WP_010882123.1	hypothetical protein	307	D	D	100
TPASS_20679	TPASS_RS03375	WP_010882124.1	hypothetical protein	105	D	ND
TPASS_20680	TPASS_RS03380	WP_010882125.1	tRNA (adenosine(37)-N6)-threonylcarbamoyltransferase complex transferase subunit TsaD	352	D	D	100
TPASS_20681	TPASS_RS03385	WP_012460586.1	alanine racemase	377	D	D	100
TPASS_20682	TPASS_RS03390	WP_010882127.1	RlmE family RNA methyltransferase	200	ND	ND
TPASS_20683	TPASS_RS03395	WP_010882128.1	polyprenyl synthetase family protein	364	ND	ND
TPASS_20684	TPASS_RS03400	WP_010882129.1	substrate-binding domain-containing protein	403	D	D	100
TPASS_20685	TPASS_RS03405	WP_010882130.1	sugar ABC transporter ATP-binding protein	496	D	D	100
TPASS_20686	TPASS_RS03410	WP_010882131.1	galactoside ABC transporter permease	531	D	D	100
TPASS_20687	TPASS_RS03415	WP_010882132.1	ATP-dependent DNA helicase RecG	686	D	ND
TPASS_20688	TPASS_RS03420	WP_010882133.1	LD-carboxypeptidase	337	D	D	100
TPASS_20689	TPASS_RS03425	WP_010882134.1	ribosome biogenesis GTPase Der	460	D	ND
TPASS_20690	TPASS_RS03430	WP_237249910.1	hypothetical protein	183	ND	ND
TPASS_20691	TPASS_RS03435	WP_235214020.1	ScpA family protein	250	ND	D	99.2
TPASS_20692	TPASS_RS03440	WP_014342817.1	recombinase RecA	407	D	D	99.8
TPASS_20693	TPASS_RS03450	WP_010882138.1	hypothetical protein	440	D	D	100
TPASS_20694	TPASS_RS03455	WP_010882139.1	5-formyltetrahydrofolate cyclo-ligase	225	ND	ND
TPASS_20695	TPASS_RS03460	WP_010882140.1	acetyl-CoA carboxylase biotin carboxylase subunit family protein	597	D	ND
TPASS_20696	TPASS_RS03465	WP_010882141.1	cysteine hydrolase family protein	278	D	D	100
TPASS_RS03470	TPASS_RS03470	WP_014505579.1	DUF2715 domain-containing protein	211	D	ND
TPASS_20698	TPASS_RS03475	WP_010882143.1	DUF2715 domain-containing protein	181	ND	ND
TPASS_20700	TPASS_RS03480	WP_010882145.1	hypothetical protein	130	ND	ND
TPASS_20701	TPASS_RS03485	WP_010882146.1	DNA-directed RNA polymerase subunit omega	67	ND	ND
TPASS_20702	TPASS_RS03495	WP_014342546.1	M23 family metallopeptidase	410	D	D	43.2
TPASS_20704	TPASS_RS03500	WP_010882149.1	single-stranded-DNA-specific exonuclease RecJ	706	D	ND
TPASS_20705	TPASS_RS03505	WP_010882150.1	penicillin-binding protein 1A	884	D	ND
TPASS_20706	TPASS_RS03510	WP_014505582.1	M23 family metallopeptidase	324	ND	ND
TPASS_20707	TPASS_RS03515	WP_010882152.1	hypothetical protein	159	ND	ND
TPASS_20708	TPASS_RS03520	WP_010882153.1	hypothetical protein	171	ND	D	100
TPASS_20709	TPASS_RS03525	WP_014342819.1	RNA polymerase sigma factor WhiG	262	D	D	99.6
TPASS_20710	TPASS_RS03530	WP_010882155.1	FapA family protein	656	D	D	100
TPASS_20711	TPASS_RS03535	WP_010882156.1	hypothetical protein	190	ND	ND
TPASS_20712	TPASS_RS03540	WP_010882157.1	AAA family ATPase	304	D	D	100
TPASS_20713	TPASS_RS03545	WP_010882158.1	flagellar biosynthesis protein FlhF	437	D	D	100
TPASS_20714	TPASS_RS03550	WP_010882159.1	flagellar biosynthesis protein FlhA	707	D	ND
TPASS_20715	TPASS_RS03555	WP_010882160.1	flagellar biosynthesis protein FlhB	376	D	ND
TPASS_20716	TPASS_RS03560	WP_010882161.1	flagellar biosynthetic protein FliR	265	ND	ND
TPASS_20717	TPASS_RS03565	WP_010882162.1	flagellar biosynthesis protein FliQ	94	ND	ND
TPASS_20718	TPASS_RS03570	WP_010882163.1	flagellar type III secretion system pore protein FliP	271	ND	ND
TPASS_20719	TPASS_RS03575	WP_014505585.1	flagellar biosynthetic protein FliO	225	D	D	85.5
TPASS_20720	TPASS_RS03580	WP_010882165.1	flagellar motor switch protein FliN	348	D	D	100
TPASS_20721	TPASS_RS03585	WP_012460587.1	flagellar motor switch protein FliM	344	D	D	100
TPASS_20722	TPASS_RS03590	WP_010882167.1	flagellar basal body-associated FliL family protein	182	D	D	100
TPASS_20724	TPASS_RS03595	WP_010882169.1	flagellar motor protein MotB	238	D	D	100
TPASS_20725	TPASS_RS03600	WP_010882170.1	motility protein A	259	D	D	100
TPASS_20726	TPASS_RS03605	WP_010882171.1	flagellar FlbD family protein	65	ND	D	100
TPASS_20727	TPASS_RS03610	WP_010882172.1	flagellar hook protein FlgE	463	D	D	100
TPASS_20728	TPASS_RS03615	WP_010882173.1	flagellar hook assembly protein FlgD	153	ND	ND
TPASS_20729	TPASS_RS03620	WP_010882174.1	flagellar hook-length control protein FliK	547	D	ND
TPASS_20730	TPASS_RS03625	WP_235214021.1	CDP-alcohol phosphatidyltransferase family protein	283	ND	ND
TPASS_20731	TPASS_RS03630	WP_014342553.1	NUDIX hydrolase	206	D	ND
TPASS_20732	TPASS_RS03635	WP_010882177.1	bifunctional 5,10-methylenetetrahydrofolate dehydrogenase/5,10-methenyltetrahydrofolate cyclohydrolase	315	D	D	100
TPASS_20733	TPASS_RS03640	WP_010882178.1	outer membrane beta-barrel protein	219	ND	ND
TPASS_20734	TPASS_RS03645	WP_010882179.1	purine-nucleoside phosphorylase	233	D	D	100
TPASS_20735	TPASS_RS03650	WP_010882180.1	NADPH-dependent glutamate synthase	518	D	D	100
TPASS_20736	TPASS_RS03655	WP_014342556.1	sulfide/dihydroorotate dehydrogenase-like FAD/NAD-binding protein	280	D	D	99.6
TPASS_20737	TPASS_RS03660	WP_010882182.1	ABC transporter substrate-binding protein	436	D	D	100
TPASS_20738	TPASS_RS03665	WP_010882183.1	ribosome silencing factor	111	D	ND
TPASS_20739	TPASS_RS03670	WP_010882184.1	LCP family protein	398	D	D	100
TPASS_20740	TPASS_RS03675	WP_014505589.1	bis(5'-nucleosyl)-tetraphosphatase (symmetrical) YqeK	237	D	ND
TPASS_20741	TPASS_RS03680	WP_010882186.1	nicotinate (nicotinamide) nucleotide adenylyltransferase	204	ND	ND
TPASS_20742	TPASS_RS03685	WP_010882187.1	Obg family GTPase CgtA	376	D	D	100
TPASS_20743	TPASS_RS03690	WP_010882188.1	50S ribosomal protein L27	87	ND	ND
TPASS_20744	TPASS_RS03695	WP_010882189.1	ribosomal-processing cysteine protease Prp	108	ND	ND
TPASS_20745	TPASS_RS03700	WP_010882190.1	50S ribosomal protein L21	105	D	ND
TPASS_20746	TPASS_RS03705	WP_012460588.1	PEP-utilizing enzyme	901	D	D	100
TPASS_20747	TPASS_RS03710	WP_010882192.1	hypothetical protein	344	D	D	100
TPASS_20748	TPASS_RS03715	WP_012460589.1	cytoplasmic filament protein CfpA	678	D	D	100
TPASS_20749	TPASS_RS05355	WP_010882194.1	hypothetical protein	73	ND	ND
TPASS_20750	TPASS_RS03720	WP_010882195.1	vWA domain-containing protein	223	D	ND
TPASS_20751	TPASS_RS03725	WP_010882196.1	vascular adhesin/metalloprotease pallilysin	237	D	D	100
TPASS_20752	TPASS_RS03730	WP_235214023.1	hypothetical protein	371	D	D	97.6
TPASS_20753	TPASS_RS03735	WP_010882198.1	hypothetical protein	94	ND	ND
TPASS_20754	TPASS_RS03740	WP_010882199.1	tRNA (N6-isopentenyl adenosine(37)-C2)-methylthiotransferase MiaB	456	D	ND
TPASS_20755	TPASS_RS03745	WP_013945354.1	PTS sugar transporter subunit IIA	218	D	ND
TPASS_20756	TPASS_RS03750	WP_010882201.1	methionyl-tRNA formyltransferase	319	D	D	100
TPASS_20757	TPASS_RS03755	WP_010882202.1	peptide deformylase	162	D	ND
TPASS_20758	TPASS_RS03760	WP_010882203.1	30S ribosomal protein S21	69	ND	ND
TPASS_20760	TPASS_RS03765	WP_010882205.1	penicillin-binding protein	652	ND	ND
TPASS_20761	TPASS_RS03770	WP_010882206.1	motility associated factor glycosyltransferase family protein	292	ND	ND
TPASS_20762	TPASS_RS03775	WP_014342821.1	DUF115 domain-containing protein	396	ND	ND
TPASS_20763	TPASS_RS03780	WP_010882208.1	hypothetical protein	313	D	ND
TPASS_20764	TPASS_RS03785	WP_010882209.1	HD-GYP domain-containing protein	391	D	D	100
TPASS_20765	TPASS_RS03790	WP_014342822.1	ATP-dependent zinc metalloprotease FtsH	726	D	D	83.7
TPASS_20766	TPASS_RS03795	WP_010882211.1	hypothetical protein	293	ND	D	100
TPASS_20767	TPASS_RS03800	WP_010882212.1	elongation factor G	695	D	D	100
TPASS_20768	TPASS_RS03805	WP_010882213.1	membrane protein TmpA	345	D	D	100
TPASS_20769	TPASS_RS05510	WP_010882214.1	LysM peptidoglycan-binding domain-containing protein	325	D	D	100
TPASS_20770	TPASS_RS03815	WP_237250199.1	DEAD/DEAH box helicase	606	D	D	93.4
TPASS_20771	TPASS_RS03820	WP_014505600.1	Na/Pi cotransporter family protein	553	ND	ND
TPASS_20772	TPASS_RS03825	WP_010882217.1	hypothetical protein	274	ND	D	100
TPASS_20773	TPASS_RS05360	WP_014342572.1	trypsin-like peptidase domain-containing protein	410	D	D	96.8
TPASS_20774	TPASS_RS03845	WP_010882219.1	MgtC/SapB family protein	224	ND	ND
TPASS_20775	TPASS_RS03850	WP_010882220.1	endonuclease III	211	ND	ND
TPASS_20776	TPASS_RS03855	WP_235214026.1	ComF family protein	213	D	ND
TPASS_20777	TPASS_RS03860	WP_010882222.1	hypothetical protein	74	D	ND
TPASS_20778	TPASS_RS03865	WP_235214027.1	MazG family protein	302	D	D	99.7
TPASS_20779	TPASS_RS03870	WP_235214028.1	DedA family protein	213	ND	ND
TPASS_20780	TPASS_RS03875	WP_014342823.1	NAD(+) synthase	679	D	ND
TPASS_20781	TPASS_RS03880	WP_014342824.1	M23 family metallopeptidase	316	ND	D	48.1
TPASS_20783	TPASS_RS03885	WP_014342578.1	hypothetical protein	377	ND	ND
TPASS_20784	TPASS_RS03890	WP_010882229.1	hypothetical protein	199	ND	ND
TPASS_20785	TPASS_RS03895	WP_237249911.1	LptA/OstA family protein	163	ND	ND
TPASS_20786	TPASS_RS03900	WP_010882231.1	LPS export ABC transporter ATP-binding protein	237	ND	D	100
TPASS_20787	TPASS_RS03905	WP_235214031.1	hypothetical protein	115	ND	ND
TPASS_20788	TPASS_RS03910	WP_235214032.1	hypothetical protein	259	D	D	87.5
TPASS_20789	TPASS_RS03915	WP_010882234.1	outer membrane lipoprotein-sorting protein	258	D	D	100
TPASS_20790	TPASS_RS03920	WP_235214033.1	RND family transporter	880	D	D	99.1
TPASS_20791	TPASS_RS03925	WP_010882236.1	hypothetical protein	81	ND	ND
TPASS_20792	TPASS_RS03930	WP_010882237.1	flagellin	286	D	D	100
TPASS_20793	TPASS_RS03935	WP_012460592.1	hypothetical protein	539	D	ND
TPASS_20794	TPASS_RS03940	WP_010882239.1	methionine adenosyltransferase	396	D	D	100
TPASS_20796	TPASS_RS03945	WP_014342584.1	FAD:protein FMN transferase	362	D	D	99.7
TPASS_20797	TPASS_RS03950	WP_010882242.1	pyrroline-5-carboxylate reductase	263	D	ND
TPASS_20798	TPASS_RS03955	WP_010882243.1	methionine--tRNA ligase	811	D	ND
TPASS_20800	TPASS_RS03965	WP_235214034.1	D-alanyl-D-alanine carboxypeptidase family protein	478	ND	ND
TPASS_20801	TPASS_RS03970	WP_010882246.1	ATP-dependent Clp protease ATP-binding subunit ClpA	809	D	D	100
TPASS_20802	TPASS_RS05365	WP_010882247.1	hypothetical protein	109	ND	ND
TPASS_20803	TPASS_RS03980	WP_010882248.1	bifunctional oligoribonuclease/PAP phosphatase NrnA	402	ND	ND
TPASS_20804	TPASS_RS03985	WP_012460593.1	sn-glycerol-3-phosphate ABC transporter ATP-binding protein UgpC	387	D	ND
TPASS_20805	TPASS_RS03990	WP_014342827.1	ribonuclease R	700	D	D	92.1
TPASS_20806	TPASS_RS03995	WP_235214035.1	lipid II:glycine glycyltransferase FemX	465	D	ND
TPASS_20807	TPASS_RS04000	WP_010882252.1	50S ribosomal protein L32	62	ND	ND
TPASS_20808	TPASS_RS04005	WP_010882253.1	acyl carrier protein	78	D	ND
TPASS_20809	TPASS_RS04010	WP_010882254.1	ribonuclease III	254	ND	D	100
TPASS_20810	TPASS_RS04015	WP_010882255.1	DNA adenine methylase	303	D	ND
TPASS_RS05595	TPASS_RS05595	WP_075743341.1	class I adenylate-forming enzyme family protein	313	ND	ND
TPASS_20813	TPASS_RS04030	WP_014342828.1	hypothetical protein	340	D	D	78
TPASS_20814	TPASS_RS04035	WP_010882258.1	thioredoxin-disulfide reductase	307	D	D	100
TPASS_20815	TPASS_RS04040	WP_235214036.1	GNAT family N-acetyltransferase	288	ND	ND
TPASS_20816	TPASS_RS04045	WP_010882260.1	hypothetical protein	221	D	ND
TPASS_20817	TPASS_RS04050	WP_010882261.1	phosphopyruvate hydratase	432	D	D	100
TPASS_20819	TPASS_RS04055	WP_014342594.1	ribonuclease Z	308	D	D	99.4
TPASS_20820	TPASS_RS04060	WP_235214037.1	tetratricopeptide repeat protein	253	D	ND
TPASS_20821	TPASS_RS04065	WP_010882265.1	MetQ/NlpA family ABC transporter substrate-binding protein	268	D	D	100
TPASS_20822	TPASS_RS04070	WP_235214038.1	mechanosensitive ion channel family protein	291	ND	ND
TPASS_20823	TPASS_RS04075	WP_010882267.1	desulfoferrodoxin family protein	128	D	D	100
TPASS_20824	TPASS_RS04080	WP_010882268.1	1-deoxy-D-xylulose-5-phosphate synthase	630	D	ND
TPASS_20825	TPASS_RS04085	WP_010882269.1	hypothetical protein	61	ND	ND
TPASS_20826	TPASS_RS04090	WP_010882270.1	diadenylate cyclase CdaA	273	ND	D	100
TPASS_20827	TPASS_RS04095	WP_014342597.1	CdaR family protein	320	D	D	75.3
TPASS_20828	TPASS_RS04100	WP_010882272.1	holo-ACP synthase	125	ND	ND
TPASS_20829	TPASS_RS04105	WP_010882273.1	DUF2225 domain-containing protein	294	D	D	100
TPASS_20830	TPASS_RS04110	WP_013945413.1	tRNA pseudouridine(38-40) synthase TruA	261	ND	ND
TPASS_20831	TPASS_RS04115	WP_010882275.1	arginine--tRNA ligase	589	D	D	100
TPASS_20832	TPASS_RS04120	WP_235214039.1	GerMN domain-containing protein	254	D	D	93.7
TPASS_20833	TPASS_RS04125	WP_235214040.1	hypothetical protein	238	ND	ND
TPASS_20834	TPASS_RS04130	WP_014342602.1	tyrosine--tRNA ligase	409	D	ND
TPASS_20835	TPASS_RS04135	WP_010882279.1	ankyrin repeat domain-containing protein	934	D	D	100
TPASS_20836	TPASS_RS04140	WP_010882280.1	hypothetical protein	274	D	D	100
TPASS_20837	TPASS_RS04145	WP_010882281.1	threonine--tRNA ligase	592	D	D	100
TPASS_20838	TPASS_RS04150	WP_014342829.1	ABC-F family ATP-binding cassette domain-containing protein	551	D	D	99.5
TPASS_20839	TPASS_RS04155	WP_010882283.1	DUF4097 family beta strand repeat-containing protein	335	D	D	100
TPASS_20840	TPASS_RS04160	WP_010882284.1	MFS transporter	749	ND	ND
TPASS_20841	TPASS_RS04165	WP_025267611.1	DegQ family serine endoprotease	524	D	D	92.4
TPASS_20842	TPASS_RS04170	WP_010882286.1	type I methionyl aminopeptidase	255	D	D	100
TPASS_20843	TPASS_RS04175	WP_014505625.1	J domain-containing protein	255	D	ND
TPASS_20844	TPASS_RS04180	WP_010882288.1	type I glyceraldehyde-3-phosphate dehydrogenase	350	D	D	100
TPASS_20845	TPASS_RS04185	WP_014342608.1	DUF188 domain-containing protein	177	ND	ND
TPASS_20846	TPASS_RS04190	WP_010882290.1	cell division protein ZapA	108	ND	ND
TPASS_20847	TPASS_RS04195	WP_014342609.1	hypothetical protein	111	D	ND
TPASS_20848	TPASS_RS04200	WP_010882292.1	50S ribosomal protein L20	122	ND	ND
TPASS_20849	TPASS_RS04205	WP_010882293.1	50S ribosomal protein L35	66	D	ND
TPASS_20850	TPASS_RS04210	WP_010882294.1	translation initiation factor IF-3	179	ND	ND
TPASS_20851	TPASS_RS04215	WP_010882295.1	DUF4954 family protein	724	D	ND
TPASS_20852	TPASS_RS04220	WP_010882296.1	prolipoprotein diacylglyceryl transferase	332	ND	D	100
TPASS_20853	TPASS_RS04225	WP_010882297.1	MinD/ParA family protein	378	D	ND
TPASS_20854	TPASS_RS04230	WP_012460596.1	SpoIIE family protein phosphatase	1533	D	ND
TPASS_20855	TPASS_RS04235	WP_010882299.1	hypothetical protein	1127	D	ND
TPASS_20856	TPASS_RS04240	pseudo	UPF0164 family protein	343	ND	D	N/A
TPASS_20857	TPASS_RS05600	WP_010882301.1	hypothetical protein	106	ND	ND
TPASS_20858	TPASS_RS04245	WP_012460597.1	UPF0164 family protein	408	D	D	100
TPASS_20859	TPASS_RS04250	WP_014505629.1	UPF0164 family protein	476	D	ND
TPASS_20861	TPASS_RS04255	WP_010882305.1	glutamine--fructose-6-phosphate transaminase (isomerizing)	635	ND	ND
TPASS_20862	TPASS_RS04260	WP_010882306.1	FKBP-type peptidyl-prolyl cis-trans isomerase	264	D	D	100
TPASS_20863	TPASS_RS04265	WP_010882307.1	cysteine desulfurase family protein	427	D	ND
TPASS_20864	TPASS_RS04270	WP_235214043.1	M23 family metallopeptidase	498	D	ND
TPASS_20865	TPASS_RS04275	WP_012460598.1	UPF0164 family protein	480	D	ND
TPASS_20866	TPASS_RS04280	WP_014342837.1	ATP-binding protein	643	D	ND
TPASS_RS05380	TPASS_RS05380	pseudo	flagellin	284	D	ND
TPASS_20869	TPASS_RS04300	WP_010882312.1	hypothetical protein	78	ND	ND
TPASS_20870	TPASS_RS04305	WP_010882313.1	flagellin	285	D	D	100
TPASS_20872	TPASS_RS04310	WP_012460601.1	flagellar filament capping protein FliD	722	D	D	100
TPASS_20873	TPASS_RS04315	WP_010882316.1	hypothetical protein	200	D	ND
TPASS_20874	TPASS_RS04320	WP_010882317.1	hypothetical protein	91	ND	ND
TPASS_20875	TPASS_RS04325	WP_010882318.1	tRNA (adenosine(37)-N6)-threonylcarbamoyltransferase complex ATPase subunit type 1 TsaE	135	D	ND
TPASS_20876	TPASS_RS04330	WP_010882319.1	tRNA (adenosine(37)-N6)-threonylcarbamoyltransferase complex dimerization subunit type 1 TsaB	221	D	ND
TPASS_20877	TPASS_RS04335	WP_012460602.1	HD-GYP domain-containing protein	365	D	D	100
TPASS_20878	TPASS_RS04340	WP_010882321.1	DUF4340 domain-containing protein	316	ND	ND
TPASS_20879	TPASS_RS04345	WP_010882322.1	GldG family protein	493	ND	ND
TPASS_20880	TPASS_RS04350	WP_237249912.1	ABC transporter permease	245	ND	ND
TPASS_20881	TPASS_RS04355	WP_010882324.1	ATP-binding cassette domain-containing protein	268	ND	D	100
TPASS_20882	TPASS_RS04360	WP_014505642.1	HEAT repeat domain-containing protein	483	D	D	96.6
TPASS_20883	TPASS_RS04365	WP_013945460.1	LptF/LptG family permease	372	ND	ND
TPASS_20884	TPASS_RS04370	WP_010882327.1	LptF/LptG family permease	362	ND	ND
TPASS_20885	TPASS_RS04375	WP_010882328.1	dUTP diphosphatase	146	ND	ND
TPASS_20886	TPASS_RS04380	WP_010882329.1	polyribonucleotide nucleotidyltransferase	702	D	D	100
TPASS_20887	TPASS_RS04385	WP_010882330.1	30S ribosomal protein S15	89	D	ND
TPASS_20888	TPASS_RS04390	WP_010882331.1	hypothetical protein	275	D	D	100
TPASS_20889	TPASS_RS04395	WP_014505643.1	tRNA pseudouridine(55) synthase TruB	361	ND	ND
TPASS_20890	TPASS_RS04400	WP_010882333.1	30S ribosome-binding factor RbfA	126	ND	ND
TPASS_20891	TPASS_RS04405	WP_010882334.1	translation initiation factor IF-2	842	D	D	100
TPASS_20892	TPASS_RS04410	WP_010882335.1	transcription termination factor NusA	485	D	D	100
TPASS_20893	TPASS_RS04415	WP_010882336.1	ribosome maturation factor RimP	156	ND	ND
TPASS_20894	TPASS_RS04420	WP_010882337.1	NYN domain-containing protein	340	D	D	100
TPASS_20895	TPASS_RS04425	WP_014505644.1	DUF302 domain-containing protein	122	D	ND
TPASS_20897	TPASS_RS05385	pseudo	MSP porin	526	D	D	N/A
TPASS_20898	TPASS_RS04440	WP_010882341.1	exodeoxyribonuclease V subunit beta	1239	D	ND
TPASS_20899	TPASS_RS04445	WP_014342840.1	PD-(D/E)XK nuclease family protein	986	D	ND
TPASS_20901	TPASS_RS04450	WP_237250229.1	MATE family efflux transporter	437	ND	D	93
TPASS_20902	TPASS_RS04455	WP_014505647.1	carboxylesterase	284	D	D	96.6
TPASS_20903	TPASS_RS04460	WP_235214047.1	UDP-N-acetylmuramoyl-L-alanine--D-glutamate ligase	517	D	ND
TPASS_20904	TPASS_RS05390	WP_010882347.1	hypothetical protein	83	ND	ND
TPASS_20905	TPASS_RS05635	WP_010882348.1	30S ribosomal protein S16	123	D	ND
TPASS_20906	TPASS_RS04470	WP_010882349.1	KH domain-containing protein	80	D	ND
TPASS_20907	TPASS_RS04475	WP_010882350.1	ribosome maturation factor RimM	174	ND	ND
TPASS_20908	TPASS_RS04480	WP_010882351.1	tRNA (guanosine(37)-N1)-methyltransferase TrmD	250	D	D	100
TPASS_20909	TPASS_RS04485	WP_010882352.1	50S ribosomal protein L19	123	ND	D	100
TPASS_20910	TPASS_RS04490	WP_010882353.1	hypothetical protein	306	ND	ND
TPASS_20911	TPASS_RS04495	WP_010882354.1	FlhB-like flagellar biosynthesis protein	83	ND	ND
TPASS_20912	TPASS_RS04500	WP_041608821.1	HD-GYP domain-containing protein	416	D	D	94.5
TPASS_20913	TPASS_RS04505	WP_010882356.1	YraN family protein	126	ND	ND
TPASS_RS04510	TPASS_RS04510	WP_013945483.1	hypothetical protein	60	D	ND
TPASS_20914	TPASS_RS04515	WP_010882357.1	hypothetical protein	128	ND	ND
TPASS_20915	TPASS_RS04520	WP_010882358.1	tetratricopeptide repeat protein	444	D	ND
TPASS_20917	TPASS_RS04525	WP_010882360.1	magnesium transporter	449	ND	D	100
TPASS_20919	TPASS_RS04535	WP_010882362.1	thioredoxin	105	D	ND
TPASS_20920	TPASS_RS04540	WP_010882363.1	tetratricopeptide repeat protein	809	D	ND
TPASS_20921	TPASS_RS04545	WP_010882364.1	FAD-dependent oxidoreductase	445	D	D	100
TPASS_20921a	TPASS_RS04550	WP_014342644.1	NTP transferase domain-containing protein	350	D	ND
TPASS_20923	TPASS_RS04555	WP_014342645.1	PEGA domain-containing protein	340	ND	ND
TPASS_20924	TPASS_RS04565	pseudo	Tex family protein	778	ND	ND
TPASS_20925	TPASS_RS04575	WP_010882368.1	flavodoxin	146	D	D	100
TPASS_20926	TPASS_RS04580	WP_235214127.1	signal peptidase I	539	D	D	95
TPASS_20927	TPASS_RS05610	WP_010882370.1	hypothetical protein	196	ND	ND
TPASS_20928	TPASS_RS05615	WP_014342845.1	hypothetical protein	507	D	D	43.6
TPASS_20930	TPASS_RS04595	WP_235214048.1	DUF115 domain-containing protein	568	ND	ND
TPASS_20931	TPASS_RS04600	WP_010882374.1	trehalase family glycosidase	476	D	D	100
TPASS_20933	TPASS_RS04605	WP_010882376.1	UDP-N-acetylmuramoyl-L-alanyl-D-glutamate--2,6-diaminopimelate ligase	540	D	ND
TPASS_20934	TPASS_RS04610	WP_010882377.1	dicarboxylate/amino acid:cation symporter	407	ND	ND
TPASS_20935	TPASS_RS04615	WP_014505653.1	alpha/beta hydrolase	302	ND	D	96.8
TPASS_20936	TPASS_RS04625	WP_235214049.1	hemolysin family protein	336	ND	D	94.1
TPASS_20937	TPASS_RS04630	WP_010882380.1	metallophosphoesterase	211	ND	ND
TPASS_20938	TPASS_RS04635	WP_014505655.1	hypothetical protein	236	D	ND
TPASS_20939	TPASS_RS04640	WP_010882382.1	pyruvate:ferredoxin (flavodoxin) oxidoreductase	1184	D	D	100
TPASS_20941	TPASS_RS04645	WP_010882384.1	hypothetical protein	172	D	ND
TPASS_20942	TPASS_RS04650	WP_010882385.1	hypothetical protein	154	ND	ND
TPASS_20943	TPASS_RS04655	WP_010882386.1	flagellar export chaperone FliS	148	ND	ND
TPASS_20944	TPASS_RS04660	WP_010882387.1	hypothetical protein	390	D	ND
TPASS_20945	TPASS_RS04665	WP_010882388.1	ribulose-phosphate 3-epimerase	218	ND	ND
TPASS_20946	TPASS_RS04670	WP_010882389.1	16S rRNA (guanine(527)-N(7))-methyltransferase RsmG	222	ND	ND
TPASS_20947	TPASS_RS04675	WP_010882390.1	peptidylprolyl isomerase	215	D	ND
TPASS_20948	TPASS_RS04680	WP_010882391.1	RNA-binding cell elongation regulator Jag/EloR	231	D	D	100
TPASS_20949	TPASS_RS04685	WP_014342847.1	membrane protein insertase YidC	622	D	D	93.5
TPASS_20949a	TPASS_RS04690	WP_271426006.1	membrane protein insertion efficiency factor YidD	89	ND	ND
TPASS_20950a	TPASS_RS04695	WP_014342848.1	ribonuclease P protein component	133	ND	ND
TPASS_20951	TPASS_RS05400	WP_010882395.1	50S ribosomal protein L34	51	ND	ND
TPASS_20952	TPASS_RS04705	WP_235214050.1	alpha/beta fold hydrolase	335	D	D	97.1
TPASS_20953	TPASS_RS04710	WP_014505658.1	TraB/GumN family protein	394	ND	ND
TPASS_20954	TPASS_RS04715	WP_010882398.1	tetratricopeptide repeat protein	478	D	D	100
TPASS_20955	TPASS_RS05525	WP_235214130.1	hypothetical protein	83	ND	ND
TPASS_RS05620	TPASS_RS05620	WP_235214131.1	hypothetical protein	74	ND	ND
TPASS_20956	TPASS_RS04725	WP_010882400.1	TRAP transporter TatT component family protein	323	D	D	100
TPASS_20957	TPASS_RS04730	WP_010882401.1	TRAP transporter substrate-binding protein DctP	342	D	D	100
TPASS_20958	TPASS_RS04735	WP_012460609.1	TRAP transporter large permease subunit	632	ND	ND
TPASS_20959	TPASS_RS04740	WP_010882403.1	rod-binding protein	129	ND	ND
TPASS_20960	TPASS_RS04745	WP_010882404.1	flagellar basal-body rod protein FlgG	264	D	D	100
TPASS_20961	TPASS_RS04750	WP_010882405.1	flagellar basal-body rod protein FlgF	271	ND	D	100
TPASS_20962	TPASS_RS04755	WP_010882406.1	ABC transporter permease	410	D	D	100
TPASS_20963	TPASS_RS04760	WP_010882407.1	ABC transporter permease	409	D	D	100
TPASS_20964	TPASS_RS04765	WP_010882408.1	ABC transporter ATP-binding protein	235	D	D	100
TPASS_20965	TPASS_RS04770	WP_010882409.1	efflux RND transporter periplasmic adaptor subunit	320	D	D	100
TPASS_20966	TPASS_RS04775	WP_237250206.1	hypothetical protein	528	D	D	96.9
TPASS_20967	TPASS_RS04780	WP_010882411.1	hypothetical protein	517	D	D	100
TPASS_20968	TPASS_RS04785	WP_237249915.1	hypothetical protein	492	D	D	91.1
TPASS_RS04790	TPASS_RS04790	pseudo	hypothetical protein	539	D	ND
TPASS_20971	TPASS_RS04795	WP_010882415.1	iron transporter	204	D	D	100
TPASS_20972	TPASS_RS04800	WP_010882416.1	FTR1 family protein	448	D	D	100
TPASS_20973	TPASS_RS04805	WP_010882417.1	phenylalanine--tRNA ligase subunit alpha	553	D	D	100
TPASS_20974	TPASS_RS04810	WP_010882418.1	flagellar biosynthesis anti-sigma factor FlgM	93	D	ND
TPASS_20975	TPASS_RS04815	WP_010882419.1	16S rRNA (cytidine(1402)-2'-O)-methyltransferase	274	ND	D	100
TPASS_20976	TPASS_RS04820	WP_010882420.1	hypothetical protein	459	ND	ND
TPASS_20977	TPASS_RS04825	WP_010882421.1	Nif3-like dinuclear metal center hexameric protein	286	D	D	100
TPASS_20978	TPASS_RS04830	WP_014505663.1	signal peptidase II	186	D	ND
TPASS_20979	TPASS_RS04835	WP_010882423.1	TatD family hydrolase	257	D	D	100
TPASS_20980	TPASS_RS04840	WP_010882424.1	tRNA dihydrouridine synthase DusB	340	ND	ND
TPASS_20981	TPASS_RS04845	WP_014505666.1	diguanylate cyclase DgcA	347	ND	D	89.4
TPASS_20982	TPASS_RS04850	WP_010882426.1	rhomboid family intramembrane serine protease	208	ND	ND
TPASS_RS05625	TPASS_RS05625	WP_235214054.1	hypothetical protein	92	ND	ND
TPASS_20984	TPASS_RS04860	WP_010882428.1	molecular chaperone HtpG	639	D	D	100
TPASS_20985	TPASS_RS04865	WP_010882429.1	aspartate--tRNA ligase	602	D	D	100
TPASS_20986	TPASS_RS04870	WP_010882430.1	DMT family transporter	294	ND	ND
TPASS_RS04875	TPASS_RS04875	WP_175393422.1	hypothetical protein	127	ND	ND
TPASS_20988	TPASS_RS04880	WP_014342681.1	MarC family protein	199	ND	ND
TPASS_20989	TPASS_RS04885	WP_235214055.1	glycogen-binding domain-containing protein	234	D	D	80.7
TPASS_20990	TPASS_RS04890	WP_010882434.1	tetratricopeptide repeat protein	1033	D	D	100
TPASS_20991	TPASS_RS04895	WP_010882435.1	rubredoxin	52	ND	ND
TPASS_20992	TPASS_RS04900	WP_010882436.1	hypothetical protein	95	ND	ND
TPASS_20993	TPASS_RS04905	WP_014342852.1	septal ring lytic transglycosylase RlpA family protein	341	D	D	82.5
TPASS_20994	TPASS_RS04915	WP_235214132.1	TatD family hydrolase	293	D	D	91.8
TPASS_20995	TPASS_RS04920	WP_041608828.1	cyclic nucleotide-binding domain-containing protein	444	D	D	94.8
TPASS_20996	TPASS_RS04925	WP_010882440.1	hypothetical protein	538	D	D	100
TPASS_20997	TPASS_RS04935	WP_014505674.1	signal peptide peptidase SppA	598	D	D	99.7
TPASS_20998	TPASS_RS04940	WP_014342854.1	AGCS family amino acid carrier protein	462	ND	ND
TPASS_20999	TPASS_RS04945	WP_010882443.1	DNA translocase FtsK	799	ND	ND
TPASS_21000	TPASS_RS04950	WP_237249917.1	hypothetical protein	186	D	ND
TPASS_21001	TPASS_RS04955	WP_010882445.1	hypothetical protein	393	D	D	100
TPASS_21002	TPASS_RS04960	WP_014342691.1	DUF2259 domain-containing protein	251	D	D	88
TPASS_21003	TPASS_RS04965	WP_010882447.1	hypothetical protein	345	ND	ND
TPASS_21004	TPASS_RS04970	WP_010882448.1	recombination mediator RecR	201	D	ND
TPASS_21005	TPASS_RS04975	WP_010882449.1	DNA polymerase III subunit gamma/tau	572	D	ND
TPASS_21006	TPASS_RS04980	WP_010882450.1	DNA topoisomerase (ATP-hydrolyzing) subunit B	637	D	D	100
TPASS_21007	TPASS_RS04985	WP_010882451.1	FAD-dependent thymidylate synthase	305	D	D	100
TPASS_21008	TPASS_RS04990	WP_010882452.1	ribonucleoside-diphosphate reductase subunit alpha	845	D	ND
TPASS_21009	TPASS_RS04995	WP_010882453.1	NAD(P)H-dependent glycerol-3-phosphate dehydrogenase	356	ND	D	100
TPASS_21010	TPASS_RS05000	WP_010882454.1	nucleoside-diphosphate kinase	149	D	ND
TPASS_21011	TPASS_RS05005	WP_010882455.1	aminoacyl-tRNA hydrolase	202	ND	ND
TPASS_21012	TPASS_RS05010	WP_235214133.1	RNA polymerase sigma factor RpoD/SigA	293	ND	ND
TPASS_21013	TPASS_RS05015	WP_010882457.1	co-chaperone GroES	88	D	ND
TPASS_21014	TPASS_RS05020	WP_010882458.1	hypothetical protein	644	ND	ND
TPASS_21015	TPASS_RS05025	WP_010882459.1	transcription antitermination factor NusB	141	D	ND
TPASS_21016	TPASS_RS05030	WP_010882460.1	peptidyl-prolyl cis-trans isomerase	361	D	D	100
TPASS_21017	TPASS_RS05035	WP_010882461.1	alanine--tRNA ligase	605	D	D	100
TPASS_21018	TPASS_RS05045	WP_010882462.1	ribonuclease Y	504	D	D	100
TPASS_21019	TPASS_RS05050	WP_014505682.1	aspartyl/glutamyl-tRNA amidotransferase subunit C	114	D	ND
TPASS_21020	TPASS_RS05055	WP_010882464.1	Asp-tRNA(Asn)/Glu-tRNA(Gln) amidotransferase subunit GatA	506	D	D	100
TPASS_21021	TPASS_RS05060	WP_010882465.1	Asp-tRNA(Asn)/Glu-tRNA(Gln) amidotransferase subunit GatB	509	D	D	100
TPASS_21022	TPASS_RS05065	WP_010882466.1	DNA repair protein RadA	455	ND	D	100
TPASS_RS05070	TPASS_RS05070	WP_010882467.1	recombination regulator RecX	164	D	ND
TPASS_21024	TPASS_RS05075	WP_010882468.1	30S ribosomal protein S9	129	D	ND
TPASS_21025	TPASS_RS05080	WP_010882469.1	50S ribosomal protein L13	142	D	ND
TPASS_RS05530	TPASS_RS05530	WP_013945579.1	hypothetical protein	95	ND	ND
TPASS_21026	TPASS_RS05090	WP_010882470.1	M3 family oligoendopeptidase	589	D	ND
TPASS_21027	TPASS_RS05095	WP_010882471.1	uridine phosphorylase	258	D	D	100
TPASS_21028	TPASS_RS05100	WP_010882472.1	ATP-dependent helicase	670	ND	ND
TPASS_21029	TPASS_RS05105	WP_010882473.1	DbpA RNA binding domain-containing protein	228	D	D	100
TPASS_21031	TPASS_RS05110	WP_175393426.1	major outer sheath N-terminal domain-containing protein	609	D	D	84.2
TPASS_21032	TPASS_RS05115	WP_010882476.1	NusG domain II-containing protein	144	ND	ND
TPASS_21033	TPASS_RS05120	WP_010882477.1	patatin-like phospholipase family protein	311	ND	D	100
TPASS_21034	TPASS_RS05125	WP_010882478.1	sodium:calcium antiporter	341	ND	ND
TPASS_21035	TPASS_RS05130	WP_010882479.1	valine--tRNA ligase	956	D	ND
TPASS_21036	TPASS_RS05135	WP_010882480.1	heavy metal translocating P-type ATPase	792	ND	ND
TPASS_21037	TPASS_RS05140	WP_010882481.1	hemolysin III family protein	238	ND	ND
TPASS_21038	TPASS_RS05145	WP_010882482.1	Dps family protein	177	D	D	100
TPASS_21039	TPASS_RS05150	WP_010882483.1	adenine phosphoribosyltransferase	190	D	ND
TPASS_21040	TPASS_RS05155	WP_010882484.1	amino acid--tRNA ligase-related protein	351	ND	D	100
TPASS_21041	TPASS_RS05160	WP_014342706.1	ATP-dependent Clp protease proteolytic subunit	199	D	ND
