# Supplementary material for: Proteomic analysis of the Treponema pallidum subsp. pallidum SS14 strain: coverage and comparison with the Nichols strain proteome
Source: Front Microbiol. 2024 Dec 11;15:1505893. doi: 10.3389/fmicb.2024.1505893 (PMC11668736; doi:10.3389/fmicb.2024.1505893)
Supplement: Supplementary file 6 [file Data_Sheet_6.ZIP › Supplementary Tables/Supplementary_Table_S6.xlsx]

## Sheet: SS14-Nichols Comparison
Supplementary Table S6_sheet 1. Expression-based comparative analyses of all T. pallidum SS14 proteins and the corresponding proteins from T. pallidum Nichols.
Proteins highlighed in green were found to have identical accession numbers across strains.
Proteins highlighted in blue did not have an identical accession number in the other strain, so an equivalent protein was found using sequence alignment.
Cells highlighted in red indicate proteins that did not have an identical accession number in the other strain, and sequence alignment failed to find an equivalent in the other strain.
Proteins highlighted in yellow indicate pseudo proteins which did not have an accession number or sequence attributed to it.
D: Protein detected; ND: Protein not detected; N/A: Not applicable.
SS14 Old Locus Tag	SS14 New Locus Tag	SS14 NCBI Accession Number	Nichols Old Locus Tag	Nichols New Locus Tag	Nichols NCBI Accession Number	Sequence Identity (%)	Protein Detected in SS14 (Present Study)	No. of Peptides Detected in SS14 (Present Study)	Protein Detected in Nichols (Houston et al., 2024)	No. of Peptides Detected in Nichols (Houston et al., 2024)
TPASS_20001	TPASS_RS00005	WP_010881451.1	TPANIC_0001	TPANIC_RS00005	WP_010881451.1	100	D	>1	D	>1
TPASS_20002	TPASS_RS00010	WP_010881452.1	TPANIC_0002	TPANIC_RS00010	WP_010881452.1	100	D	>1	D	>1
TPASS_20003	TPASS_RS00015	WP_014342226.1	TPANIC_0003	TPANIC_RS00015	WP_014342226.1	100	ND	N/A	D	>1
TPASS_20004	TPASS_RS00020	WP_010881454.1	TPANIC_0004	TPANIC_RS00020	WP_010881454.1	100	ND	N/A	ND	N/A
TPASS_20005	TPASS_RS00025	WP_010881455.1	TPANIC_0005	TPANIC_RS00025	WP_010881455.1	100	D	>1	D	>1
TPASS_20011	TPASS_RS00045	WP_010881460.1	TPANIC_0011	TPANIC_RS00045	WP_010881460.1	100	D	>1	D	>1
TPASS_20013	TPASS_RS00050	WP_014342231.1	TPANIC_0013	TPANIC_RS00050	WP_014342231.1	100	D	>1	D	>1
TPASS_20015	TPASS_RS00055	WP_010881464.1	TPANIC_0015	TPANIC_RS00055	WP_010881464.1	100	D	>1	D	>1
TPASS_20016	TPASS_RS00060	WP_014505385.1	TPANIC_0016	TPANIC_RS00060	WP_014505385.1	100	ND	N/A	D	>1
TPASS_20017	TPASS_RS00065	WP_010881466.1	TPANIC_0017	TPANIC_RS00065	WP_010881466.1	100	D	>1	D	>1
TPASS_20020	TPASS_RS00075	WP_235214060.1	TPANIC_0020	TPANIC_RS00075	WP_235214060.1	100	D	>1	D	>1
TPASS_20021	TPASS_RS00105	WP_010881470.1	TPANIC_0021	TPANIC_RS00105	WP_010881470.1	100	ND	N/A	ND	N/A
TPASS_20022	TPASS_RS00110	WP_010881471.1	TPANIC_0022	TPANIC_RS00110	WP_010881471.1	100	ND	N/A	D	>1
TPASS_20023	TPASS_RS00115	WP_010881472.1	TPANIC_0023	TPANIC_RS00115	WP_010881472.1	100	ND	N/A	D	>1
TPASS_20024	TPASS_RS00120	WP_010881473.1	TPANIC_0024	TPANIC_RS00120	WP_010881473.1	100	ND	N/A	D	>1
TPASS_20025	TPASS_RS00125	WP_010881474.1	TPANIC_0025	TPANIC_RS00125	WP_010881474.1	100	D	>1	D	>1
TPASS_20026	TPASS_RS00130	WP_010881475.1	TPANIC_0026	TPANIC_RS00130	WP_010881475.1	100	D	>1	D	>1
TPASS_20027	TPASS_RS00135	WP_235214061.1	TPANIC_0027	TPANIC_RS00135	WP_235214061.1	100	ND	N/A	ND	N/A
TPASS_20028	TPASS_RS00140	WP_235214062.1	TPANIC_0028	TPANIC_RS00140	WP_235214062.1	100	ND	N/A	D	>1
TPASS_20029	TPASS_RS00145	WP_010881478.1	TPANIC_0029	TPANIC_RS00145	WP_010881478.1	100	D	>1	D	>1
TPASS_20030	TPASS_RS00150	WP_010881479.1	TPANIC_0030	TPANIC_RS00150	WP_010881479.1	100	D	>1	D	>1
TPASS_20031	TPASS_RS00155	WP_010881480.1	TPANIC_0031	TPANIC_RS00155	WP_010881480.1	100	ND	N/A	ND	N/A
TPASS_20032	TPASS_RS00160	WP_010881481.1	TPANIC_0032	TPANIC_RS00160	WP_010881481.1	100	ND	N/A	D	>1
TPASS_20034	TPASS_RS00170	WP_010881483.1	TPANIC_0034	TPANIC_RS00170	WP_010881483.1	100	D	>1	D	>1
TPASS_20035	TPASS_RS00175	WP_010881484.1	TPANIC_0035	TPANIC_RS00175	WP_010881484.1	100	ND	N/A	D	>1
TPASS_20036	TPASS_RS00180	WP_010881485.1	TPANIC_0036	TPANIC_RS00180	WP_010881485.1	100	ND	N/A	ND	N/A
TPASS_20037	TPASS_RS00185	WP_010881486.1	TPANIC_0037	TPANIC_RS00185	WP_010881486.1	100	D	>1	D	>1
TPASS_20042	TPASS_RS00205	WP_010881491.1	TPANIC_0042	TPANIC_RS00205	WP_010881491.1	100	D	>1	D	>1
TPASS_20043	TPASS_RS00210	WP_014505391.1	TPANIC_0043	TPANIC_RS00210	WP_014505391.1	100	D	>1	D	>1
TPASS_20044	TPASS_RS00215	WP_010881493.1	TPANIC_0044	TPANIC_RS00215	WP_010881493.1	100	D	>1	D	>1
TPASS_20045	TPASS_RS00220	WP_010881494.1	TPANIC_0045	TPANIC_RS00220	WP_010881494.1	100	D	>1	D	>1
TPASS_20047	TPASS_RS00230	WP_010881496.1	TPANIC_0047	TPANIC_RS00230	WP_010881496.1	100	D	>1	D	>1
TPASS_20048	TPASS_RS00235	WP_010881497.1	TPANIC_0048	TPANIC_RS00235	WP_010881497.1	100	ND	N/A	D	>1
TPASS_20050	TPASS_RS00245	WP_010881499.1	TPANIC_0050	TPANIC_RS00245	WP_010881499.1	100	D	>1	D	>1
TPASS_20052	TPASS_RS00255	WP_014342246.1	TPANIC_0052	TPANIC_RS00255	WP_014342246.1	100	ND	N/A	D	>1
TPASS_20053	TPASS_RS00260	WP_010881502.1	TPANIC_0053	TPANIC_RS00260	WP_010881502.1	100	D	>1	D	>1
TPASS_20054	TPASS_RS00265	WP_010881503.1	TPANIC_0054	TPANIC_RS00265	WP_010881503.1	100	D	>1	D	>1
TPASS_20055	TPASS_RS00270	WP_010881504.1	TPANIC_0055	TPANIC_RS00270	WP_010881504.1	100	ND	N/A	D	>1
TPASS_20056	TPASS_RS00275	WP_010881505.1	TPANIC_0056	TPANIC_RS00275	WP_010881505.1	100	D	>1	D	>1
TPASS_20057	TPASS_RS00280	WP_010881506.1	TPANIC_0057	TPANIC_RS00280	WP_010881506.1	100	ND	N/A	D	>1
TPASS_20058	TPASS_RS00285	WP_010881507.1	TPANIC_0058	TPANIC_RS00285	WP_010881507.1	100	D	>1	D	>1
TPASS_20059	TPASS_RS05190	WP_010881508.1	TPANIC_0059	TPANIC_RS05175	WP_010881508.1	100	ND	N/A	ND	N/A
TPASS_20060	TPASS_RS00290	WP_010881509.1	TPANIC_0060	TPANIC_RS00290	WP_010881509.1	100	D	>1	D	>1
TPASS_20061	TPASS_RS00295	WP_010881510.1	TPANIC_0061	TPANIC_RS00295	WP_010881510.1	100	D	>1	D	>1
TPASS_20062	TPASS_RS00300	WP_010881511.1	TPANIC_0062	TPANIC_RS00300	WP_010881511.1	100	D	>1	D	>1
TPASS_20063	TPASS_RS00305	WP_010881512.1	TPANIC_0063	TPANIC_RS00305	WP_010881512.1	100	D	>1	D	>1
TPASS_20064	TPASS_RS00310	WP_010881513.1	TPANIC_0064	TPANIC_RS00310	WP_010881513.1	100	ND	N/A	D	>1
TPASS_20065	TPASS_RS00315	WP_025267548.1	TPANIC_0065	TPANIC_RS00315	WP_025267548.1	100	ND	N/A	D	>1
TPASS_20066	TPASS_RS00320	WP_010881515.1	TPANIC_0066	TPANIC_RS00320	WP_010881515.1	100	D	>1	D	>1
TPASS_20068	TPASS_RS00330	WP_010881517.1	TPANIC_0068	TPANIC_RS00330	WP_010881517.1	100	D	>1	D	>1
TPASS_20069	TPASS_RS00335	WP_014342765.1	TPANIC_0069	TPANIC_RS00335	WP_014342765.1	100	D	>1	D	>1
TPASS_20070	TPASS_RS00340	WP_010881519.1	TPANIC_0070	TPANIC_RS00340	WP_010881519.1	100	ND	N/A	D	1
TPASS_20071	TPASS_RS00345	WP_010881520.1	TPANIC_0071	TPANIC_RS00345	WP_010881520.1	100	D	>1	D	>1
TPASS_20072	TPASS_RS00350	WP_010881521.1	TPANIC_0072	TPANIC_RS00350	WP_010881521.1	100	D	>1	D	>1
TPASS_20074	TPASS_RS00360	WP_014505399.1	TPANIC_0074	TPANIC_RS00360	WP_014505399.1	100	D	>1	D	>1
TPASS_20075	TPASS_RS00365	WP_010881524.1	TPANIC_0075	TPANIC_RS00365	WP_010881524.1	100	ND	N/A	D	>1
TPASS_20076	TPASS_RS00370	WP_014342258.1	TPANIC_0076	TPANIC_RS00370	WP_014342258.1	100	ND	N/A	D	>1
TPASS_20077	TPASS_RS00375	WP_010881526.1	TPANIC_0077	TPANIC_RS00375	WP_010881526.1	100	D	>1	D	>1
TPASS_20078	TPASS_RS00380	WP_010881527.1	TPANIC_0078	TPANIC_RS00380	WP_010881527.1	100	D	>1	D	>1
TPASS_20080	TPASS_RS00390	WP_010881529.1	TPANIC_0080	TPANIC_RS00390	WP_010881529.1	100	ND	N/A	D	>1
TPASS_20081	TPASS_RS00395	WP_010881530.1	TPANIC_0081	TPANIC_RS00395	WP_010881530.1	100	ND	N/A	D	>1
TPASS_20084	TPASS_RS00410	WP_010881533.1	TPANIC_0084	TPANIC_RS00410	WP_010881533.1	100	D	>1	D	>1
TPASS_20085	TPASS_RS00415	WP_010881534.1	TPANIC_0085	TPANIC_RS00415	WP_010881534.1	100	D	>1	D	>1
TPASS_20086	TPASS_RS00420	WP_014505404.1	TPANIC_0086	TPANIC_RS00420	WP_014505404.1	100	D	>1	D	>1
TPASS_20087	TPASS_RS05630	WP_014342264.1	TPANIC_0087	TPANIC_RS05640	WP_014342264.1	100	ND	N/A	D	>1
TPASS_20088	TPASS_RS00430	WP_010881537.1	TPANIC_0088	TPANIC_RS00430	WP_010881537.1	100	D	>1	D	>1
TPASS_20089	TPASS_RS00435	WP_010881538.1	TPANIC_0089	TPANIC_RS00435	WP_010881538.1	100	D	>1	D	>1
TPASS_20090	TPASS_RS00440	WP_010881539.1	TPANIC_0090	TPANIC_RS00440	WP_010881539.1	100	D	>1	D	>1
TPASS_20091	TPASS_RS00445	WP_010881540.1	TPANIC_0091	TPANIC_RS00445	WP_010881540.1	100	D	>1	D	>1
TPASS_20092	TPASS_RS00450	WP_013944800.1	TPANIC_0092	TPANIC_RS00450	WP_013944800.1	100	D	>1	D	>1
TPASS_20093	TPASS_RS00455	WP_237249922.1	TPANIC_0093	TPANIC_RS00455	WP_237249922.1	100	D	>1	D	>1
TPASS_20094	TPASS_RS00460	WP_010881543.1	TPANIC_0094	TPANIC_RS00460	WP_010881543.1	100	D	>1	D	>1
TPASS_20095	TPASS_RS00465	WP_010881544.1	TPANIC_0095	TPANIC_RS00465	WP_010881544.1	100	ND	N/A	D	>1
TPASS_20096	TPASS_RS00470	WP_010881545.1	TPANIC_0096	TPANIC_RS00470	WP_010881545.1	100	D	>1	D	>1
TPASS_20097	TPASS_RS00475	WP_010881546.1	TPANIC_0097	TPANIC_RS00475	WP_010881546.1	100	D	>1	D	>1
TPASS_20098	TPASS_RS00480	WP_014342266.1	TPANIC_0098	TPANIC_RS00480	WP_014342266.1	100	ND	N/A	D	>1
TPASS_20099	TPASS_RS00485	WP_010881548.1	TPANIC_0099	TPANIC_RS00485	WP_010881548.1	100	D	>1	D	>1
TPASS_20100	TPASS_RS00490	WP_014505407.1	TPANIC_0100	TPANIC_RS00490	WP_014505407.1	100	D	>1	D	>1
TPASS_20101	TPASS_RS00495	WP_010881550.1	TPANIC_0101	TPANIC_RS00495	WP_010881550.1	100	D	1	D	>1
TPASS_20102	TPASS_RS00500	WP_010881551.1	TPANIC_0102	TPANIC_RS00500	WP_010881551.1	100	D	>1	D	>1
TPASS_20103	TPASS_RS00505	WP_010881552.1	TPANIC_0103	TPANIC_RS00505	WP_010881552.1	100	D	>1	D	>1
TPASS_20104	TPASS_RS00510	WP_010881553.1	TPANIC_0104	TPANIC_RS00510	WP_010881553.1	100	D	>1	D	>1
TPASS_20105	TPASS_RS00515	WP_010881554.1	TPANIC_0105	TPANIC_RS00515	WP_010881554.1	100	D	>1	D	>1
TPASS_20106	TPASS_RS00520	WP_013944811.1	TPANIC_0106	TPANIC_RS00520	WP_013944811.1	100	ND	N/A	D	>1
TPASS_20107	TPASS_RS00525	WP_014505410.1	TPANIC_0107	TPANIC_RS00525	WP_014505410.1	100	ND	N/A	D	>1
TPASS_20108	TPASS_RS00530	WP_010881557.1	TPANIC_0108	TPANIC_RS00530	WP_010881557.1	100	D	>1	D	>1
TPASS_20109	TPASS_RS00535	WP_010881558.1	TPANIC_0109	TPANIC_RS00535	WP_010881558.1	100	D	>1	D	>1
TPASS_20110	TPASS_RS00555	WP_235214069.1	TPANIC_0110	TPANIC_RS00555	WP_235214069.1	100	D	>1	D	>1
TPASS_20111	TPASS_RS00560	WP_010881560.1	TPANIC_0111	TPANIC_RS00560	WP_010881560.1	100	ND	N/A	D	>1
TPASS_20112	TPASS_RS00565	WP_237249923.1	TPANIC_0112	TPANIC_RS00565	WP_237249923.1	100	D	>1	D	>1
TPASS_20113	TPASS_RS00570	WP_010881562.1	TPANIC_0113	TPANIC_RS00570	WP_010881562.1	100	D	>1	D	>1
TPASS_20114	TPASS_RS00575	WP_010881563.1	TPANIC_0114	TPANIC_RS00575	WP_010881563.1	100	D	>1	D	>1
TPASS_20116	TPASS_RS00585	WP_010881565.1	TPANIC_0116	TPANIC_RS00585	WP_010881565.1	100	D	>1	D	>1
TPASS_20118	TPASS_RS00595	WP_010881567.1	TPANIC_0118	TPANIC_RS00595	WP_010881567.1	100	D	>1	D	>1
TPASS_20119	TPASS_RS00600	WP_010881568.1	TPANIC_0119	TPANIC_RS00600	WP_010881568.1	100	ND	N/A	D	>1
TPASS_20120	TPASS_RS00605	WP_010881569.1	TPANIC_0120	TPANIC_RS00605	WP_010881569.1	100	ND	N/A	D	>1
TPASS_20121	TPASS_RS00610	WP_010881570.1	TPANIC_0121	TPANIC_RS00610	WP_010881570.1	100	D	>1	D	>1
TPASS_20122	TPASS_RS00620	WP_010881571.1	TPANIC_0122	TPANIC_RS00615	WP_010881571.1	100	D	>1	D	>1
TPASS_20123	TPASS_RS00625	WP_010881572.1	TPANIC_0123	TPANIC_RS00620	WP_010881572.1	100	D	>1	D	>1
TPASS_20124	TPASS_RS00630	WP_010881573.1	TPANIC_0124	TPANIC_RS00625	WP_010881573.1	100	D	>1	D	>1
TPASS_20125	TPASS_RS00635	WP_010881574.1	TPANIC_0125	TPANIC_RS00630	WP_010881574.1	100	D	>1	D	>1
TPASS_20126	TPASS_RS00640	WP_014342713.1	TPANIC_0126	TPANIC_RS00635	WP_014342713.1	100	ND	N/A	D	1
TPASS_20126d	TPASS_RS05550	WP_014342772.1	TPANIC_0126d	TPANIC_RS05545	WP_014342772.1	100	ND	N/A	ND	N/A
TPASS_20128	TPASS_RS00665	WP_010881577.1	TPANIC_0128	TPANIC_RS00655	WP_010881577.1	100	ND	N/A	ND	N/A
TPASS_20129	TPASS_RS05210	WP_010881578.1	TPANIC_0129	TPANIC_RS05200	WP_010881578.1	100	ND	N/A	ND	N/A
TPASS_20133	TPASS_RS00685	WP_175393423.1	TPANIC_0133	TPANIC_RS00675	WP_175393423.1	100	D	>1	D	>1
TPASS_20138	TPASS_RS00710	WP_010881586.1	TPANIC_0138	TPANIC_RS00700	WP_010881586.1	100	ND	N/A	D	>1
TPASS_20139	TPASS_RS00715	WP_010881587.1	TPANIC_0139	TPANIC_RS00705	WP_010881587.1	100	D	>1	D	>1
TPASS_20140	TPASS_RS00720	WP_235214070.1	TPANIC_0140	TPANIC_RS00710	WP_235214070.1	100	ND	N/A	D	>1
TPASS_20141	TPASS_RS00725	WP_010881589.1	TPANIC_0141	TPANIC_RS00715	WP_010881589.1	100	ND	N/A	ND	N/A
TPASS_20142	TPASS_RS00730	WP_010881590.1	TPANIC_0142	TPANIC_RS00720	WP_010881590.1	100	ND	N/A	D	>1
TPASS_20143	TPASS_RS00735	WP_237249924.1	TPANIC_0143	TPANIC_RS00725	WP_237249924.1	100	ND	N/A	D	>1
TPASS_20144	TPASS_RS00740	WP_010881592.1	TPANIC_0144	TPANIC_RS00730	WP_010881592.1	100	ND	N/A	D	>1
TPASS_20145	TPASS_RS00745	WP_010881593.1	TPANIC_0145	TPANIC_RS00735	WP_010881593.1	100	D	>1	D	>1
TPASS_20148	TPASS_RS00770	WP_010881595.1	TPANIC_0148	TPANIC_RS00760	WP_010881595.1	100	ND	N/A	D	1
TPASS_20149	TPASS_RS00775	WP_010881596.1	TPANIC_0149	TPANIC_RS00765	WP_010881596.1	100	ND	N/A	ND	N/A
TPASS_20150	TPASS_RS00780	WP_010881597.1	TPANIC_0150	TPANIC_RS00770	WP_010881597.1	100	ND	N/A	D	>1
TPASS_20151	TPASS_RS00785	WP_010881598.1	TPANIC_0151	TPANIC_RS00775	WP_010881598.1	100	ND	N/A	D	>1
TPASS_20152	TPASS_RS00790	WP_014342780.1	TPANIC_0152	TPANIC_RS00780	WP_014342780.1	100	D	>1	D	>1
TPASS_20153	TPASS_RS00795	WP_010881600.1	TPANIC_0153	TPANIC_RS00785	WP_010881600.1	100	ND	N/A	D	>1
TPASS_20154	TPASS_RS00800	WP_235214074.1	TPANIC_0154	TPANIC_RS00790	WP_235214074.1	100	ND	N/A	D	>1
TPASS_20155	TPASS_RS00805	WP_010881602.1	TPANIC_0155	TPANIC_RS00795	WP_010881602.1	100	ND	N/A	D	>1
TPASS_20156	TPASS_RS00810	WP_010881603.1	TPANIC_0156	TPANIC_RS00800	WP_010881603.1	100	ND	N/A	D	>1
TPASS_20157	TPASS_RS00815	WP_010881604.1	TPANIC_0157	TPANIC_RS00805	WP_010881604.1	100	D	>1	D	>1
TPASS_20158	TPASS_RS00820	WP_014505423.1	TPANIC_0158	TPANIC_RS00810	WP_014505423.1	100	D	>1	D	>1
TPASS_20159	TPASS_RS00825	WP_010881606.1	TPANIC_0159	TPANIC_RS00815	WP_010881606.1	100	D	>1	D	>1
TPASS_20160	TPASS_RS00830	WP_010881607.1	TPANIC_0160	TPANIC_RS00820	WP_010881607.1	100	D	>1	D	>1
TPASS_20162	TPASS_RS00835	WP_010881609.1	TPANIC_0162	TPANIC_RS00825	WP_010881609.1	100	D	>1	D	>1
TPASS_20163	TPASS_RS00840	WP_010881610.1	TPANIC_0163	TPANIC_RS00830	WP_010881610.1	100	D	>1	D	>1
TPASS_20164	TPASS_RS00845	WP_010881611.1	TPANIC_0164	TPANIC_RS00835	WP_010881611.1	100	D	>1	D	>1
TPASS_20165	TPASS_RS00850	WP_010881612.1	TPANIC_0165	TPANIC_RS00840	WP_010881612.1	100	ND	N/A	D	>1
TPASS_20166	TPASS_RS00855	WP_014342310.1	TPANIC_0166	TPANIC_RS00845	WP_014342310.1	100	ND	N/A	D	>1
TPASS_20167	TPASS_RS00860	WP_010881614.1	TPANIC_0167	TPANIC_RS00850	WP_010881614.1	100	ND	N/A	ND	N/A
TPASS_20168	TPASS_RS00865	WP_010881615.1	TPANIC_0168	TPANIC_RS00855	WP_010881615.1	100	D	>1	D	>1
TPASS_20170	TPASS_RS00875	WP_010881617.1	TPANIC_0170	TPANIC_RS00865	WP_010881617.1	100	ND	N/A	D	>1
TPASS_20171	TPASS_RS00880	WP_010881618.1	TPANIC_0171	TPANIC_RS00870	WP_010881618.1	100	D	>1	D	>1
TPASS_20172	TPASS_RS00885	WP_014342312.1	TPANIC_0172	TPANIC_RS00875	WP_014342312.1	100	D	>1	D	>1
TPASS_20174	TPASS_RS00890	WP_014342313.1	TPANIC_0174	TPANIC_RS00880	WP_014342313.1	100	ND	N/A	D	>1
TPASS_20178	TPASS_RS00900	WP_010881625.1	TPANIC_0178	TPANIC_RS00890	WP_010881625.1	100	D	>1	D	>1
TPASS_20181	TPASS_RS00910	WP_010881628.1	TPANIC_0181	TPANIC_RS00900	WP_010881628.1	100	ND	N/A	D	1
TPASS_20182	TPASS_RS00915	WP_014342316.1	TPANIC_0182	TPANIC_RS00905	WP_014342316.1	100	ND	N/A	D	>1
TPASS_20183	TPASS_RS00920	WP_010881630.1	TPANIC_0183	TPANIC_RS00910	WP_010881630.1	100	D	>1	D	>1
TPASS_20184	TPASS_RS00925	WP_010881631.1	TPANIC_0184	TPANIC_RS00915	WP_010881631.1	100	D	>1	D	>1
TPASS_20185	TPASS_RS00930	WP_237249926.1	TPANIC_0185	TPANIC_RS00920	WP_237249926.1	100	D	>1	D	>1
TPASS_20186	TPASS_RS00935	WP_014342317.1	TPANIC_0186	TPANIC_RS00925	WP_014342317.1	100	D	>1	D	>1
TPASS_20187	TPASS_RS00940	WP_010881634.1	TPANIC_0187	TPANIC_RS00930	WP_010881634.1	100	D	>1	D	>1
TPASS_20188	TPASS_RS00945	WP_010881635.1	TPANIC_0188	TPANIC_RS00935	WP_010881635.1	100	D	>1	D	>1
TPASS_20189	TPASS_RS00950	WP_010881636.1	TPANIC_0189	TPANIC_RS00940	WP_010881636.1	100	D	>1	D	>1
TPASS_20190	TPASS_RS00955	WP_010881637.1	TPANIC_0190	TPANIC_RS00945	WP_010881637.1	100	D	>1	D	>1
TPASS_20191	TPASS_RS00960	WP_010881638.1	TPANIC_0191	TPANIC_RS00950	WP_010881638.1	100	ND	N/A	D	>1
TPASS_20192	TPASS_RS00965	WP_010881639.1	TPANIC_0192	TPANIC_RS00955	WP_010881639.1	100	D	>1	D	>1
TPASS_20193	TPASS_RS00970	WP_010881640.1	TPANIC_0193	TPANIC_RS00960	WP_010881640.1	100	ND	N/A	D	>1
TPASS_20194	TPASS_RS00975	WP_010881641.1	TPANIC_0194	TPANIC_RS00965	WP_010881641.1	100	D	>1	D	>1
TPASS_20195	TPASS_RS00980	WP_010881642.1	TPANIC_0195	TPANIC_RS00970	WP_010881642.1	100	D	>1	D	>1
TPASS_20196	TPASS_RS00985	WP_010881643.1	TPANIC_0196	TPANIC_RS00975	WP_010881643.1	100	ND	N/A	D	>1
TPASS_20197	TPASS_RS00990	WP_010881644.1	TPANIC_0197	TPANIC_RS00980	WP_010881644.1	100	ND	N/A	D	>1
TPASS_20198	TPASS_RS00995	WP_010881645.1	TPANIC_0198	TPANIC_RS00985	WP_010881645.1	100	D	>1	D	>1
TPASS_20199	TPASS_RS01000	WP_010881646.1	TPANIC_0199	TPANIC_RS00990	WP_010881646.1	100	D	>1	D	>1
TPASS_20200	TPASS_RS01005	WP_010881647.1	TPANIC_0200	TPANIC_RS00995	WP_010881647.1	100	ND	N/A	D	>1
TPASS_20201	TPASS_RS01010	WP_014342323.1	TPANIC_0201	TPANIC_RS01000	WP_014342323.1	100	D	>1	D	>1
TPASS_20202	TPASS_RS05230	WP_010881649.1	TPANIC_0202	TPANIC_RS05225	WP_010881649.1	100	ND	N/A	D	>1
TPASS_20203	TPASS_RS01015	WP_010881650.1	TPANIC_0203	TPANIC_RS01005	WP_010881650.1	100	D	>1	D	>1
TPASS_20204	TPASS_RS01020	WP_010881651.1	TPANIC_0204	TPANIC_RS01010	WP_010881651.1	100	D	>1	D	>1
TPASS_20205	TPASS_RS01025	WP_010881652.1	TPANIC_0205	TPANIC_RS01015	WP_010881652.1	100	D	>1	D	>1
TPASS_20206	TPASS_RS01030	WP_010881653.1	TPANIC_0206	TPANIC_RS01020	WP_010881653.1	100	D	>1	D	>1
TPASS_20206a	TPASS_RS01035	WP_010881654.1	TPANIC_0206a	TPANIC_RS01025	WP_010881654.1	100	ND	N/A	D	1
TPASS_20207	TPASS_RS01040	WP_010881655.1	TPANIC_0207	TPANIC_RS01030	WP_010881655.1	100	D	>1	D	>1
TPASS_20208	TPASS_RS01045	WP_014342781.1	TPANIC_0208	TPANIC_RS01035	WP_014342781.1	100	ND	N/A	D	>1
TPASS_20210	TPASS_RS01055	WP_010881658.1	TPANIC_0210	TPANIC_RS01045	WP_010881658.1	100	D	>1	D	>1
TPASS_20211	TPASS_RS01060	WP_010881659.1	TPANIC_0211	TPANIC_RS01050	WP_010881659.1	100	ND	N/A	D	>1
TPASS_20212	TPASS_RS01065	WP_010881660.1	TPANIC_0212	TPANIC_RS01055	WP_010881660.1	100	D	>1	D	>1
TPASS_20213	TPASS_RS01070	WP_010881661.1	TPANIC_0213	TPANIC_RS01060	WP_010881661.1	100	D	1	D	>1
TPASS_20214	TPASS_RS01075	WP_010881662.1	TPANIC_0214	TPANIC_RS01065	WP_010881662.1	100	ND	N/A	D	>1
TPASS_20215	TPASS_RS01080	WP_014505432.1	TPANIC_0215	TPANIC_RS01070	WP_014505432.1	100	D	>1	D	>1
TPASS_20216	TPASS_RS01085	WP_010881664.1	TPANIC_0216	TPANIC_RS01075	WP_010881664.1	100	D	>1	D	>1
TPASS_20217	TPASS_RS01090	WP_014342326.1	TPANIC_0217	TPANIC_RS01080	WP_014342326.1	100	D	>1	D	>1
TPASS_20218	TPASS_RS01095	WP_010881666.1	TPANIC_0218	TPANIC_RS01085	WP_010881666.1	100	ND	N/A	D	>1
TPASS_20219	TPASS_RS01100	WP_010881667.1	TPANIC_0219	TPANIC_RS01090	WP_010881667.1	100	ND	N/A	D	>1
TPASS_20220	TPASS_RS01105	WP_010881668.1	TPANIC_0220	TPANIC_RS01095	WP_010881668.1	100	D	>1	D	>1
TPASS_20221	TPASS_RS01110	WP_014342782.1	TPANIC_0221	TPANIC_RS01100	WP_014342782.1	100	ND	N/A	D	>1
TPASS_20223	TPASS_RS01120	WP_014342329.1	TPANIC_0223	TPANIC_RS01110	WP_014342329.1	100	D	>1	D	>1
TPASS_20225	TPASS_RS01125	WP_010881673.1	TPANIC_0225	TPANIC_RS01115	WP_010881673.1	100	D	>1	D	>1
TPASS_20226	TPASS_RS01150	WP_010881674.1	TPANIC_0226	TPANIC_RS01140	WP_010881674.1	100	ND	N/A	D	1
TPASS_20227	TPASS_RS01155	WP_010881675.1	TPANIC_0227	TPANIC_RS01145	WP_010881675.1	100	D	>1	D	>1
TPASS_20228	TPASS_RS01160	WP_010881676.1	TPANIC_0228	TPANIC_RS01150	WP_010881676.1	100	ND	N/A	D	>1
TPASS_20229	TPASS_RS01165	WP_014342334.1	TPANIC_0229	TPANIC_RS01155	WP_014342334.1	100	D	>1	D	>1
TPASS_20231	TPASS_RS01175	WP_010881679.1	TPANIC_0231	TPANIC_RS01165	WP_010881679.1	100	ND	N/A	D	>1
TPASS_20234	TPASS_RS01190	WP_010881682.1	TPANIC_0234	TPANIC_RS01180	WP_010881682.1	100	ND	N/A	D	>1
TPASS_20235	TPASS_RS01200	WP_010881683.1	TPANIC_0235	TPANIC_RS01190	WP_010881683.1	100	ND	N/A	D	>1
TPASS_20236	TPASS_RS01205	WP_010881684.1	TPANIC_0236	TPANIC_RS01195	WP_010881684.1	100	D	>1	D	>1
TPASS_20237	TPASS_RS01210	WP_010881685.1	TPANIC_0237	TPANIC_RS01200	WP_010881685.1	100	D	>1	D	>1
TPASS_20238	TPASS_RS01215	WP_010881686.1	TPANIC_0238	TPANIC_RS01205	WP_010881686.1	100	D	>1	D	>1
TPASS_20239	TPASS_RS01220	WP_010881687.1	TPANIC_0239	TPANIC_RS01210	WP_010881687.1	100	D	>1	D	>1
TPASS_20240	TPASS_RS01225	WP_010881688.1	TPANIC_0240	TPANIC_RS01215	WP_010881688.1	100	D	>1	D	>1
TPASS_20241	TPASS_RS01230	WP_010881689.1	TPANIC_0241	TPANIC_RS01220	WP_010881689.1	100	D	>1	D	>1
TPASS_20242	TPASS_RS01235	WP_010881690.1	TPANIC_0242	TPANIC_RS01225	WP_010881690.1	100	D	>1	D	>1
TPASS_20243	TPASS_RS01240	WP_010881691.1	TPANIC_0243	TPANIC_RS01230	WP_010881691.1	100	ND	N/A	D	>1
TPASS_20244	TPASS_RS01245	WP_010881692.1	TPANIC_0244	TPANIC_RS01235	WP_010881692.1	100	D	>1	D	>1
TPASS_20245	TPASS_RS01250	WP_235214077.1	TPANIC_0245	TPANIC_RS01240	WP_235214077.1	100	D	>1	D	>1
TPASS_20246	TPASS_RS01255	WP_010881694.1	TPANIC_0246	TPANIC_RS01245	WP_010881694.1	100	ND	N/A	D	>1
TPASS_20247	TPASS_RS01260	WP_014505437.1	TPANIC_0247	TPANIC_RS01250	WP_014505437.1	100	D	>1	D	>1
TPASS_20249	TPASS_RS01270	WP_010881697.1	TPANIC_0249	TPANIC_RS01260	WP_010881697.1	100	D	>1	D	>1
TPASS_20250a	TPASS_RS05555	WP_010881698.1	TPANIC_0250a	TPANIC_RS05565	WP_010881698.1	100	ND	N/A	ND	N/A
TPASS_20251	TPASS_RS01275	WP_010881700.1	TPANIC_0251	TPANIC_RS01265	WP_010881700.1	100	ND	N/A	D	>1
TPASS_20253	TPASS_RS01285	WP_010881702.1	TPANIC_0253	TPANIC_RS01275	WP_010881702.1	100	ND	N/A	D	>1
TPASS_20254	TPASS_RS01290	WP_010881703.1	TPANIC_0254	TPANIC_RS01280	WP_010881703.1	100	D	>1	D	>1
TPASS_20255	TPASS_RS01295	WP_010881704.1	TPANIC_0255	TPANIC_RS01285	WP_010881704.1	100	ND	N/A	D	>1
TPASS_20256	TPASS_RS01300	WP_010881705.1	TPANIC_0256	TPANIC_RS01290	WP_010881705.1	100	ND	N/A	D	>1
TPASS_20257	TPASS_RS01305	WP_235214078.1	TPANIC_0257	TPANIC_RS01295	WP_235214078.1	100	D	>1	D	>1
TPASS_20259	TPASS_RS01315	WP_235214079.1	TPANIC_0259	TPANIC_RS01305	WP_235214079.1	100	D	>1	D	>1
TPASS_20260	TPASS_RS01320	WP_235214080.1	TPANIC_0260	TPANIC_RS01310	WP_235214080.1	100	D	>1	D	>1
TPASS_20261	TPASS_RS01325	WP_010881710.1	TPANIC_0261	TPANIC_RS01315	WP_010881710.1	100	D	>1	D	>1
TPASS_20262	TPASS_RS01330	WP_014342784.1	TPANIC_0262	TPANIC_RS01320	WP_014342784.1	100	D	>1	D	>1
TPASS_20264	TPASS_RS01340	WP_010881713.1	TPANIC_0264	TPANIC_RS01330	WP_010881713.1	100	D	>1	D	>1
TPASS_20267	TPASS_RS01370	WP_010881716.1	TPANIC_0267	TPANIC_RS01360	WP_010881716.1	100	ND	N/A	D	>1
TPASS_20268	TPASS_RS01375	WP_235214083.1	TPANIC_0268	TPANIC_RS01365	WP_235214083.1	100	ND	N/A	D	>1
TPASS_20269	TPASS_RS01380	WP_010881718.1	TPANIC_0269	TPANIC_RS01370	WP_010881718.1	100	D	>1	D	>1
TPASS_20270	TPASS_RS01385	WP_014505443.1	TPANIC_0270	TPANIC_RS01375	WP_014505443.1	100	ND	N/A	D	>1
TPASS_20271	TPASS_RS01390	WP_010881720.1	TPANIC_0271	TPANIC_RS01380	WP_010881720.1	100	D	>1	D	>1
TPASS_20272	TPASS_RS01395	WP_010881721.1	TPANIC_0272	TPANIC_RS01385	WP_010881721.1	100	D	>1	D	>1
TPASS_20273	TPASS_RS01400	WP_010881722.1	TPANIC_0273	TPANIC_RS01390	WP_010881722.1	100	ND	N/A	D	1
TPASS_20274	TPASS_RS01405	WP_010881723.1	TPANIC_0274	TPANIC_RS01395	WP_010881723.1	100	D	>1	D	>1
TPASS_20275	TPASS_RS01410	WP_010881724.1	TPANIC_0275	TPANIC_RS01400	WP_010881724.1	100	ND	N/A	D	>1
TPASS_20276	TPASS_RS01415	WP_014342352.1	TPANIC_0276	TPANIC_RS01405	WP_014342352.1	100	D	>1	D	>1
TPASS_20277	TPASS_RS01420	WP_014505444.1	TPANIC_0277	TPANIC_RS01410	WP_014505444.1	100	D	>1	D	>1
TPASS_20279	TPASS_RS01425	WP_064745620.1	TPANIC_0279	TPANIC_RS01415	WP_064745620.1	100	D	>1	D	>1
TPASS_20282	TPASS_RS01430	WP_010881731.1	TPANIC_0282	TPANIC_RS01420	WP_010881731.1	100	D	>1	D	>1
TPASS_20283	TPASS_RS01435	WP_010881732.1	TPANIC_0283	TPANIC_RS01425	WP_010881732.1	100	ND	N/A	D	>1
TPASS_20284	TPASS_RS01440	WP_014342354.1	TPANIC_0284	TPANIC_RS01430	WP_014342354.1	100	D	>1	D	>1
TPASS_20288	TPASS_RS01450	WP_014342786.1	TPANIC_0288	TPANIC_RS01440	WP_014342786.1	100	D	>1	D	>1
TPASS_20290	TPASS_RS01455	WP_010881739.1	TPANIC_0290	TPANIC_RS01445	WP_010881739.1	100	D	>1	D	>1
TPASS_20291	TPASS_RS01460	WP_010881740.1	TPANIC_0291	TPANIC_RS01450	WP_010881740.1	100	D	>1	D	>1
TPASS_20292	TPASS_RS01465	WP_010881741.1	TPANIC_0292	TPANIC_RS01455	WP_010881741.1	100	D	>1	D	>1
TPASS_20294	TPASS_RS01470	WP_010881743.1	TPANIC_0294	TPANIC_RS01460	WP_010881743.1	100	D	>1	D	>1
TPASS_20295	TPASS_RS01475	WP_010881744.1	TPANIC_0295	TPANIC_RS01465	WP_010881744.1	100	ND	N/A	D	>1
TPASS_20296	TPASS_RS01480	WP_010881745.1	TPANIC_0296	TPANIC_RS01470	WP_010881745.1	100	ND	N/A	D	>1
TPASS_20298	TPASS_RS01490	WP_010881747.1	TPANIC_0298	TPANIC_RS01480	WP_010881747.1	100	D	>1	D	>1
TPASS_20301	TPASS_RS01500	WP_010881750.1	TPANIC_0301	TPANIC_RS01490	WP_010881750.1	100	ND	N/A	D	>1
TPASS_20302	TPASS_RS01505	WP_010881751.1	TPANIC_0302	TPANIC_RS01495	WP_010881751.1	100	ND	N/A	D	>1
TPASS_20303	TPASS_RS01510	WP_010881752.1	TPANIC_0303	TPANIC_RS01500	WP_010881752.1	100	D	>1	D	>1
TPASS_20305	TPASS_RS01520	WP_010881754.1	TPANIC_0305	TPANIC_RS01510	WP_010881754.1	100	D	>1	D	>1
TPASS_20306	TPASS_RS01525	WP_010881755.1	TPANIC_0306	TPANIC_RS01515	WP_010881755.1	100	D	>1	D	>1
TPASS_20307	TPASS_RS01530	WP_010881756.1	TPANIC_0307	TPANIC_RS01520	WP_010881756.1	100	D	>1	D	>1
TPASS_20308	TPASS_RS01535	WP_014505457.1	TPANIC_0308	TPANIC_RS01525	WP_014505457.1	100	D	>1	D	>1
TPASS_20309	TPASS_RS01540	WP_235214085.1	TPANIC_0309	TPANIC_RS01530	WP_235214085.1	100	ND	N/A	D	>1
TPASS_20312	TPASS_RS01550	WP_010881761.1	TPANIC_0312	TPANIC_RS01540	WP_010881761.1	100	ND	N/A	D	>1
TPASS_20315	TPASS_RS05560	WP_010881764.1	TPANIC_0315	TPANIC_RS05570	WP_010881764.1	100	ND	N/A	D	1
TPASS_20320	TPASS_RS05490	WP_014505460.1	TPANIC_0320	TPANIC_RS05480	WP_014505460.1	100	ND	N/A	ND	N/A
TPASS_20321	TPASS_RS01580	WP_010881769.1	TPANIC_0321	TPANIC_RS01570	WP_010881769.1	100	D	>1	D	>1
TPASS_20322	TPASS_RS01585	WP_235214119.1	TPANIC_0322	TPANIC_RS01575	WP_235214119.1	100	ND	N/A	D	>1
TPASS_20323	TPASS_RS01590	WP_010881771.1	TPANIC_0323	TPANIC_RS01580	WP_010881771.1	100	D	>1	D	>1
TPASS_20324	TPASS_RS01595	WP_014342370.1	TPANIC_0324	TPANIC_RS01585	WP_014342370.1	100	D	>1	D	>1
TPASS_20327	TPASS_RS01605	WP_010881775.1	TPANIC_0327	TPANIC_RS01595	WP_010881775.1	100	D	>1	D	>1
TPASS_20328	TPASS_RS01610	WP_010881776.1	TPANIC_0328	TPANIC_RS01600	WP_010881776.1	100	D	>1	D	>1
TPASS_20329	TPASS_RS05255	WP_014342373.1	TPANIC_0329	TPANIC_RS05245	WP_014342373.1	100	D	>1	D	>1
TPASS_20331	TPASS_RS01635	WP_010881779.1	TPANIC_0331	TPANIC_RS01625	WP_010881779.1	100	D	>1	D	>1
TPASS_20333	TPASS_RS01640	WP_217701405.1	TPANIC_0333	TPANIC_RS01630	WP_217701405.1	100	ND	N/A	D	>1
TPASS_20334	TPASS_RS01645	WP_010881782.1	TPANIC_0334	TPANIC_RS01635	WP_010881782.1	100	D	>1	D	>1
TPASS_20335	TPASS_RS05570	WP_010881783.1	TPANIC_0335	TPANIC_RS05580	WP_010881783.1	100	ND	N/A	ND	N/A
TPASS_20336	TPASS_RS01655	WP_014505465.1	TPANIC_0336	TPANIC_RS01645	WP_014505465.1	100	ND	N/A	D	>1
TPASS_20337	TPASS_RS01660	WP_010881785.1	TPANIC_0337	TPANIC_RS01650	WP_010881785.1	100	ND	N/A	D	>1
TPASS_20338	TPASS_RS01665	WP_010881786.1	TPANIC_0338	TPANIC_RS01655	WP_010881786.1	100	ND	N/A	ND	N/A
TPASS_20339	TPASS_RS01670	WP_010881787.1	TPANIC_0339	TPANIC_RS01660	WP_010881787.1	100	ND	N/A	D	>1
TPASS_20340	TPASS_RS01675	WP_010881788.1	TPANIC_0340	TPANIC_RS01665	WP_010881788.1	100	ND	N/A	D	>1
TPASS_20342	TPASS_RS01685	WP_010881790.1	TPANIC_0342	TPANIC_RS01675	WP_010881790.1	100	ND	N/A	D	>1
TPASS_20343	TPASS_RS01690	WP_010881791.1	TPANIC_0343	TPANIC_RS01680	WP_010881791.1	100	ND	N/A	D	>1
TPASS_20344	TPASS_RS01695	WP_010881792.1	TPANIC_0344	TPANIC_RS01685	WP_010881792.1	100	D	>1	D	>1
TPASS_20345	TPASS_RS01700	WP_010881793.1	TPANIC_0345	TPANIC_RS01690	WP_010881793.1	100	ND	N/A	D	>1
TPASS_20348	TPASS_RS01715	WP_237249930.1	TPANIC_0348	TPANIC_RS01705	WP_237249930.1	100	ND	N/A	D	1
TPASS_20349	TPASS_RS01720	WP_010881797.1	TPANIC_0349	TPANIC_RS01710	WP_010881797.1	100	ND	N/A	D	>1
TPASS_20350	TPASS_RS01725	WP_014342789.1	TPANIC_0350	TPANIC_RS01715	WP_014342789.1	100	D	>1	D	>1
TPASS_20351	TPASS_RS01730	WP_010881799.1	TPANIC_0351	TPANIC_RS01720	WP_010881799.1	100	ND	N/A	D	>1
TPASS_20352	TPASS_RS01735	WP_010881800.1	TPANIC_0352	TPANIC_RS01725	WP_010881800.1	100	ND	N/A	D	>1
TPASS_20353	TPASS_RS01740	WP_014342386.1	TPANIC_0353	TPANIC_RS01730	WP_014342386.1	100	D	>1	D	>1
TPASS_20354	TPASS_RS01745	WP_010881802.1	TPANIC_0354	TPANIC_RS01735	WP_010881802.1	100	D	>1	D	>1
TPASS_20355	TPASS_RS05270	WP_010881803.1	TPANIC_0355	TPANIC_RS05260	WP_010881803.1	100	ND	N/A	ND	N/A
TPASS_20356	TPASS_RS01750	WP_013945017.1	TPANIC_0356	TPANIC_RS01740	WP_013945017.1	100	D	>1	D	>1
TPASS_20357	TPASS_RS01755	WP_013945018.1	TPANIC_0357	TPANIC_RS01745	WP_013945018.1	100	ND	N/A	D	>1
TPASS_20358	TPASS_RS01760	WP_014505473.1	TPANIC_0358	TPANIC_RS01750	WP_014505473.1	100	D	>1	D	>1
TPASS_20359	TPASS_RS01765	WP_010881807.1	TPANIC_0359	TPANIC_RS01755	WP_010881807.1	100	ND	N/A	D	>1
TPASS_20360	TPASS_RS05445	WP_014342791.1	TPANIC_0360	TPANIC_RS05425	WP_014342791.1	100	ND	N/A	D	>1
TPASS_20361	TPASS_RS01770	WP_014342391.1	TPANIC_0361	TPANIC_RS01760	WP_014342391.1	100	ND	N/A	D	>1
TPASS_20362	TPASS_RS05275	WP_010881810.1	TPANIC_0362	TPANIC_RS05265	WP_010881810.1	100	D	>1	D	>1
TPASS_20363	TPASS_RS01780	WP_014505476.1	TPANIC_0363	TPANIC_RS01770	WP_014505476.1	100	D	>1	D	>1
TPASS_20364	TPASS_RS01785	WP_010881812.1	TPANIC_0364	TPANIC_RS01775	WP_010881812.1	100	D	>1	D	>1
TPASS_20365	TPASS_RS01790	WP_010881813.1	TPANIC_0365	TPANIC_RS01780	WP_010881813.1	100	D	>1	D	>1
TPASS_20366	TPASS_RS01795	WP_010881814.1	TPANIC_0366	TPANIC_RS01785	WP_010881814.1	100	D	>1	D	>1
TPASS_20367	TPASS_RS01805	WP_010881815.1	TPANIC_0367	TPANIC_RS01795	WP_010881815.1	100	D	>1	D	>1
TPASS_20368	TPASS_RS01810	WP_010881816.1	TPANIC_0368	TPANIC_RS01800	WP_010881816.1	100	ND	N/A	D	1
TPASS_20369	TPASS_RS01815	WP_010881817.1	TPANIC_0369	TPANIC_RS01805	WP_010881817.1	100	D	>1	D	>1
TPASS_20370	TPASS_RS01820	WP_010881818.1	TPANIC_0370	TPANIC_RS01810	WP_010881818.1	100	ND	N/A	ND	N/A
TPASS_20371	TPASS_RS01825	WP_064750923.1	TPANIC_0371	TPANIC_RS01815	WP_064750923.1	100	D	>1	D	>1
TPASS_20372	TPASS_RS01835	WP_010881820.1	TPANIC_0372	TPANIC_RS01825	WP_010881820.1	100	D	>1	D	>1
TPASS_20373	TPASS_RS01840	WP_010881821.1	TPANIC_0373	TPANIC_RS01830	WP_010881821.1	100	ND	N/A	D	>1
TPASS_20374	TPASS_RS01845	WP_014505480.1	TPANIC_0374	TPANIC_RS01835	WP_014505480.1	100	D	>1	D	>1
TPASS_20375	TPASS_RS05575	WP_010881823.1	TPANIC_0375	TPANIC_RS05585	WP_010881823.1	100	ND	N/A	ND	N/A
TPASS_20377	TPASS_RS01860	WP_014505481.1	TPANIC_0377	TPANIC_RS01850	WP_014505481.1	100	ND	N/A	D	>1
TPASS_20379	TPASS_RS01865	WP_014342795.1	TPANIC_0379	TPANIC_RS01855	WP_014342795.1	100	D	>1	D	>1
TPASS_20380	TPASS_RS01870	WP_010881828.1	TPANIC_0380	TPANIC_RS01860	WP_010881828.1	100	ND	N/A	D	>1
TPASS_20383	TPASS_RS01880	WP_010881831.1	TPANIC_0383	TPANIC_RS01870	WP_010881831.1	100	D	>1	D	>1
TPASS_20384	TPASS_RS01885	WP_010881832.1	TPANIC_0384	TPANIC_RS01875	WP_010881832.1	100	ND	N/A	D	>1
TPASS_20385	TPASS_RS01890	WP_014505483.1	TPANIC_0385	TPANIC_RS01880	WP_014505483.1	100	ND	N/A	ND	N/A
TPASS_20386	TPASS_RS01895	WP_010881834.1	TPANIC_0386	TPANIC_RS01885	WP_010881834.1	100	D	>1	D	>1
TPASS_20388	TPASS_RS01905	WP_010881836.1	TPANIC_0388	TPANIC_RS01895	WP_010881836.1	100	ND	N/A	D	>1
TPASS_20390	TPASS_RS01915	WP_010881838.1	TPANIC_0390	TPANIC_RS01905	WP_010881838.1	100	D	>1	D	>1
TPASS_20391	TPASS_RS01920	WP_010881839.1	TPANIC_0391	TPANIC_RS01910	WP_010881839.1	100	ND	N/A	D	>1
TPASS_20393	TPASS_RS01930	WP_010881841.1	TPANIC_0393	TPANIC_RS01920	WP_010881841.1	100	D	>1	D	>1
TPASS_20395	TPASS_RS01940	WP_010881843.1	TPANIC_0395	TPANIC_RS01930	WP_010881843.1	100	ND	N/A	D	>1
TPASS_20396	TPASS_RS01945	WP_010881844.1	TPANIC_0396	TPANIC_RS01935	WP_010881844.1	100	ND	N/A	D	>1
TPASS_20397	TPASS_RS01950	WP_013945054.1	TPANIC_0397	TPANIC_RS01940	WP_013945054.1	100	D	>1	D	>1
TPASS_20398	TPASS_RS01955	WP_010881846.1	TPANIC_0398	TPANIC_RS01945	WP_010881846.1	100	ND	N/A	D	>1
TPASS_20399	TPASS_RS01960	WP_010881847.1	TPANIC_0399	TPANIC_RS01950	WP_010881847.1	100	D	>1	D	>1
TPASS_20400	TPASS_RS01965	WP_010881848.1	TPANIC_0400	TPANIC_RS01955	WP_010881848.1	100	D	>1	D	>1
TPASS_20401	TPASS_RS01970	WP_010881849.1	TPANIC_0401	TPANIC_RS01960	WP_010881849.1	100	D	>1	D	>1
TPASS_20403	TPASS_RS01980	WP_010881851.1	TPANIC_0403	TPANIC_RS01970	WP_010881851.1	100	ND	N/A	D	>1
TPASS_20404	TPASS_RS01985	WP_010881852.1	TPANIC_0404	TPANIC_RS01975	WP_010881852.1	100	ND	N/A	D	>1
TPASS_20405	TPASS_RS01990	WP_237249931.1	TPANIC_0405	TPANIC_RS01980	WP_237249931.1	100	ND	N/A	D	>1
TPASS_20406	TPASS_RS01995	WP_235214098.1	TPANIC_0406	TPANIC_RS01985	WP_235214098.1	100	ND	N/A	D	>1
TPASS_20407	TPASS_RS02000	WP_013945063.1	TPANIC_0407	TPANIC_RS01990	WP_013945063.1	100	ND	N/A	D	>1
TPASS_20409	TPASS_RS05580	WP_010881857.1	TPANIC_0409	TPANIC_RS05590	WP_010881857.1	100	ND	N/A	ND	N/A
TPASS_20409a	TPASS_RS02010	WP_235214121.1	TPANIC_0409a	TPANIC_RS02000	WP_235214121.1	100	D	>1	D	>1
TPASS_20410	TPASS_RS02015	WP_010881858.1	TPANIC_0410	TPANIC_RS02005	WP_010881858.1	100	D	>1	D	>1
TPASS_20411	TPASS_RS02020	WP_010881859.1	TPANIC_0411	TPANIC_RS02010	WP_010881859.1	100	D	>1	D	>1
TPASS_20412	TPASS_RS02025	WP_010881860.1	TPANIC_0412	TPANIC_RS02015	WP_010881860.1	100	D	>1	D	>1
TPASS_20413	TPASS_RS02030	WP_010881861.1	TPANIC_0413	TPANIC_RS02020	WP_010881861.1	100	D	>1	D	>1
TPASS_20414	TPASS_RS02035	WP_235214099.1	TPANIC_0414	TPANIC_RS02025	WP_235214099.1	100	ND	N/A	D	>1
TPASS_20416	TPASS_RS02045	WP_010881864.1	TPANIC_0416	TPANIC_RS02035	WP_010881864.1	100	D	>1	D	>1
TPASS_20417	TPASS_RS02050	WP_014342416.1	TPANIC_0417	TPANIC_RS02040	WP_014342416.1	100	D	>1	D	>1
TPASS_20418	TPASS_RS02055	WP_235214100.1	TPANIC_0418	TPANIC_RS02045	WP_235214100.1	100	D	>1	D	>1
TPASS_20419	TPASS_RS02060	WP_014342417.1	TPANIC_0419	TPANIC_RS02050	WP_014342417.1	100	D	>1	D	>1
TPASS_20421	TPASS_RS02065	WP_235214101.1	TPANIC_0421	TPANIC_RS02055	WP_235214101.1	100	D	>1	D	>1
TPASS_20422	TPASS_RS02070	WP_014505493.1	TPANIC_0422	TPANIC_RS02060	WP_014505493.1	100	D	>1	D	>1
TPASS_20423	TPASS_RS02075	WP_010881871.1	TPANIC_0423	TPANIC_RS02065	WP_010881871.1	100	ND	N/A	ND	N/A
TPASS_20424	TPASS_RS02080	WP_014342419.1	TPANIC_0424	TPANIC_RS02070	WP_014342419.1	100	D	>1	D	>1
TPASS_20425	TPASS_RS05585	WP_014342420.1	TPANIC_0425	TPANIC_RS05595	WP_014342420.1	100	ND	N/A	ND	N/A
TPASS_20426	TPASS_RS02090	WP_010881874.1	TPANIC_0426	TPANIC_RS02080	WP_010881874.1	100	D	>1	D	>1
TPASS_20427	TPASS_RS02095	WP_010881875.1	TPANIC_0427	TPANIC_RS02085	WP_010881875.1	100	D	>1	D	>1
TPASS_20428	TPASS_RS02100	WP_010881876.1	TPANIC_0428	TPANIC_RS02090	WP_010881876.1	100	D	>1	D	>1
TPASS_20429	TPASS_RS02105	WP_235214102.1	TPANIC_0429	TPANIC_RS02095	WP_235214102.1	100	D	>1	D	>1
TPASS_20432	TPASS_RS02120	WP_014505494.1	TPANIC_0432	TPANIC_RS02110	WP_014505494.1	100	D	>1	D	>1
TPASS_20435	TPASS_RS02130	WP_010881883.1	TPANIC_0435	TPANIC_RS02120	WP_010881883.1	100	D	>1	D	>1
TPASS_20436	TPASS_RS02135	WP_010881884.1	TPANIC_0436	TPANIC_RS02125	WP_010881884.1	100	D	>1	D	>1
TPASS_20437	TPASS_RS02140	WP_235214103.1	TPANIC_0437	TPANIC_RS02130	WP_235214103.1	100	D	>1	D	>1
TPASS_20438	TPASS_RS02145	WP_014505497.1	TPANIC_0438	TPANIC_RS02135	WP_014505497.1	100	D	>1	D	>1
TPASS_20439	TPASS_RS02150	WP_014505499.1	TPANIC_0439	TPANIC_RS02140	WP_014505499.1	100	D	>1	D	>1
TPASS_20440	TPASS_RS02155	WP_010881888.1	TPANIC_0440	TPANIC_RS02145	WP_010881888.1	100	D	>1	D	>1
TPASS_20441	TPASS_RS02160	WP_014505500.1	TPANIC_0441	TPANIC_RS02150	WP_014505500.1	100	ND	N/A	D	>1
TPASS_20442	TPASS_RS02165	WP_010881890.1	TPANIC_0442	TPANIC_RS02155	WP_010881890.1	100	D	>1	D	>1
TPASS_20444	TPASS_RS02175	WP_235214104.1	TPANIC_0444	TPANIC_RS02165	WP_235214104.1	100	D	>1	D	>1
TPASS_20445	TPASS_RS02180	WP_010881893.1	TPANIC_0445	TPANIC_RS02170	WP_010881893.1	100	D	>1	D	>1
TPASS_20446	TPASS_RS02185	WP_010881894.1	TPANIC_0446	TPANIC_RS02175	WP_010881894.1	100	ND	N/A	D	>1
TPASS_20447	TPASS_RS02190	WP_010881895.1	TPANIC_0447	TPANIC_RS02180	WP_010881895.1	100	ND	N/A	D	>1
TPASS_20448	TPASS_RS02195	WP_010881896.1	TPANIC_0448	TPANIC_RS02185	WP_010881896.1	100	D	>1	D	>1
TPASS_20450a	TPASS_RS02205	WP_010881898.1	TPANIC_0450a	TPANIC_RS02195	WP_010881898.1	100	D	>1	D	>1
TPASS_20451	TPASS_RS05295	WP_010881899.1	TPANIC_0451	TPANIC_RS05285	WP_010881899.1	100	ND	N/A	ND	N/A
TPASS_20452	TPASS_RS02210	WP_010881901.1	TPANIC_0452	TPANIC_RS02205	WP_010881901.1	100	D	>1	D	>1
TPASS_20453	TPASS_RS02215	WP_014505505.1	TPANIC_0453	TPANIC_RS02210	WP_014505505.1	100	D	>1	D	>1
TPASS_20454	TPASS_RS02225	WP_010881903.1	TPANIC_0454	TPANIC_RS02220	WP_010881903.1	100	D	>1	D	>1
TPASS_20455	TPASS_RS02230	WP_014342433.1	TPANIC_0455	TPANIC_RS02225	WP_014342433.1	100	D	>1	D	>1
TPASS_20456	TPASS_RS02235	WP_010881905.1	TPANIC_0456	TPANIC_RS02230	WP_010881905.1	100	D	>1	D	>1
TPASS_20457	TPASS_RS02240	WP_014505508.1	TPANIC_0457	TPANIC_RS02235	WP_014505508.1	100	D	>1	D	>1
TPASS_20458	TPASS_RS02245	WP_010881907.1	TPANIC_0458	TPANIC_RS02240	WP_010881907.1	100	D	>1	D	>1
TPASS_20459	TPASS_RS02250	WP_235214105.1	TPANIC_0459	TPANIC_RS02245	WP_235214105.1	100	D	>1	D	>1
TPASS_20460	TPASS_RS02255	WP_175608706.1	TPANIC_0460	TPANIC_RS02250	WP_175608706.1	100	ND	N/A	D	>1
TPASS_20464	TPASS_RS02270	WP_235214107.1	TPANIC_0464	TPANIC_RS02265	WP_235214107.1	100	ND	N/A	D	>1
TPASS_20465	TPASS_RS02275	WP_010881914.1	TPANIC_0465	TPANIC_RS02270	WP_010881914.1	100	ND	N/A	D	>1
TPASS_20466	TPASS_RS02280	WP_010881915.1	TPANIC_0466	TPANIC_RS02275	WP_010881915.1	100	D	>1	D	>1
TPASS_20467	TPASS_RS05305	WP_010881916.1	TPANIC_0467	TPANIC_RS05295	WP_010881916.1	100	ND	N/A	ND	N/A
TPASS_20468	TPASS_RS02285	WP_235214122.1	TPANIC_0468	TPANIC_RS02280	WP_235214122.1	100	D	>1	D	>1
TPASS_20472	TPASS_RS02300	WP_010881921.1	TPANIC_0472	TPANIC_RS02295	WP_010881921.1	100	ND	N/A	D	>1
TPASS_20474	TPASS_RS02310	WP_010881923.1	TPANIC_0474	TPANIC_RS02305	WP_010881923.1	100	D	1	D	>1
TPASS_20475	TPASS_RS02315	WP_010881924.1	TPANIC_0475	TPANIC_RS02310	WP_010881924.1	100	D	>1	D	>1
TPASS_20476	TPASS_RS02320	WP_010881925.1	TPANIC_0476	TPANIC_RS02315	WP_010881925.1	100	D	>1	D	>1
TPASS_20477	TPASS_RS02325	WP_014342443.1	TPANIC_0477	TPANIC_RS02320	WP_014342443.1	100	D	>1	D	>1
TPASS_20478	TPASS_RS02330	WP_010881927.1	TPANIC_0478	TPANIC_RS02325	WP_010881927.1	100	D	>1	D	>1
TPASS_20480	TPASS_RS02340	WP_010881929.1	TPANIC_0480	TPANIC_RS02335	WP_010881929.1	100	ND	N/A	D	>1
TPASS_20483	TPASS_RS02350	WP_014505516.1	TPANIC_0483	TPANIC_RS02345	WP_014505516.1	100	ND	N/A	D	>1
TPASS_20484	TPASS_RS02355	WP_010881933.1	TPANIC_0484	TPANIC_RS02350	WP_010881933.1	100	D	>1	D	>1
TPASS_20485	TPASS_RS02360	WP_010881934.1	TPANIC_0485	TPANIC_RS02355	WP_010881934.1	100	D	>1	D	>1
TPASS_20486	TPASS_RS02365	WP_012460559.1	TPANIC_0486	TPANIC_RS02360	WP_012460559.1	100	D	>1	D	>1
TPASS_20489	TPASS_RS02390	WP_257722093.1	TPANIC_0489	TPANIC_RS02385	WP_257722093.1	100	D	>1	D	>1
TPASS_20490	TPASS_RS02395	WP_010881939.1	TPANIC_0490	TPANIC_RS02390	WP_010881939.1	100	ND	N/A	D	>1
TPASS_20491	TPASS_RS02400	WP_237249935.1	TPANIC_0491	TPANIC_RS02395	WP_237249935.1	100	D	>1	D	>1
TPASS_20492	TPASS_RS02405	WP_010881941.1	TPANIC_0492	TPANIC_RS02400	WP_010881941.1	100	ND	N/A	D	>1
TPASS_20493	TPASS_RS02410	WP_010881942.1	TPANIC_0493	TPANIC_RS02405	WP_010881942.1	100	D	>1	D	>1
TPASS_20494	TPASS_RS02415	WP_010881943.1	TPANIC_0494	TPANIC_RS02410	WP_010881943.1	100	D	>1	D	>1
TPASS_20496	TPASS_RS02420	WP_014505522.1	TPANIC_0496	TPANIC_RS02415	WP_014505522.1	100	D	>1	D	>1
TPASS_20497	TPASS_RS02425	WP_010881946.1	TPANIC_0497	TPANIC_RS02420	WP_010881946.1	100	D	>1	D	>1
TPASS_20498	TPASS_RS02430	WP_010881947.1	TPANIC_0498	TPANIC_RS02425	WP_010881947.1	100	ND	N/A	D	>1
TPASS_20499	TPASS_RS02435	WP_010881948.1	TPANIC_0499	TPANIC_RS02430	WP_010881948.1	100	ND	N/A	D	1
TPASS_20502	TPASS_RS02450	WP_010881951.1	TPANIC_0502	TPANIC_RS02445	WP_010881951.1	100	D	>1	D	>1
TPASS_20503	TPASS_RS02455	WP_010881952.1	TPANIC_0503	TPANIC_RS02450	WP_010881952.1	100	ND	N/A	D	>1
TPASS_20505	TPASS_RS02460	WP_010881954.1	TPANIC_0505	TPANIC_RS02455	WP_010881954.1	100	D	>1	D	>1
TPASS_20506	TPASS_RS02480	WP_010881955.1	TPANIC_0506	TPANIC_RS02475	WP_010881955.1	100	D	>1	D	>1
TPASS_20507	TPASS_RS02485	WP_010881956.1	TPANIC_0507	TPANIC_RS02480	WP_010881956.1	100	ND	N/A	D	>1
TPASS_20508	TPASS_RS02490	WP_010881957.1	TPANIC_0508	TPANIC_RS02485	WP_010881957.1	100	D	>1	D	>1
TPASS_20509	TPASS_RS02495	WP_010881958.1	TPANIC_0509	TPANIC_RS02490	WP_010881958.1	100	D	>1	D	>1
TPASS_20510	TPASS_RS02500	WP_010881959.1	TPANIC_0510	TPANIC_RS02495	WP_010881959.1	100	D	>1	D	>1
TPASS_20511	TPASS_RS02505	WP_010881960.1	TPANIC_0511	TPANIC_RS02500	WP_010881960.1	100	D	>1	D	>1
TPASS_20512	TPASS_RS02510	WP_012460564.1	TPANIC_0512	TPANIC_RS02505	WP_012460564.1	100	ND	N/A	D	>1
TPASS_20514	TPASS_RS02520	WP_010881963.1	TPANIC_0514	TPANIC_RS02515	WP_010881963.1	100	D	>1	D	>1
TPASS_20516	TPASS_RS02530	WP_010881965.1	TPANIC_0516	TPANIC_RS02525	WP_010881965.1	100	ND	N/A	D	1
TPASS_20517	TPASS_RS02535	WP_010881966.1	TPANIC_0517	TPANIC_RS02530	WP_010881966.1	100	D	>1	ND	N/A
TPASS_20518	TPASS_RS02540	WP_010881967.1	TPANIC_0518	TPANIC_RS02535	WP_010881967.1	100	ND	N/A	D	>1
TPASS_20519	TPASS_RS02545	WP_010881968.1	TPANIC_0519	TPANIC_RS02540	WP_010881968.1	100	D	>1	D	>1
TPASS_20520	TPASS_RS02550	WP_235214115.1	TPANIC_0520	TPANIC_RS02545	WP_235214115.1	100	ND	N/A	ND	N/A
TPASS_20521	TPASS_RS02555	WP_010881969.1	TPANIC_0521	TPANIC_RS02550	WP_010881969.1	100	D	>1	D	>1
TPASS_20522	TPASS_RS02560	WP_010881970.1	TPANIC_0522	TPANIC_RS02555	WP_010881970.1	100	ND	N/A	D	>1
TPASS_20523	TPASS_RS02565	WP_010881971.1	TPANIC_0523	TPANIC_RS02560	WP_010881971.1	100	D	>1	D	>1
TPASS_20524	TPASS_RS02570	WP_010881972.1	TPANIC_0524	TPANIC_RS02565	WP_010881972.1	100	D	>1	D	>1
TPASS_20525	TPASS_RS02575	WP_010881973.1	TPANIC_0525	TPANIC_RS02570	WP_010881973.1	100	D	>1	D	>1
TPASS_20526	TPASS_RS02585	WP_010881974.1	TPANIC_0526	TPANIC_RS02580	WP_010881974.1	100	D	>1	D	>1
TPASS_20527	TPASS_RS02590	WP_010881975.1	TPANIC_0527	TPANIC_RS02585	WP_010881975.1	100	D	>1	D	>1
TPASS_20528	TPASS_RS02595	WP_010881976.1	TPANIC_0528	TPANIC_RS02590	WP_010881976.1	100	D	>1	D	>1
TPASS_20530	TPASS_RS02605	WP_010881978.1	TPANIC_0530	TPANIC_RS02600	WP_010881978.1	100	D	>1	D	>1
TPASS_20531	TPASS_RS02610	WP_014342462.1	TPANIC_0531	TPANIC_RS02605	WP_014342462.1	100	ND	N/A	D	>1
TPASS_20533	TPASS_RS02620	WP_014342463.1	TPANIC_0533	TPANIC_RS02615	WP_014342463.1	100	D	>1	D	>1
TPASS_20534	TPASS_RS02625	WP_010881981.1	TPANIC_0534	TPANIC_RS02620	WP_010881981.1	100	D	>1	D	>1
TPASS_20535	TPASS_RS02630	WP_010881982.1	TPANIC_0535	TPANIC_RS02625	WP_010881982.1	100	D	>1	D	>1
TPASS_20536	TPASS_RS02635	WP_014342465.1	TPANIC_0536	TPANIC_RS02630	WP_014342465.1	100	ND	N/A	D	>1
TPASS_20537	TPASS_RS02640	WP_010881984.1	TPANIC_0537	TPANIC_RS02635	WP_010881984.1	100	D	>1	D	>1
TPASS_20538	TPASS_RS02645	WP_010881985.1	TPANIC_0538	TPANIC_RS02640	WP_010881985.1	100	D	>1	D	>1
TPASS_20539	TPASS_RS05320	WP_010881986.1	TPANIC_0539	TPANIC_RS05310	WP_010881986.1	100	ND	N/A	ND	N/A
TPASS_20540	TPASS_RS02655	WP_013945178.1	TPANIC_0540	TPANIC_RS02650	WP_013945178.1	100	ND	N/A	D	>1
TPASS_20541	TPASS_RS02660	WP_010881988.1	TPANIC_0541	TPANIC_RS02655	WP_010881988.1	100	ND	N/A	D	>1
TPASS_20542	TPASS_RS02665	WP_010881989.1	TPANIC_0542	TPANIC_RS02660	WP_010881989.1	100	D	>1	D	>1
TPASS_20543	TPASS_RS02670	WP_010881990.1	TPANIC_0543	TPANIC_RS02665	WP_010881990.1	100	D	>1	D	>1
TPASS_20545	TPASS_RS02680	WP_010881992.1	TPANIC_0545	TPANIC_RS02675	WP_010881992.1	100	D	>1	D	>1
TPASS_20546	TPASS_RS02685	WP_014342474.1	TPANIC_0546	TPANIC_RS02680	WP_014342474.1	100	D	>1	D	>1
TPASS_20547	TPASS_RS02690	WP_010881994.1	TPANIC_0547	TPANIC_RS02685	WP_010881994.1	100	ND	N/A	D	>1
TPASS_20549	TPASS_RS02705	WP_010881996.1	TPANIC_0549	TPANIC_RS02700	WP_010881996.1	100	D	>1	D	>1
TPASS_20550	TPASS_RS02710	WP_010881997.1	TPANIC_0550	TPANIC_RS02705	WP_010881997.1	100	D	>1	D	>1
TPASS_20551	TPASS_RS02715	WP_010881998.1	TPANIC_0551	TPANIC_RS02710	WP_010881998.1	100	D	1	D	>1
TPASS_20552	TPASS_RS02720	WP_010881999.1	TPANIC_0552	TPANIC_RS02715	WP_010881999.1	100	D	>1	D	>1
TPASS_20553	TPASS_RS02730	WP_010882000.1	TPANIC_0553	TPANIC_RS02725	WP_010882000.1	100	ND	N/A	D	>1
TPASS_20555	TPASS_RS02740	WP_014342482.1	TPANIC_0555	TPANIC_RS02735	WP_014342482.1	100	ND	N/A	D	>1
TPASS_20556	TPASS_RS02745	WP_010882003.1	TPANIC_0556	TPANIC_RS02740	WP_010882003.1	100	D	>1	D	>1
TPASS_20557	TPASS_RS02750	WP_010882004.1	TPANIC_0557	TPANIC_RS02745	WP_010882004.1	100	ND	N/A	D	>1
TPASS_20558	TPASS_RS02755	WP_010882005.1	TPANIC_0558	TPANIC_RS02750	WP_010882005.1	100	D	1	D	>1
TPASS_20561	TPASS_RS02770	WP_235214003.1	TPANIC_0561	TPANIC_RS02765	WP_235214003.1	100	D	>1	D	>1
TPASS_20562	TPASS_RS02775	WP_010882009.1	TPANIC_0562	TPANIC_RS02770	WP_010882009.1	100	D	>1	D	>1
TPASS_20563	TPASS_RS02780	WP_014505535.1	TPANIC_0563	TPANIC_RS02775	WP_014505535.1	100	ND	N/A	D	>1
TPASS_20564	TPASS_RS05450	WP_010882011.1	TPANIC_0564	TPANIC_RS05430	WP_010882011.1	100	D	>1	D	>1
TPASS_20565	TPASS_RS05330	WP_010882012.1	TPANIC_0565	TPANIC_RS05320	WP_010882012.1	100	ND	N/A	D	>1
TPASS_20566	TPASS_RS02800	WP_010882013.1	TPANIC_0566	TPANIC_RS02795	WP_010882013.1	100	ND	N/A	D	>1
TPASS_20567	TPASS_RS02805	WP_013945205.1	TPANIC_0567	TPANIC_RS02800	WP_013945205.1	100	D	>1	D	>1
TPASS_20568	TPASS_RS02810	WP_010882015.1	TPANIC_0568	TPANIC_RS02805	WP_010882015.1	100	D	>1	D	>1
TPASS_20569	TPASS_RS02815	WP_014505536.1	TPANIC_0569	TPANIC_RS02810	WP_014505536.1	100	D	>1	D	>1
TPASS_20570	TPASS_RS02820	WP_235214007.1	TPANIC_0570	TPANIC_RS02815	WP_235214007.1	100	D	>1	D	>1
TPASS_20572	TPASS_RS02830	WP_010882019.1	TPANIC_0572	TPANIC_RS02825	WP_010882019.1	100	ND	N/A	D	>1
TPASS_20575	TPASS_RS02840	WP_014342807.1	TPANIC_0575	TPANIC_RS02835	WP_014342807.1	100	D	>1	D	>1
TPASS_20576	TPASS_RS02845	WP_099156385.1	TPANIC_0576	TPANIC_RS02840	WP_099156385.1	100	D	>1	D	>1
TPASS_20578	TPASS_RS02855	WP_014505541.1	TPANIC_0578	TPANIC_RS02850	WP_014505541.1	100	D	>1	D	>1
TPASS_20579	TPASS_RS02860	WP_010882025.1	TPANIC_0579	TPANIC_RS02855	WP_010882025.1	100	ND	N/A	D	1
TPASS_20580	TPASS_RS02865	WP_010882026.1	TPANIC_0580	TPANIC_RS02860	WP_010882026.1	100	ND	N/A	D	>1
TPASS_20581	TPASS_RS02870	WP_010882027.1	TPANIC_0581	TPANIC_RS02865	WP_010882027.1	100	ND	N/A	D	>1
TPASS_20582	TPASS_RS02875	WP_010882028.1	TPANIC_0582	TPANIC_RS02870	WP_010882028.1	100	ND	N/A	D	>1
TPASS_20585	TPASS_RS02885	WP_014505544.1	TPANIC_0585	TPANIC_RS02880	WP_014505544.1	100	D	>1	D	>1
TPASS_20586	TPASS_RS02890	WP_010882032.1	TPANIC_0586	TPANIC_RS02885	WP_010882032.1	100	D	>1	D	>1
TPASS_20587	TPASS_RS02895	WP_014342499.1	TPANIC_0587	TPANIC_RS02890	WP_014342499.1	100	ND	N/A	D	>1
TPASS_20589	TPASS_RS02900	WP_010882035.1	TPANIC_0589	TPANIC_RS02895	WP_010882035.1	100	ND	N/A	D	1
TPASS_20592	TPASS_RS02930	WP_010882038.1	TPANIC_0592	TPANIC_RS02925	WP_010882038.1	100	ND	N/A	D	>1
TPASS_20595	TPASS_RS02945	WP_010882041.1	TPANIC_0595	TPANIC_RS02940	WP_010882041.1	100	D	>1	D	>1
TPASS_20596	TPASS_RS02950	WP_010882042.1	TPANIC_0596	TPANIC_RS02945	WP_010882042.1	100	D	>1	D	>1
TPASS_20599	TPASS_RS02960	WP_010882045.1	TPANIC_0599	TPANIC_RS02955	WP_010882045.1	100	D	>1	D	>1
TPASS_20600	TPASS_RS02965	WP_010882046.1	TPANIC_0600	TPANIC_RS02960	WP_010882046.1	100	D	>1	D	>1
TPASS_20601	TPASS_RS02970	WP_013945233.1	TPANIC_0601	TPANIC_RS02965	WP_013945233.1	100	D	>1	D	>1
TPASS_20602	TPASS_RS02975	WP_010882048.1	TPANIC_0602	TPANIC_RS02970	WP_010882048.1	100	ND	N/A	D	>1
TPASS_20603	TPASS_RS02980	WP_010882049.1	TPANIC_0603	TPANIC_RS02975	WP_010882049.1	100	ND	N/A	D	1
TPASS_20604	TPASS_RS02985	WP_010882050.1	TPANIC_0604	TPANIC_RS02980	WP_010882050.1	100	D	>1	D	>1
TPASS_20605	TPASS_RS02990	WP_010882051.1	TPANIC_0605	TPANIC_RS02985	WP_010882051.1	100	D	>1	D	>1
TPASS_20606	TPASS_RS02995	WP_010882052.1	TPANIC_0606	TPANIC_RS02990	WP_010882052.1	100	D	>1	D	>1
TPASS_20608	TPASS_RS03005	WP_010882054.1	TPANIC_0608	TPANIC_RS03000	WP_010882054.1	100	D	>1	D	>1
TPASS_20609	TPASS_RS03015	WP_010882055.1	TPANIC_0609	TPANIC_RS03010	WP_010882055.1	100	D	>1	D	>1
TPASS_20611	TPASS_RS03025	WP_010882057.1	TPANIC_0611	TPANIC_RS03020	WP_010882057.1	100	D	>1	D	>1
TPASS_20612	TPASS_RS03030	WP_010882058.1	TPANIC_0612	TPANIC_RS03025	WP_010882058.1	100	D	>1	D	>1
TPASS_20613	TPASS_RS03035	WP_010882059.1	TPANIC_0613	TPANIC_RS03030	WP_010882059.1	100	D	>1	D	>1
TPASS_20614	TPASS_RS03040	WP_010882060.1	TPANIC_0614	TPANIC_RS03035	WP_010882060.1	100	D	>1	D	>1
TPASS_20615	TPASS_RS03045	WP_010882061.1	TPANIC_0615	TPANIC_RS03040	WP_010882061.1	100	D	>1	D	>1
TPASS_20616	TPASS_RS03050	WP_010882062.1	TPANIC_0616	TPANIC_RS03045	WP_010882062.1	100	D	>1	D	>1
TPASS_20617	TPASS_RS03055	WP_158296018.1	TPANIC_0617	TPANIC_RS03050	WP_158296018.1	100	ND	N/A	D	1
TPASS_20622	TPASS_RS03080	WP_010882068.1	TPANIC_0622	TPANIC_RS03075	WP_010882068.1	100	D	>1	D	>1
TPASS_20623	TPASS_RS03085	WP_235214010.1	TPANIC_0623	TPANIC_RS03080	WP_235214010.1	100	D	>1	D	>1
TPASS_20624	TPASS_RS03090	WP_010882070.1	TPANIC_0624	TPANIC_RS03085	WP_010882070.1	100	D	>1	D	>1
TPASS_20625	TPASS_RS03095	WP_010882071.1	TPANIC_0625	TPANIC_RS03090	WP_010882071.1	100	D	>1	D	>1
TPASS_20626	TPASS_RS03100	WP_010882072.1	TPANIC_0626	TPANIC_RS03095	WP_010882072.1	100	ND	N/A	D	>1
TPASS_20627	TPASS_RS03105	WP_010882073.1	TPANIC_0627	TPANIC_RS03100	WP_010882073.1	100	ND	N/A	D	>1
TPASS_20628	TPASS_RS03110	WP_010882074.1	TPANIC_0628	TPANIC_RS03105	WP_010882074.1	100	D	>1	D	>1
TPASS_20629	TPASS_RS03115	WP_010882075.1	TPANIC_0629	TPANIC_RS03110	WP_010882075.1	100	ND	N/A	D	>1
TPASS_20631	TPASS_RS03125	WP_010882077.1	TPANIC_0631	TPANIC_RS03120	WP_010882077.1	100	D	>1	D	>1
TPASS_20632	TPASS_RS03130	WP_010882078.1	TPANIC_0632	TPANIC_RS03125	WP_010882078.1	100	D	>1	D	>1
TPASS_20633	TPASS_RS03135	WP_014342813.1	TPANIC_0633	TPANIC_RS03130	WP_014342813.1	100	D	>1	D	>1
TPASS_20634	TPASS_RS03140	WP_010882080.1	TPANIC_0634	TPANIC_RS03135	WP_010882080.1	100	D	>1	D	>1
TPASS_20636	TPASS_RS03145	WP_010882081.1	TPANIC_0636	TPANIC_RS03140	WP_010882081.1	100	ND	N/A	D	>1
TPASS_20637	TPASS_RS03150	WP_235214011.1	TPANIC_0637	TPANIC_RS03145	WP_235214011.1	100	ND	N/A	D	>1
TPASS_20638	TPASS_RS03155	WP_010882083.1	TPANIC_0638	TPANIC_RS03150	WP_010882083.1	100	ND	N/A	ND	N/A
TPASS_20639	TPASS_RS03175	WP_014505564.1	TPANIC_0639	TPANIC_RS03170	WP_014505564.1	100	D	>1	D	>1
TPASS_20640	TPASS_RS03180	WP_010882085.1	TPANIC_0640	TPANIC_RS03175	WP_010882085.1	100	D	>1	D	>1
TPASS_20641	TPASS_RS03185	WP_010882086.1	TPANIC_0641	TPANIC_RS03180	WP_010882086.1	100	D	>1	D	>1
TPASS_20642	TPASS_RS03190	WP_010882087.1	TPANIC_0642	TPANIC_RS03185	WP_010882087.1	100	D	>1	D	>1
TPASS_20643	TPASS_RS03195	WP_010882088.1	TPANIC_0643	TPANIC_RS03190	WP_010882088.1	100	ND	N/A	D	>1
TPASS_20646	TPASS_RS03205	WP_235214012.1	TPANIC_0646	TPANIC_RS03200	WP_235214012.1	100	ND	N/A	D	>1
TPASS_20647	TPASS_RS03210	WP_010882092.1	TPANIC_0647	TPANIC_RS03205	WP_010882092.1	100	D	>1	D	>1
TPASS_20648	TPASS_RS03215	WP_014505568.1	TPANIC_0648	TPANIC_RS03210	WP_014505568.1	100	D	>1	D	>1
TPASS_20649	TPASS_RS03220	WP_010882094.1	TPANIC_0649	TPANIC_RS03215	WP_010882094.1	100	D	>1	D	>1
TPASS_20650	TPASS_RS03225	WP_010882095.1	TPANIC_0650	TPANIC_RS03220	WP_010882095.1	100	D	>1	D	>1
TPASS_20652	TPASS_RS03235	WP_010882097.1	TPANIC_0652	TPANIC_RS03230	WP_010882097.1	100	D	>1	D	>1
TPASS_20653	TPASS_RS03240	WP_237249908.1	TPANIC_0653	TPANIC_RS03235	WP_237249908.1	100	ND	N/A	D	>1
TPASS_20654	TPASS_RS03245	WP_010882099.1	TPANIC_0654	TPANIC_RS03240	WP_010882099.1	100	ND	N/A	D	>1
TPASS_20655	TPASS_RS03250	WP_010882100.1	TPANIC_0655	TPANIC_RS03245	WP_010882100.1	100	D	>1	D	>1
TPASS_20657	TPASS_RS03255	WP_010882102.1	TPANIC_0657	TPANIC_RS03250	WP_010882102.1	100	ND	N/A	D	>1
TPASS_20658	TPASS_RS03260	WP_010882103.1	TPANIC_0658	TPANIC_RS03255	WP_010882103.1	100	ND	N/A	D	>1
TPASS_20659	TPASS_RS03265	WP_010882104.1	TPANIC_0659	TPANIC_RS03260	WP_010882104.1	100	D	>1	D	>1
TPASS_20660	TPASS_RS03270	WP_010882105.1	TPANIC_0660	TPANIC_RS03265	WP_010882105.1	100	D	>1	D	>1
TPASS_20661	TPASS_RS03275	WP_010882106.1	TPANIC_0661	TPANIC_RS03270	WP_010882106.1	100	D	>1	D	>1
TPASS_20662	TPASS_RS03280	WP_010882107.1	TPANIC_0662	TPANIC_RS03275	WP_010882107.1	100	D	>1	D	>1
TPASS_20663	TPASS_RS03285	WP_014342815.1	TPANIC_0663	TPANIC_RS03280	WP_014342815.1	100	D	>1	D	>1
TPASS_20664	TPASS_RS03290	WP_010882109.1	TPANIC_0664	TPANIC_RS03285	WP_010882109.1	100	D	>1	D	>1
TPASS_20665	TPASS_RS03295	WP_010882110.1	TPANIC_0665	TPANIC_RS03290	WP_010882110.1	100	ND	N/A	D	>1
TPASS_20666	TPASS_RS03300	WP_010882111.1	TPANIC_0666	TPANIC_RS03295	WP_010882111.1	100	ND	N/A	D	>1
TPASS_20669	TPASS_RS03320	WP_010882114.1	TPANIC_0669	TPANIC_RS03315	WP_010882114.1	100	D	>1	D	>1
TPASS_20670	TPASS_RS05345	WP_010882115.1	TPANIC_0670	TPANIC_RS05335	WP_010882115.1	100	ND	N/A	D	>1
TPASS_20671	TPASS_RS03330	WP_014342533.1	TPANIC_0671	TPANIC_RS03325	WP_014342533.1	100	ND	N/A	D	>1
TPASS_20672	TPASS_RS03335	WP_010882117.1	TPANIC_0672	TPANIC_RS03330	WP_010882117.1	100	D	>1	D	>1
TPASS_20673	TPASS_RS03340	WP_010882118.1	TPANIC_0673	TPANIC_RS03335	WP_010882118.1	100	D	>1	D	>1
TPASS_20674	TPASS_RS03345	WP_010882119.1	TPANIC_0674	TPANIC_RS03340	WP_010882119.1	100	ND	N/A	D	>1
TPASS_20676	TPASS_RS03355	WP_010882121.1	TPANIC_0676	TPANIC_RS03350	WP_010882121.1	100	ND	N/A	D	>1
TPASS_20677	TPASS_RS03360	WP_010882122.1	TPANIC_0677	TPANIC_RS03355	WP_010882122.1	100	ND	N/A	D	>1
TPASS_20678	TPASS_RS03370	WP_010882123.1	TPANIC_0678	TPANIC_RS03365	WP_010882123.1	100	D	>1	D	>1
TPASS_20679	TPASS_RS03375	WP_010882124.1	TPANIC_0679	TPANIC_RS03370	WP_010882124.1	100	D	1	D	>1
TPASS_20680	TPASS_RS03380	WP_010882125.1	TPANIC_0680	TPANIC_RS03375	WP_010882125.1	100	D	>1	D	>1
TPASS_20681	TPASS_RS03385	WP_012460586.1	TPANIC_0681	TPANIC_RS03380	WP_012460586.1	100	D	>1	D	>1
TPASS_20682	TPASS_RS03390	WP_010882127.1	TPANIC_0682	TPANIC_RS03385	WP_010882127.1	100	ND	N/A	D	>1
TPASS_20683	TPASS_RS03395	WP_010882128.1	TPANIC_0683	TPANIC_RS03390	WP_010882128.1	100	ND	N/A	D	>1
TPASS_20684	TPASS_RS03400	WP_010882129.1	TPANIC_0684	TPANIC_RS03395	WP_010882129.1	100	D	>1	D	>1
TPASS_20685	TPASS_RS03405	WP_010882130.1	TPANIC_0685	TPANIC_RS03400	WP_010882130.1	100	D	>1	D	>1
TPASS_20686	TPASS_RS03410	WP_010882131.1	TPANIC_0686	TPANIC_RS03405	WP_010882131.1	100	D	>1	D	>1
TPASS_20687	TPASS_RS03415	WP_010882132.1	TPANIC_0687	TPANIC_RS03410	WP_010882132.1	100	D	>1	D	>1
TPASS_20688	TPASS_RS03420	WP_010882133.1	TPANIC_0688	TPANIC_RS03415	WP_010882133.1	100	D	>1	D	>1
TPASS_20689	TPASS_RS03425	WP_010882134.1	TPANIC_0689	TPANIC_RS03420	WP_010882134.1	100	D	>1	D	>1
TPASS_20690	TPASS_RS03430	WP_237249910.1	TPANIC_0690	TPANIC_RS03425	WP_237249910.1	100	ND	N/A	D	>1
TPASS_20691	TPASS_RS03435	WP_235214020.1	TPANIC_0691	TPANIC_RS03430	WP_235214020.1	100	ND	N/A	D	>1
TPASS_20692	TPASS_RS03440	WP_014342817.1	TPANIC_0692	TPANIC_RS03435	WP_014342817.1	100	D	>1	D	>1
TPASS_20693	TPASS_RS03450	WP_010882138.1	TPANIC_0693	TPANIC_RS03445	WP_010882138.1	100	D	>1	D	>1
TPASS_20694	TPASS_RS03455	WP_010882139.1	TPANIC_0694	TPANIC_RS03450	WP_010882139.1	100	ND	N/A	ND	N/A
TPASS_20695	TPASS_RS03460	WP_010882140.1	TPANIC_0695	TPANIC_RS03455	WP_010882140.1	100	D	>1	D	>1
TPASS_20696	TPASS_RS03465	WP_010882141.1	TPANIC_0696	TPANIC_RS03460	WP_010882141.1	100	D	>1	D	>1
TPASS_20698	TPASS_RS03475	WP_010882143.1	TPANIC_0698	TPANIC_RS03470	WP_010882143.1	100	ND	N/A	D	>1
TPASS_20700	TPASS_RS03480	WP_010882145.1	TPANIC_0700	TPANIC_RS03475	WP_010882145.1	100	ND	N/A	D	>1
TPASS_20701	TPASS_RS03485	WP_010882146.1	TPANIC_0701	TPANIC_RS03480	WP_010882146.1	100	ND	N/A	D	>1
TPASS_20702	TPASS_RS03495	WP_014342546.1	TPANIC_0702	TPANIC_RS03490	WP_014342546.1	100	D	>1	D	>1
TPASS_20704	TPASS_RS03500	WP_010882149.1	TPANIC_0704	TPANIC_RS03495	WP_010882149.1	100	D	>1	D	>1
TPASS_20705	TPASS_RS03505	WP_010882150.1	TPANIC_0705	TPANIC_RS03500	WP_010882150.1	100	D	>1	D	>1
TPASS_20706	TPASS_RS03510	WP_014505582.1	TPANIC_0706	TPANIC_RS03505	WP_014505582.1	100	ND	N/A	D	>1
TPASS_20707	TPASS_RS03515	WP_010882152.1	TPANIC_0707	TPANIC_RS03510	WP_010882152.1	100	ND	N/A	D	1
TPASS_20708	TPASS_RS03520	WP_010882153.1	TPANIC_0708	TPANIC_RS03515	WP_010882153.1	100	ND	N/A	D	>1
TPASS_20709	TPASS_RS03525	WP_014342819.1	TPANIC_0709	TPANIC_RS03520	WP_014342819.1	100	D	>1	D	>1
TPASS_20710	TPASS_RS03530	WP_010882155.1	TPANIC_0710	TPANIC_RS03525	WP_010882155.1	100	D	>1	D	>1
TPASS_20711	TPASS_RS03535	WP_010882156.1	TPANIC_0711	TPANIC_RS03530	WP_010882156.1	100	ND	N/A	D	>1
TPASS_20712	TPASS_RS03540	WP_010882157.1	TPANIC_0712	TPANIC_RS03535	WP_010882157.1	100	D	>1	D	>1
TPASS_20713	TPASS_RS03545	WP_010882158.1	TPANIC_0713	TPANIC_RS03540	WP_010882158.1	100	D	>1	D	>1
TPASS_20714	TPASS_RS03550	WP_010882159.1	TPANIC_0714	TPANIC_RS03545	WP_010882159.1	100	D	>1	D	>1
TPASS_20715	TPASS_RS03555	WP_010882160.1	TPANIC_0715	TPANIC_RS03550	WP_010882160.1	100	D	>1	D	>1
TPASS_20716	TPASS_RS03560	WP_010882161.1	TPANIC_0716	TPANIC_RS03555	WP_010882161.1	100	ND	N/A	D	>1
TPASS_20717	TPASS_RS03565	WP_010882162.1	TPANIC_0717	TPANIC_RS03560	WP_010882162.1	100	ND	N/A	D	1
TPASS_20718	TPASS_RS03570	WP_010882163.1	TPANIC_0718	TPANIC_RS03565	WP_010882163.1	100	ND	N/A	D	>1
TPASS_20719	TPASS_RS03575	WP_014505585.1	TPANIC_0719	TPANIC_RS03570	WP_014505585.1	100	D	>1	D	>1
TPASS_20720	TPASS_RS03580	WP_010882165.1	TPANIC_0720	TPANIC_RS03575	WP_010882165.1	100	D	>1	D	>1
TPASS_20722	TPASS_RS03590	WP_010882167.1	TPANIC_0722	TPANIC_RS03585	WP_010882167.1	100	D	>1	D	>1
TPASS_20724	TPASS_RS03595	WP_010882169.1	TPANIC_0724	TPANIC_RS03590	WP_010882169.1	100	D	>1	D	>1
TPASS_20725	TPASS_RS03600	WP_010882170.1	TPANIC_0725	TPANIC_RS03595	WP_010882170.1	100	D	>1	D	>1
TPASS_20726	TPASS_RS03605	WP_010882171.1	TPANIC_0726	TPANIC_RS03600	WP_010882171.1	100	ND	N/A	D	1
TPASS_20727	TPASS_RS03610	WP_010882172.1	TPANIC_0727	TPANIC_RS03605	WP_010882172.1	100	D	>1	D	>1
TPASS_20728	TPASS_RS03615	WP_010882173.1	TPANIC_0728	TPANIC_RS03610	WP_010882173.1	100	ND	N/A	D	1
TPASS_20729	TPASS_RS03620	WP_010882174.1	TPANIC_0729	TPANIC_RS03615	WP_010882174.1	100	D	>1	D	>1
TPASS_20730	TPASS_RS03625	WP_235214021.1	TPANIC_0730	TPANIC_RS03620	WP_235214021.1	100	ND	N/A	D	>1
TPASS_20731	TPASS_RS03630	WP_014342553.1	TPANIC_0731	TPANIC_RS03625	WP_014342553.1	100	D	>1	D	>1
TPASS_20732	TPASS_RS03635	WP_010882177.1	TPANIC_0732	TPANIC_RS03630	WP_010882177.1	100	D	>1	D	>1
TPASS_20733	TPASS_RS03640	WP_010882178.1	TPANIC_0733	TPANIC_RS03635	WP_010882178.1	100	ND	N/A	D	>1
TPASS_20734	TPASS_RS03645	WP_010882179.1	TPANIC_0734	TPANIC_RS03640	WP_010882179.1	100	D	>1	D	>1
TPASS_20735	TPASS_RS03650	WP_010882180.1	TPANIC_0735	TPANIC_RS03645	WP_010882180.1	100	D	>1	D	>1
TPASS_20736	TPASS_RS03655	WP_014342556.1	TPANIC_0736	TPANIC_RS03650	WP_014342556.1	100	D	>1	D	>1
TPASS_20737	TPASS_RS03660	WP_010882182.1	TPANIC_0737	TPANIC_RS03655	WP_010882182.1	100	D	>1	D	>1
TPASS_20738	TPASS_RS03665	WP_010882183.1	TPANIC_0738	TPANIC_RS03660	WP_010882183.1	100	D	>1	D	>1
TPASS_20739	TPASS_RS03670	WP_010882184.1	TPANIC_0739	TPANIC_RS03665	WP_010882184.1	100	D	>1	D	>1
TPASS_20741	TPASS_RS03680	WP_010882186.1	TPANIC_0741	TPANIC_RS03675	WP_010882186.1	100	ND	N/A	D	>1
TPASS_20742	TPASS_RS03685	WP_010882187.1	TPANIC_0742	TPANIC_RS03680	WP_010882187.1	100	D	>1	D	>1
TPASS_20743	TPASS_RS03690	WP_010882188.1	TPANIC_0743	TPANIC_RS03685	WP_010882188.1	100	ND	N/A	D	>1
TPASS_20744	TPASS_RS03695	WP_010882189.1	TPANIC_0744	TPANIC_RS03690	WP_010882189.1	100	ND	N/A	D	>1
TPASS_20745	TPASS_RS03700	WP_010882190.1	TPANIC_0745	TPANIC_RS03695	WP_010882190.1	100	D	>1	D	>1
TPASS_20747	TPASS_RS03710	WP_010882192.1	TPANIC_0747	TPANIC_RS03705	WP_010882192.1	100	D	>1	D	>1
TPASS_20749	TPASS_RS05355	WP_010882194.1	TPANIC_0749	TPANIC_RS05345	WP_010882194.1	100	ND	N/A	ND	N/A
TPASS_20750	TPASS_RS03720	WP_010882195.1	TPANIC_0750	TPANIC_RS03715	WP_010882195.1	100	D	>1	D	>1
TPASS_20751	TPASS_RS03725	WP_010882196.1	TPANIC_0751	TPANIC_RS03720	WP_010882196.1	100	D	>1	D	>1
TPASS_20752	TPASS_RS03730	WP_235214023.1	TPANIC_0752	TPANIC_RS03725	WP_235214023.1	100	D	>1	D	>1
TPASS_20753	TPASS_RS03735	WP_010882198.1	TPANIC_0753	TPANIC_RS03730	WP_010882198.1	100	ND	N/A	D	>1
TPASS_20754	TPASS_RS03740	WP_010882199.1	TPANIC_0754	TPANIC_RS03735	WP_010882199.1	100	D	>1	D	>1
TPASS_20755	TPASS_RS03745	WP_013945354.1	TPANIC_0755	TPANIC_RS03740	WP_013945354.1	100	D	>1	D	>1
TPASS_20756	TPASS_RS03750	WP_010882201.1	TPANIC_0756	TPANIC_RS03745	WP_010882201.1	100	D	>1	D	>1
TPASS_20757	TPASS_RS03755	WP_010882202.1	TPANIC_0757	TPANIC_RS03750	WP_010882202.1	100	D	>1	D	>1
TPASS_20758	TPASS_RS03760	WP_010882203.1	TPANIC_0758	TPANIC_RS03755	WP_010882203.1	100	ND	N/A	D	>1
TPASS_20760	TPASS_RS03765	WP_010882205.1	TPANIC_0760	TPANIC_RS03760	WP_010882205.1	100	ND	N/A	D	>1
TPASS_20761	TPASS_RS03770	WP_010882206.1	TPANIC_0761	TPANIC_RS03765	WP_010882206.1	100	ND	N/A	D	>1
TPASS_20762	TPASS_RS03775	WP_014342821.1	TPANIC_0762	TPANIC_RS03770	WP_014342821.1	100	ND	N/A	D	>1
TPASS_20763	TPASS_RS03780	WP_010882208.1	TPANIC_0763	TPANIC_RS03775	WP_010882208.1	100	D	>1	D	>1
TPASS_20764	TPASS_RS03785	WP_010882209.1	TPANIC_0764	TPANIC_RS03780	WP_010882209.1	100	D	>1	D	>1
TPASS_20765	TPASS_RS03790	WP_014342822.1	TPANIC_0765	TPANIC_RS03785	WP_014342822.1	100	D	>1	D	>1
TPASS_20766	TPASS_RS03795	WP_010882211.1	TPANIC_0766	TPANIC_RS03790	WP_010882211.1	100	ND	N/A	D	>1
TPASS_20767	TPASS_RS03800	WP_010882212.1	TPANIC_0767	TPANIC_RS03795	WP_010882212.1	100	D	>1	D	>1
TPASS_20768	TPASS_RS03805	WP_010882213.1	TPANIC_0768	TPANIC_RS03800	WP_010882213.1	100	D	>1	D	>1
TPASS_20769	TPASS_RS05510	WP_010882214.1	TPANIC_0769	TPANIC_RS05500	WP_010882214.1	100	D	>1	D	>1
TPASS_20771	TPASS_RS03820	WP_014505600.1	TPANIC_0771	TPANIC_RS03815	WP_014505600.1	100	ND	N/A	D	>1
TPASS_20772	TPASS_RS03825	WP_010882217.1	TPANIC_0772	TPANIC_RS03820	WP_010882217.1	100	ND	N/A	D	>1
TPASS_20773	TPASS_RS05360	WP_014342572.1	TPANIC_0773	TPANIC_RS05350	WP_014342572.1	100	D	>1	D	>1
TPASS_20774	TPASS_RS03845	WP_010882219.1	TPANIC_0774	TPANIC_RS03840	WP_010882219.1	100	ND	N/A	D	>1
TPASS_20775	TPASS_RS03850	WP_010882220.1	TPANIC_0775	TPANIC_RS03845	WP_010882220.1	100	ND	N/A	D	>1
TPASS_20776	TPASS_RS03855	WP_235214026.1	TPANIC_0776	TPANIC_RS03850	WP_235214026.1	100	D	>1	D	>1
TPASS_20777	TPASS_RS03860	WP_010882222.1	TPANIC_0777	TPANIC_RS03855	WP_010882222.1	100	D	>1	D	>1
TPASS_20778	TPASS_RS03865	WP_235214027.1	TPANIC_0778	TPANIC_RS03860	WP_235214027.1	100	D	>1	D	>1
TPASS_20779	TPASS_RS03870	WP_235214028.1	TPANIC_0779	TPANIC_RS03865	WP_235214028.1	100	ND	N/A	D	>1
TPASS_20780	TPASS_RS03875	WP_014342823.1	TPANIC_0780	TPANIC_RS03870	WP_014342823.1	100	D	>1	D	>1
TPASS_20781	TPASS_RS03880	WP_014342824.1	TPANIC_0781	TPANIC_RS03875	WP_014342824.1	100	ND	N/A	D	>1
TPASS_20783	TPASS_RS03885	WP_014342578.1	TPANIC_0783	TPANIC_RS03880	WP_014342578.1	100	ND	N/A	D	>1
TPASS_20784	TPASS_RS03890	WP_010882229.1	TPANIC_0784	TPANIC_RS03885	WP_010882229.1	100	ND	N/A	ND	N/A
TPASS_20785	TPASS_RS03895	WP_237249911.1	TPANIC_0785	TPANIC_RS03890	WP_237249911.1	100	ND	N/A	D	>1
TPASS_20786	TPASS_RS03900	WP_010882231.1	TPANIC_0786	TPANIC_RS03895	WP_010882231.1	100	ND	N/A	D	>1
TPASS_20787	TPASS_RS03905	WP_235214031.1	TPANIC_0787	TPANIC_RS03900	WP_235214031.1	100	ND	N/A	D	>1
TPASS_20788	TPASS_RS03910	WP_235214032.1	TPANIC_0788	TPANIC_RS03905	WP_235214032.1	100	D	>1	D	>1
TPASS_20789	TPASS_RS03915	WP_010882234.1	TPANIC_0789	TPANIC_RS03910	WP_010882234.1	100	D	>1	D	>1
TPASS_20791	TPASS_RS03925	WP_010882236.1	TPANIC_0791	TPANIC_RS03920	WP_010882236.1	100	ND	N/A	ND	N/A
TPASS_20792	TPASS_RS03930	WP_010882237.1	TPANIC_0792	TPANIC_RS03925	WP_010882237.1	100	D	>1	D	>1
TPASS_20794	TPASS_RS03940	WP_010882239.1	TPANIC_0794	TPANIC_RS03935	WP_010882239.1	100	D	>1	D	>1
TPASS_20796	TPASS_RS03945	WP_014342584.1	TPANIC_0796	TPANIC_RS03940	WP_014342584.1	100	D	>1	D	>1
TPASS_20797	TPASS_RS03950	WP_010882242.1	TPANIC_0797	TPANIC_RS03945	WP_010882242.1	100	D	>1	D	>1
TPASS_20798	TPASS_RS03955	WP_010882243.1	TPANIC_0798	TPANIC_RS03950	WP_010882243.1	100	D	>1	D	>1
TPASS_20801	TPASS_RS03970	WP_010882246.1	TPANIC_0801	TPANIC_RS03965	WP_010882246.1	100	D	>1	D	>1
TPASS_20802	TPASS_RS05365	WP_010882247.1	TPANIC_0802	TPANIC_RS05355	WP_010882247.1	100	ND	N/A	ND	N/A
TPASS_20803	TPASS_RS03980	WP_010882248.1	TPANIC_0803	TPANIC_RS03975	WP_010882248.1	100	ND	N/A	D	>1
TPASS_20805	TPASS_RS03990	WP_014342827.1	TPANIC_0805	TPANIC_RS03985	WP_014342827.1	100	D	>1	D	>1
TPASS_20806	TPASS_RS03995	WP_235214035.1	TPANIC_0806	TPANIC_RS03990	WP_235214035.1	100	D	>1	D	>1
TPASS_20807	TPASS_RS04000	WP_010882252.1	TPANIC_0807	TPANIC_RS03995	WP_010882252.1	100	ND	N/A	D	>1
TPASS_20808	TPASS_RS04005	WP_010882253.1	TPANIC_0808	TPANIC_RS04000	WP_010882253.1	100	D	>1	D	>1
TPASS_20809	TPASS_RS04010	WP_010882254.1	TPANIC_0809	TPANIC_RS04005	WP_010882254.1	100	ND	N/A	D	>1
TPASS_20810	TPASS_RS04015	WP_010882255.1	TPANIC_0810	TPANIC_RS04010	WP_010882255.1	100	D	>1	D	>1
TPASS_20813	TPASS_RS04030	WP_014342828.1	TPANIC_0813	TPANIC_RS04025	WP_014342828.1	100	D	>1	D	>1
TPASS_20814	TPASS_RS04035	WP_010882258.1	TPANIC_0814	TPANIC_RS04030	WP_010882258.1	100	D	>1	D	>1
TPASS_20815	TPASS_RS04040	WP_235214036.1	TPANIC_0815	TPANIC_RS04035	WP_235214036.1	100	ND	N/A	D	>1
TPASS_20816	TPASS_RS04045	WP_010882260.1	TPANIC_0816	TPANIC_RS04040	WP_010882260.1	100	D	>1	D	>1
TPASS_20817	TPASS_RS04050	WP_010882261.1	TPANIC_0817	TPANIC_RS04045	WP_010882261.1	100	D	>1	D	>1
TPASS_20819	TPASS_RS04055	WP_014342594.1	TPANIC_0819	TPANIC_RS04050	WP_014342594.1	100	D	>1	D	>1
TPASS_20821	TPASS_RS04065	WP_010882265.1	TPANIC_0821	TPANIC_RS04060	WP_010882265.1	100	D	>1	D	>1
TPASS_20822	TPASS_RS04070	WP_235214038.1	TPANIC_0822	TPANIC_RS04065	WP_235214038.1	100	ND	N/A	D	>1
TPASS_20823	TPASS_RS04075	WP_010882267.1	TPANIC_0823	TPANIC_RS04070	WP_010882267.1	100	D	>1	D	>1
TPASS_20824	TPASS_RS04080	WP_010882268.1	TPANIC_0824	TPANIC_RS04075	WP_010882268.1	100	D	>1	D	>1
TPASS_20825	TPASS_RS04085	WP_010882269.1	TPANIC_0825	TPANIC_RS04080	WP_010882269.1	100	ND	N/A	ND	N/A
TPASS_20826	TPASS_RS04090	WP_010882270.1	TPANIC_0826	TPANIC_RS04085	WP_010882270.1	100	ND	N/A	D	>1
TPASS_20827	TPASS_RS04095	WP_014342597.1	TPANIC_0827	TPANIC_RS04090	WP_014342597.1	100	D	>1	D	>1
TPASS_20828	TPASS_RS04100	WP_010882272.1	TPANIC_0828	TPANIC_RS04095	WP_010882272.1	100	ND	N/A	ND	N/A
TPASS_20829	TPASS_RS04105	WP_010882273.1	TPANIC_0829	TPANIC_RS04100	WP_010882273.1	100	D	>1	D	>1
TPASS_20830	TPASS_RS04110	WP_013945413.1	TPANIC_0830	TPANIC_RS04105	WP_013945413.1	100	ND	N/A	D	>1
TPASS_20831	TPASS_RS04115	WP_010882275.1	TPANIC_0831	TPANIC_RS04110	WP_010882275.1	100	D	>1	D	>1
TPASS_20832	TPASS_RS04120	WP_235214039.1	TPANIC_0832	TPANIC_RS04115	WP_235214039.1	100	D	>1	D	>1
TPASS_20833	TPASS_RS04125	WP_235214040.1	TPANIC_0833	TPANIC_RS04120	WP_235214040.1	100	ND	N/A	D	>1
TPASS_20834	TPASS_RS04130	WP_014342602.1	TPANIC_0834	TPANIC_RS04125	WP_014342602.1	100	D	>1	D	>1
TPASS_20835	TPASS_RS04135	WP_010882279.1	TPANIC_0835	TPANIC_RS04130	WP_010882279.1	100	D	>1	D	>1
TPASS_20836	TPASS_RS04140	WP_010882280.1	TPANIC_0836	TPANIC_RS04135	WP_010882280.1	100	D	>1	D	>1
TPASS_20837	TPASS_RS04145	WP_010882281.1	TPANIC_0837	TPANIC_RS04140	WP_010882281.1	100	D	>1	D	>1
TPASS_20838	TPASS_RS04150	WP_014342829.1	TPANIC_0838	TPANIC_RS04145	WP_014342829.1	100	D	>1	D	>1
TPASS_20839	TPASS_RS04155	WP_010882283.1	TPANIC_0839	TPANIC_RS04150	WP_010882283.1	100	D	>1	D	>1
TPASS_20840	TPASS_RS04160	WP_010882284.1	TPANIC_0840	TPANIC_RS04155	WP_010882284.1	100	ND	N/A	D	>1
TPASS_20842	TPASS_RS04170	WP_010882286.1	TPANIC_0842	TPANIC_RS04165	WP_010882286.1	100	D	>1	D	>1
TPASS_20843	TPASS_RS04175	WP_014505625.1	TPANIC_0843	TPANIC_RS04170	WP_014505625.1	100	D	>1	D	>1
TPASS_20844	TPASS_RS04180	WP_010882288.1	TPANIC_0844	TPANIC_RS04175	WP_010882288.1	100	D	>1	D	>1
TPASS_20845	TPASS_RS04185	WP_014342608.1	TPANIC_0845	TPANIC_RS04180	WP_014342608.1	100	ND	N/A	D	>1
TPASS_20846	TPASS_RS04190	WP_010882290.1	TPANIC_0846	TPANIC_RS04185	WP_010882290.1	100	ND	N/A	D	>1
TPASS_20847	TPASS_RS04195	WP_014342609.1	TPANIC_0847	TPANIC_RS04190	WP_014342609.1	100	D	>1	D	>1
TPASS_20848	TPASS_RS04200	WP_010882292.1	TPANIC_0848	TPANIC_RS04195	WP_010882292.1	100	ND	N/A	D	>1
TPASS_20849	TPASS_RS04205	WP_010882293.1	TPANIC_0849	TPANIC_RS04200	WP_010882293.1	100	D	>1	ND	N/A
TPASS_20850	TPASS_RS04210	WP_010882294.1	TPANIC_0850	TPANIC_RS04205	WP_010882294.1	100	ND	N/A	D	>1
TPASS_20851	TPASS_RS04215	WP_010882295.1	TPANIC_0851	TPANIC_RS04210	WP_010882295.1	100	D	>1	D	>1
TPASS_20852	TPASS_RS04220	WP_010882296.1	TPANIC_0852	TPANIC_RS04215	WP_010882296.1	100	ND	N/A	D	>1
TPASS_20853	TPASS_RS04225	WP_010882297.1	TPANIC_0853	TPANIC_RS04220	WP_010882297.1	100	D	>1	D	>1
TPASS_20855	TPASS_RS04235	WP_010882299.1	TPANIC_0855	TPANIC_RS04230	WP_010882299.1	100	D	>1	D	>1
TPASS_20857	TPASS_RS05600	WP_010882301.1	TPANIC_0857	TPANIC_RS05610	WP_010882301.1	100	ND	N/A	ND	N/A
TPASS_20859	TPASS_RS04250	WP_014505629.1	TPANIC_0859	TPANIC_RS04245	WP_014505629.1	100	D	>1	D	>1
TPASS_20861	TPASS_RS04255	WP_010882305.1	TPANIC_0861	TPANIC_RS04250	WP_010882305.1	100	ND	N/A	D	>1
TPASS_20862	TPASS_RS04260	WP_010882306.1	TPANIC_0862	TPANIC_RS04255	WP_010882306.1	100	D	>1	D	>1
TPASS_20863	TPASS_RS04265	WP_010882307.1	TPANIC_0863	TPANIC_RS04260	WP_010882307.1	100	D	>1	D	>1
TPASS_20864	TPASS_RS04270	WP_235214043.1	TPANIC_0864	TPANIC_RS04265	WP_235214043.1	100	D	1	D	>1
TPASS_20866	TPASS_RS04280	WP_014342837.1	TPANIC_0866	TPANIC_RS04275	WP_014342837.1	100	D	>1	D	>1
TPASS_20869	TPASS_RS04300	WP_010882312.1	TPANIC_0869	TPANIC_RS04290	WP_010882312.1	100	ND	N/A	ND	N/A
TPASS_20870	TPASS_RS04305	WP_010882313.1	TPANIC_0870	TPANIC_RS04295	WP_010882313.1	100	D	>1	D	>1
TPASS_20873	TPASS_RS04315	WP_010882316.1	TPANIC_0873	TPANIC_RS04305	WP_010882316.1	100	D	>1	D	>1
TPASS_20874	TPASS_RS04320	WP_010882317.1	TPANIC_0874	TPANIC_RS04310	WP_010882317.1	100	ND	N/A	D	>1
TPASS_20875	TPASS_RS04325	WP_010882318.1	TPANIC_0875	TPANIC_RS04315	WP_010882318.1	100	D	1	D	>1
TPASS_20876	TPASS_RS04330	WP_010882319.1	TPANIC_0876	TPANIC_RS04320	WP_010882319.1	100	D	>1	D	>1
TPASS_20878	TPASS_RS04340	WP_010882321.1	TPANIC_0878	TPANIC_RS04330	WP_010882321.1	100	ND	N/A	D	>1
TPASS_20879	TPASS_RS04345	WP_010882322.1	TPANIC_0879	TPANIC_RS04335	WP_010882322.1	100	ND	N/A	D	>1
TPASS_20880	TPASS_RS04350	WP_237249912.1	TPANIC_0880	TPANIC_RS04340	WP_237249912.1	100	ND	N/A	D	1
TPASS_20881	TPASS_RS04355	WP_010882324.1	TPANIC_0881	TPANIC_RS04345	WP_010882324.1	100	ND	N/A	D	>1
TPASS_20882	TPASS_RS04360	WP_014505642.1	TPANIC_0882	TPANIC_RS04350	WP_014505642.1	100	D	>1	D	>1
TPASS_20883	TPASS_RS04365	WP_013945460.1	TPANIC_0883	TPANIC_RS04355	WP_013945460.1	100	ND	N/A	D	1
TPASS_20884	TPASS_RS04370	WP_010882327.1	TPANIC_0884	TPANIC_RS04360	WP_010882327.1	100	ND	N/A	ND	N/A
TPASS_20885	TPASS_RS04375	WP_010882328.1	TPANIC_0885	TPANIC_RS04365	WP_010882328.1	100	ND	N/A	D	>1
TPASS_20886	TPASS_RS04380	WP_010882329.1	TPANIC_0886	TPANIC_RS04370	WP_010882329.1	100	D	>1	D	>1
TPASS_20887	TPASS_RS04385	WP_010882330.1	TPANIC_0887	TPANIC_RS04375	WP_010882330.1	100	D	>1	D	>1
TPASS_20888	TPASS_RS04390	WP_010882331.1	TPANIC_0888	TPANIC_RS04380	WP_010882331.1	100	D	>1	D	>1
TPASS_20889	TPASS_RS04395	WP_014505643.1	TPANIC_0889	TPANIC_RS04385	WP_014505643.1	100	ND	N/A	D	>1
TPASS_20890	TPASS_RS04400	WP_010882333.1	TPANIC_0890	TPANIC_RS04390	WP_010882333.1	100	ND	N/A	D	>1
TPASS_20891	TPASS_RS04405	WP_010882334.1	TPANIC_0891	TPANIC_RS04395	WP_010882334.1	100	D	>1	D	>1
TPASS_20892	TPASS_RS04410	WP_010882335.1	TPANIC_0892	TPANIC_RS04400	WP_010882335.1	100	D	>1	D	>1
TPASS_20893	TPASS_RS04415	WP_010882336.1	TPANIC_0893	TPANIC_RS04405	WP_010882336.1	100	ND	N/A	D	>1
TPASS_20894	TPASS_RS04420	WP_010882337.1	TPANIC_0894	TPANIC_RS04410	WP_010882337.1	100	D	>1	D	>1
TPASS_20895	TPASS_RS04425	WP_014505644.1	TPANIC_0895	TPANIC_RS04415	WP_014505644.1	100	D	>1	D	>1
TPASS_20898	TPASS_RS04440	WP_010882341.1	TPANIC_0898	TPANIC_RS04425	WP_010882341.1	100	D	>1	D	>1
TPASS_20899	TPASS_RS04445	WP_014342840.1	TPANIC_0899	TPANIC_RS04430	WP_014342840.1	100	D	>1	D	>1
TPASS_20901	TPASS_RS04450	WP_237250229.1	TPANIC_0901	TPANIC_RS04435	WP_237250229.1	100	ND	N/A	D	>1
TPASS_20902	TPASS_RS04455	WP_014505647.1	TPANIC_0902	TPANIC_RS04440	WP_014505647.1	100	D	>1	D	>1
TPASS_20903	TPASS_RS04460	WP_235214047.1	TPANIC_0903	TPANIC_RS04445	WP_235214047.1	100	D	>1	D	>1
TPASS_20904	TPASS_RS05390	WP_010882347.1	TPANIC_0904	TPANIC_RS05370	WP_010882347.1	100	ND	N/A	ND	N/A
TPASS_20905	TPASS_RS05635	WP_010882348.1	TPANIC_0905	TPANIC_RS05645	WP_010882348.1	100	D	>1	D	>1
TPASS_20906	TPASS_RS04470	WP_010882349.1	TPANIC_0906	TPANIC_RS04455	WP_010882349.1	100	D	>1	D	>1
TPASS_20907	TPASS_RS04475	WP_010882350.1	TPANIC_0907	TPANIC_RS04460	WP_010882350.1	100	ND	N/A	D	>1
TPASS_20908	TPASS_RS04480	WP_010882351.1	TPANIC_0908	TPANIC_RS04465	WP_010882351.1	100	D	>1	D	>1
TPASS_20909	TPASS_RS04485	WP_010882352.1	TPANIC_0909	TPANIC_RS04470	WP_010882352.1	100	ND	N/A	D	>1
TPASS_20910	TPASS_RS04490	WP_010882353.1	TPANIC_0910	TPANIC_RS04475	WP_010882353.1	100	ND	N/A	D	1
TPASS_20911	TPASS_RS04495	WP_010882354.1	TPANIC_0911	TPANIC_RS04480	WP_010882354.1	100	ND	N/A	ND	N/A
TPASS_20913	TPASS_RS04505	WP_010882356.1	TPANIC_0913	TPANIC_RS04490	WP_010882356.1	100	ND	N/A	D	>1
TPASS_20914	TPASS_RS04515	WP_010882357.1	TPANIC_0914	TPANIC_RS04500	WP_010882357.1	100	ND	N/A	D	>1
TPASS_20915	TPASS_RS04520	WP_010882358.1	TPANIC_0915	TPANIC_RS04505	WP_010882358.1	100	D	>1	D	>1
TPASS_20917	TPASS_RS04525	WP_010882360.1	TPANIC_0917	TPANIC_RS04510	WP_010882360.1	100	ND	N/A	D	>1
TPASS_20919	TPASS_RS04535	WP_010882362.1	TPANIC_0919	TPANIC_RS04520	WP_010882362.1	100	D	>1	D	>1
TPASS_20920	TPASS_RS04540	WP_010882363.1	TPANIC_0920	TPANIC_RS04525	WP_010882363.1	100	D	>1	D	>1
TPASS_20921	TPASS_RS04545	WP_010882364.1	TPANIC_0921	TPANIC_RS04530	WP_010882364.1	100	D	>1	D	>1
TPASS_20921a	TPASS_RS04550	WP_014342644.1	TPANIC_0921a	TPANIC_RS04535	WP_014342644.1	100	D	>1	D	>1
TPASS_20923	TPASS_RS04555	WP_014342645.1	TPANIC_0923	TPANIC_RS04540	WP_014342645.1	100	ND	N/A	ND	N/A
TPASS_20925	TPASS_RS04575	WP_010882368.1	TPANIC_0925	TPANIC_RS04560	WP_010882368.1	100	D	>1	D	>1
TPASS_20926	TPASS_RS04580	WP_235214127.1	TPANIC_0926	TPANIC_RS04565	WP_235214127.1	100	D	>1	D	>1
TPASS_20927	TPASS_RS05610	WP_010882370.1	TPANIC_0927	TPANIC_RS05620	WP_010882370.1	100	ND	N/A	D	>1
TPASS_20928	TPASS_RS05615	WP_014342845.1	TPANIC_0928	TPANIC_RS05625	WP_014342845.1	100	D	>1	D	>1
TPASS_20930	TPASS_RS04595	WP_235214048.1	TPANIC_0930	TPANIC_RS04580	WP_235214048.1	100	ND	N/A	D	>1
TPASS_20931	TPASS_RS04600	WP_010882374.1	TPANIC_0931	TPANIC_RS04585	WP_010882374.1	100	D	>1	D	>1
TPASS_20933	TPASS_RS04605	WP_010882376.1	TPANIC_0933	TPANIC_RS04590	WP_010882376.1	100	D	>1	D	>1
TPASS_20934	TPASS_RS04610	WP_010882377.1	TPANIC_0934	TPANIC_RS04595	WP_010882377.1	100	ND	N/A	D	>1
TPASS_20935	TPASS_RS04615	WP_014505653.1	TPANIC_0935	TPANIC_RS04600	WP_014505653.1	100	ND	N/A	D	>1
TPASS_20937	TPASS_RS04630	WP_010882380.1	TPANIC_0937	TPANIC_RS04615	WP_010882380.1	100	ND	N/A	D	>1
TPASS_20938	TPASS_RS04635	WP_014505655.1	TPANIC_0938	TPANIC_RS04620	WP_014505655.1	100	D	>1	D	>1
TPASS_20939	TPASS_RS04640	WP_010882382.1	TPANIC_0939	TPANIC_RS04625	WP_010882382.1	100	D	>1	D	>1
TPASS_20941	TPASS_RS04645	WP_010882384.1	TPANIC_0941	TPANIC_RS04630	WP_010882384.1	100	D	>1	D	>1
TPASS_20942	TPASS_RS04650	WP_010882385.1	TPANIC_0942	TPANIC_RS04635	WP_010882385.1	100	ND	N/A	D	>1
TPASS_20943	TPASS_RS04655	WP_010882386.1	TPANIC_0943	TPANIC_RS04640	WP_010882386.1	100	ND	N/A	D	>1
TPASS_20944	TPASS_RS04660	WP_010882387.1	TPANIC_0944	TPANIC_RS04645	WP_010882387.1	100	D	>1	D	>1
TPASS_20945	TPASS_RS04665	WP_010882388.1	TPANIC_0945	TPANIC_RS04650	WP_010882388.1	100	ND	N/A	D	>1
TPASS_20946	TPASS_RS04670	WP_010882389.1	TPANIC_0946	TPANIC_RS04655	WP_010882389.1	100	ND	N/A	D	>1
TPASS_20947	TPASS_RS04675	WP_010882390.1	TPANIC_0947	TPANIC_RS04660	WP_010882390.1	100	D	>1	D	>1
TPASS_20948	TPASS_RS04680	WP_010882391.1	TPANIC_0948	TPANIC_RS04665	WP_010882391.1	100	D	>1	D	>1
TPASS_20949	TPASS_RS04685	WP_014342847.1	TPANIC_0949	TPANIC_RS04670	WP_014342847.1	100	D	>1	D	>1
TPASS_20949a	TPASS_RS04690	WP_271426006.1	TPANIC_0949a	TPANIC_RS04675	WP_271426006.1	100	ND	N/A	ND	N/A
TPASS_20950a	TPASS_RS04695	WP_014342848.1	TPANIC_0950a	TPANIC_RS04680	WP_014342848.1	100	ND	N/A	D	>1
TPASS_20951	TPASS_RS05400	WP_010882395.1	TPANIC_0951	TPANIC_RS05380	WP_010882395.1	100	ND	N/A	ND	N/A
TPASS_20953	TPASS_RS04710	WP_014505658.1	TPANIC_0953	TPANIC_RS04695	WP_014505658.1	100	ND	N/A	D	>1
TPASS_20954	TPASS_RS04715	WP_010882398.1	TPANIC_0954	TPANIC_RS04700	WP_010882398.1	100	D	>1	D	>1
TPASS_20955	TPASS_RS05525	WP_235214130.1	TPANIC_0955	TPANIC_RS05515	WP_235214130.1	100	ND	N/A	ND	N/A
TPASS_20956	TPASS_RS04725	WP_010882400.1	TPANIC_0956	TPANIC_RS04710	WP_010882400.1	100	D	>1	D	>1
TPASS_20957	TPASS_RS04730	WP_010882401.1	TPANIC_0957	TPANIC_RS04715	WP_010882401.1	100	D	>1	D	>1
TPASS_20959	TPASS_RS04740	WP_010882403.1	TPANIC_0959	TPANIC_RS04725	WP_010882403.1	100	ND	N/A	ND	N/A
TPASS_20960	TPASS_RS04745	WP_010882404.1	TPANIC_0960	TPANIC_RS04730	WP_010882404.1	100	D	>1	D	>1
TPASS_20961	TPASS_RS04750	WP_010882405.1	TPANIC_0961	TPANIC_RS04735	WP_010882405.1	100	ND	N/A	D	>1
TPASS_20962	TPASS_RS04755	WP_010882406.1	TPANIC_0962	TPANIC_RS04740	WP_010882406.1	100	D	>1	D	>1
TPASS_20963	TPASS_RS04760	WP_010882407.1	TPANIC_0963	TPANIC_RS04745	WP_010882407.1	100	D	>1	D	>1
TPASS_20964	TPASS_RS04765	WP_010882408.1	TPANIC_0964	TPANIC_RS04750	WP_010882408.1	100	D	>1	D	>1
TPASS_20965	TPASS_RS04770	WP_010882409.1	TPANIC_0965	TPANIC_RS04755	WP_010882409.1	100	D	>1	D	>1
TPASS_20967	TPASS_RS04780	WP_010882411.1	TPANIC_0967	TPANIC_RS04765	WP_010882411.1	100	D	>1	D	>1
TPASS_20971	TPASS_RS04795	WP_010882415.1	TPANIC_0971	TPANIC_RS04780	WP_010882415.1	100	D	>1	D	>1
TPASS_20973	TPASS_RS04805	WP_010882417.1	TPANIC_0973	TPANIC_RS04790	WP_010882417.1	100	D	>1	D	>1
TPASS_20974	TPASS_RS04810	WP_010882418.1	TPANIC_0974	TPANIC_RS04795	WP_010882418.1	100	D	>1	D	>1
TPASS_20975	TPASS_RS04815	WP_010882419.1	TPANIC_0975	TPANIC_RS04800	WP_010882419.1	100	ND	N/A	D	>1
TPASS_20976	TPASS_RS04820	WP_010882420.1	TPANIC_0976	TPANIC_RS04805	WP_010882420.1	100	ND	N/A	D	>1
TPASS_20977	TPASS_RS04825	WP_010882421.1	TPANIC_0977	TPANIC_RS04810	WP_010882421.1	100	D	>1	D	>1
TPASS_20979	TPASS_RS04835	WP_010882423.1	TPANIC_0979	TPANIC_RS04820	WP_010882423.1	100	D	>1	D	>1
TPASS_20980	TPASS_RS04840	WP_010882424.1	TPANIC_0980	TPANIC_RS04825	WP_010882424.1	100	ND	N/A	D	>1
TPASS_20981	TPASS_RS04845	WP_014505666.1	TPANIC_0981	TPANIC_RS04830	WP_014505666.1	100	ND	N/A	D	>1
TPASS_20982	TPASS_RS04850	WP_010882426.1	TPANIC_0982	TPANIC_RS04835	WP_010882426.1	100	ND	N/A	D	1
TPASS_20984	TPASS_RS04860	WP_010882428.1	TPANIC_0984	TPANIC_RS04845	WP_010882428.1	100	D	>1	D	>1
TPASS_20985	TPASS_RS04865	WP_010882429.1	TPANIC_0985	TPANIC_RS04850	WP_010882429.1	100	D	>1	D	>1
TPASS_20986	TPASS_RS04870	WP_010882430.1	TPANIC_0986	TPANIC_RS04855	WP_010882430.1	100	ND	N/A	D	>1
TPASS_20988	TPASS_RS04880	WP_014342681.1	TPANIC_0988	TPANIC_RS04865	WP_014342681.1	100	ND	N/A	D	>1
TPASS_20989	TPASS_RS04885	WP_235214055.1	TPANIC_0989	TPANIC_RS04870	WP_235214055.1	100	D	>1	D	>1
TPASS_20990	TPASS_RS04890	WP_010882434.1	TPANIC_0990	TPANIC_RS04875	WP_010882434.1	100	D	>1	D	>1
TPASS_20991	TPASS_RS04895	WP_010882435.1	TPANIC_0991	TPANIC_RS04880	WP_010882435.1	100	ND	N/A	ND	N/A
TPASS_20992	TPASS_RS04900	WP_010882436.1	TPANIC_0992	TPANIC_RS04885	WP_010882436.1	100	ND	N/A	D	>1
TPASS_20993	TPASS_RS04905	WP_014342852.1	TPANIC_0993	TPANIC_RS04890	WP_014342852.1	100	D	>1	D	>1
TPASS_20994	TPASS_RS04915	WP_235214132.1	TPANIC_0994	TPANIC_RS04900	WP_235214132.1	100	D	>1	D	>1
TPASS_20996	TPASS_RS04925	WP_010882440.1	TPANIC_0996	TPANIC_RS04910	WP_010882440.1	100	D	>1	D	>1
TPASS_20997	TPASS_RS04935	WP_014505674.1	TPANIC_0997	TPANIC_RS04920	WP_014505674.1	100	D	>1	D	>1
TPASS_20998	TPASS_RS04940	WP_014342854.1	TPANIC_0998	TPANIC_RS04925	WP_014342854.1	100	ND	N/A	D	>1
TPASS_20999	TPASS_RS04945	WP_010882443.1	TPANIC_0999	TPANIC_RS04930	WP_010882443.1	100	ND	N/A	D	>1
TPASS_21000	TPASS_RS04950	WP_237249917.1	TPANIC_1000	TPANIC_RS04935	WP_237249917.1	100	D	>1	D	>1
TPASS_21001	TPASS_RS04955	WP_010882445.1	TPANIC_1001	TPANIC_RS04940	WP_010882445.1	100	D	>1	D	>1
TPASS_21002	TPASS_RS04960	WP_014342691.1	TPANIC_1002	TPANIC_RS04945	WP_014342691.1	100	D	>1	D	>1
TPASS_21003	TPASS_RS04965	WP_010882447.1	TPANIC_1003	TPANIC_RS04950	WP_010882447.1	100	ND	N/A	D	1
TPASS_21004	TPASS_RS04970	WP_010882448.1	TPANIC_1004	TPANIC_RS04955	WP_010882448.1	100	D	>1	D	>1
TPASS_21005	TPASS_RS04975	WP_010882449.1	TPANIC_1005	TPANIC_RS04960	WP_010882449.1	100	D	>1	D	>1
TPASS_21006	TPASS_RS04980	WP_010882450.1	TPANIC_1006	TPANIC_RS04965	WP_010882450.1	100	D	>1	D	>1
TPASS_21007	TPASS_RS04985	WP_010882451.1	TPANIC_1007	TPANIC_RS04970	WP_010882451.1	100	D	>1	D	>1
TPASS_21008	TPASS_RS04990	WP_010882452.1	TPANIC_1008	TPANIC_RS04975	WP_010882452.1	100	D	>1	D	>1
TPASS_21009	TPASS_RS04995	WP_010882453.1	TPANIC_1009	TPANIC_RS04980	WP_010882453.1	100	ND	N/A	D	>1
TPASS_21010	TPASS_RS05000	WP_010882454.1	TPANIC_1010	TPANIC_RS04985	WP_010882454.1	100	D	>1	D	>1
TPASS_21011	TPASS_RS05005	WP_010882455.1	TPANIC_1011	TPANIC_RS04990	WP_010882455.1	100	ND	N/A	D	>1
TPASS_21012	TPASS_RS05010	WP_235214133.1	TPANIC_1012	TPANIC_RS04995	WP_235214133.1	100	ND	N/A	D	>1
TPASS_21013	TPASS_RS05015	WP_010882457.1	TPANIC_1013	TPANIC_RS05000	WP_010882457.1	100	D	>1	D	>1
TPASS_21014	TPASS_RS05020	WP_010882458.1	TPANIC_1014	TPANIC_RS05005	WP_010882458.1	100	ND	N/A	D	>1
TPASS_21015	TPASS_RS05025	WP_010882459.1	TPANIC_1015	TPANIC_RS05010	WP_010882459.1	100	D	>1	D	>1
TPASS_21016	TPASS_RS05030	WP_010882460.1	TPANIC_1016	TPANIC_RS05015	WP_010882460.1	100	D	>1	D	>1
TPASS_21017	TPASS_RS05035	WP_010882461.1	TPANIC_1017	TPANIC_RS05020	WP_010882461.1	100	D	>1	D	>1
TPASS_21018	TPASS_RS05045	WP_010882462.1	TPANIC_1018	TPANIC_RS05030	WP_010882462.1	100	D	>1	D	>1
TPASS_21019	TPASS_RS05050	WP_014505682.1	TPANIC_1019	TPANIC_RS05035	WP_014505682.1	100	D	>1	D	>1
TPASS_21020	TPASS_RS05055	WP_010882464.1	TPANIC_1020	TPANIC_RS05040	WP_010882464.1	100	D	>1	D	>1
TPASS_21021	TPASS_RS05060	WP_010882465.1	TPANIC_1021	TPANIC_RS05045	WP_010882465.1	100	D	>1	D	>1
TPASS_21022	TPASS_RS05065	WP_010882466.1	TPANIC_1022	TPANIC_RS05050	WP_010882466.1	100	ND	N/A	D	>1
TPASS_21024	TPASS_RS05075	WP_010882468.1	TPANIC_1024	TPANIC_RS05060	WP_010882468.1	100	D	>1	D	>1
TPASS_21025	TPASS_RS05080	WP_010882469.1	TPANIC_1025	TPANIC_RS05065	WP_010882469.1	100	D	>1	D	>1
TPASS_21026	TPASS_RS05090	WP_010882470.1	TPANIC_1026	TPANIC_RS05075	WP_010882470.1	100	D	>1	D	>1
TPASS_21027	TPASS_RS05095	WP_010882471.1	TPANIC_1027	TPANIC_RS05080	WP_010882471.1	100	D	>1	D	>1
TPASS_21028	TPASS_RS05100	WP_010882472.1	TPANIC_1028	TPANIC_RS05085	WP_010882472.1	100	ND	N/A	D	>1
TPASS_21029	TPASS_RS05105	WP_010882473.1	TPANIC_1029	TPANIC_RS05090	WP_010882473.1	100	D	>1	D	>1
TPASS_21032	TPASS_RS05115	WP_010882476.1	TPANIC_1032	TPANIC_RS05100	WP_010882476.1	100	ND	N/A	D	>1
TPASS_21033	TPASS_RS05120	WP_010882477.1	TPANIC_1033	TPANIC_RS05105	WP_010882477.1	100	ND	N/A	D	>1
TPASS_21034	TPASS_RS05125	WP_010882478.1	TPANIC_1034	TPANIC_RS05110	WP_010882478.1	100	ND	N/A	D	>1
TPASS_21035	TPASS_RS05130	WP_010882479.1	TPANIC_1035	TPANIC_RS05115	WP_010882479.1	100	D	>1	D	>1
TPASS_21036	TPASS_RS05135	WP_010882480.1	TPANIC_1036	TPANIC_RS05120	WP_010882480.1	100	ND	N/A	D	>1
TPASS_21037	TPASS_RS05140	WP_010882481.1	TPANIC_1037	TPANIC_RS05125	WP_010882481.1	100	ND	N/A	D	>1
TPASS_21038	TPASS_RS05145	WP_010882482.1	TPANIC_1038	TPANIC_RS05130	WP_010882482.1	100	D	>1	D	>1
TPASS_21039	TPASS_RS05150	WP_010882483.1	TPANIC_1039	TPANIC_RS05135	WP_010882483.1	100	D	>1	D	>1
TPASS_21040	TPASS_RS05155	WP_010882484.1	TPANIC_1040	TPANIC_RS05140	WP_010882484.1	100	ND	N/A	D	>1
TPASS_21041	TPASS_RS05160	WP_014342706.1	TPANIC_1041	TPANIC_RS05145	WP_014342706.1	100	D	>1	D	>1
TPASS_RS00240	TPASS_RS00240	WP_014342245.1	TPANIC_RS00240	TPANIC_RS00240	WP_014342245.1	100	ND	N/A	D	>1
TPASS_RS00400	TPASS_RS00400	WP_014342260.1	TPANIC_RS00400	TPANIC_RS00400	WP_014342260.1	100	D	>1	D	>1
TPASS_RS00405	TPASS_RS00405	WP_014342766.1	TPANIC_RS00405	TPANIC_RS00405	WP_014342766.1	100	D	>1	D	>1
TPASS_RS00695	TPASS_RS00695	WP_175393424.1	TPANIC_RS05460	TPANIC_RS05460	WP_175393424.1	100	ND	N/A	ND	N/A
TPASS_RS00760	TPASS_RS00760	WP_025267562.1	TPANIC_RS00750	TPANIC_RS00750	WP_025267562.1	100	ND	N/A	ND	N/A
TPASS_RS00895	TPASS_RS00895	WP_014342314.1	TPANIC_RS00885	TPANIC_RS00885	WP_014342314.1	100	ND	N/A	D	>1
TPASS_RS01050	TPASS_RS01050	WP_010881657.1	TPANIC_RS01040	TPANIC_RS01040	WP_010881657.1	100	ND	N/A	ND	N/A
TPASS_RS01265	TPASS_RS01265	WP_014342783.1	TPANIC_RS01255	TPANIC_RS01255	WP_014342783.1	100	D	>1	D	>1
TPASS_RS01335	TPASS_RS01335	WP_237250218.1	TPANIC_RS01325	TPANIC_RS01325	WP_237250218.1	100	ND	N/A	D	>1
TPASS_RS01710	TPASS_RS01710	WP_014505469.1	TPANIC_RS01700	TPANIC_RS01700	WP_014505469.1	100	ND	N/A	D	>1
TPASS_RS01855	TPASS_RS01855	WP_235214094.1	TPANIC_RS01845	TPANIC_RS01845	WP_235214094.1	100	D	>1	D	>1
TPASS_RS02220	TPASS_RS02220	WP_014342432.1	TPANIC_RS02215	TPANIC_RS02215	WP_014342432.1	100	ND	N/A	D	>1
TPASS_RS03230	TPASS_RS03230	WP_237249907.1	TPANIC_RS03225	TPANIC_RS03225	WP_237249907.1	100	D	>1	D	>1
TPASS_RS03470	TPASS_RS03470	WP_014505579.1	TPANIC_RS03465	TPANIC_RS03465	WP_014505579.1	100	D	>1	D	>1
TPASS_RS04510	TPASS_RS04510	WP_013945483.1	TPANIC_RS04495	TPANIC_RS04495	WP_013945483.1	100	D	>1	D	>1
TPASS_RS04875	TPASS_RS04875	WP_175393422.1	TPANIC_RS04860	TPANIC_RS04860	WP_175393422.1	100	ND	N/A	D	>1
TPASS_RS05070	TPASS_RS05070	WP_010882467.1	TPANIC_1023	TPANIC_RS05055	WP_010882467.1	100	D	>1	D	>1
TPASS_RS05220	TPASS_RS05220	WP_025267561.1	TPANIC_RS05215	TPANIC_RS05215	WP_025267561.1	100	ND	N/A	ND	N/A
TPASS_RS05290	TPASS_RS05290	WP_014342403.1	TPANIC_RS05280	TPANIC_RS05280	WP_014342403.1	100	ND	N/A	ND	N/A
TPASS_RS05530	TPASS_RS05530	WP_013945579.1	TPANIC_RS05520	TPANIC_RS05520	WP_013945579.1	100	ND	N/A	ND	N/A
TPASS_RS05565	TPASS_RS05565	WP_235214118.1	TPANIC_RS05575	TPANIC_RS05575	WP_235214118.1	100	ND	N/A	ND	N/A
TPASS_RS05590	TPASS_RS05590	WP_235214114.1	TPANIC_RS05600	TPANIC_RS05600	WP_235214114.1	100	ND	N/A	ND	N/A
TPASS_RS05595	TPASS_RS05595	WP_075743341.1	TPANIC_RS05605	TPANIC_RS05605	WP_075743341.1	100	ND	N/A	ND	N/A
TPASS_RS05620	TPASS_RS05620	WP_235214131.1	TPANIC_RS05630	TPANIC_RS05630	WP_235214131.1	100	ND	N/A	ND	N/A
TPASS_RS05625	TPASS_RS05625	WP_235214054.1	TPANIC_RS05635	TPANIC_RS05635	WP_235214054.1	100	ND	N/A	ND	N/A
TPASS_20018	TPASS_RS00070	WP_015026135.1	TPANIC_0018	TPANIC_RS00070	WP_014342760.1	99.9	D	>1	D	>1
TPASS_20033	TPASS_RS00165	WP_012460511.1	TPANIC_0033	TPANIC_RS00165	WP_235214063.1	92.1	ND	N/A	D	>1
TPASS_20038	TPASS_RS00190	WP_235214064.1	TPANIC_0038	TPANIC_RS00190	WP_010881487.1	96.9	ND	N/A	D	>1
TPASS_20040	TPASS_RS00200	WP_237249920.1	TPANIC_0040	TPANIC_RS00200	WP_014505388.1	99	D	>1	D	>1
TPASS_20046	TPASS_RS00225	WP_010881495.1	TPANIC_0046	TPANIC_RS00225	WP_237249921.1	89.3	D	>1	D	>1
TPASS_20051	TPASS_RS00250	WP_012460512.1	TPANIC_0051	TPANIC_RS00250	WP_010881500.1	99.7	D	>1	D	>1
TPASS_20073	TPASS_RS00355	WP_237250214.1	TPANIC_0073	TPANIC_RS00355	WP_235214067.1	99.8	D	>1	D	>1
TPASS_20079	TPASS_RS00385	WP_025267550.1	TPANIC_0079	TPANIC_RS00385	WP_014505402.1	99.9	D	>1	D	>1
TPASS_20115	TPASS_RS00580	WP_012460517.1	TPANIC_0115	TPANIC_RS00580	WP_010881564.1	99.6	D	>1	D	>1
TPASS_20117	TPASS_RS00590	WP_016479998.1	TPANIC_0117	TPANIC_RS00590	WP_010881566.1	98.3	D	>1	D	>1
TPASS_20131	TPASS_RS00675	WP_015026144.1	TPANIC_0131	TPANIC_RS00665	WP_010881566.1	78.9	D	>1	D	>1
TPASS_20134	TPASS_RS00690	WP_012460522.1	TPANIC_0134	TPANIC_RS00680	WP_010881582.1	99.7	D	>1	D	>1
TPASS_20136	TPASS_RS00705	WP_012460523.1	TPANIC_0136	TPANIC_RS00695	WP_237253590.1	90.9	D	>1	D	>1
TPASS_20147	TPASS_RS00765	WP_012460525.1	TPANIC_0147	TPANIC_RS00755	WP_010881594.1	99.8	D	>1	D	>1
TPASS_20179	TPASS_RS00905	WP_237250217.1	TPANIC_0179	TPANIC_RS00895	WP_235214075.1	99.1	D	>1	D	>1
TPASS_20222	TPASS_RS01115	WP_010881670.1	TPANIC_0222	TPANIC_RS01105	WP_237249927.1	95.9	D	>1	D	>1
TPASS_20230	TPASS_RS01170	WP_012460528.1	TPANIC_0230	TPANIC_RS01160	WP_010881678.1	99.8	D	>1	D	>1
TPASS_20233	TPASS_RS01180	WP_012460529.1	TPANIC_0233	TPANIC_RS01170	WP_010881681.1	99.4	D	>1	D	>1
TPASS_20252	TPASS_RS01280	WP_012460530.1	TPANIC_0252	TPANIC_RS01270	WP_010881701.1	99.8	ND	N/A	D	>1
TPASS_20258	TPASS_RS01310	WP_012460531.1	TPANIC_0258	TPANIC_RS01300	WP_010881707.1	99.6	ND	N/A	D	>1
TPASS_20265	TPASS_RS01345	WP_012460532.1	TPANIC_0265	TPANIC_RS01335	WP_010881714.1	99.8	ND	N/A	D	>1
TPASS_20286	TPASS_RS01445	WP_237250219.1	TPANIC_0286	TPANIC_RS01435	WP_014505450.1	99.7	D	>1	D	>1
TPASS_20297	TPASS_RS01485	WP_237250220.1	TPANIC_0297	TPANIC_RS01475	WP_014505451.1	99.6	D	>1	D	>1
TPASS_20300	TPASS_RS01495	WP_235214084.1	TPANIC_0300	TPANIC_RS01485	WP_237253591.1	99.8	D	>1	D	>1
TPASS_20304	TPASS_RS01515	WP_012460536.1	TPANIC_0304	TPANIC_RS01505	WP_010881753.1	99.7	D	>1	D	>1
TPASS_20310	TPASS_RS01545	WP_237250221.1	TPANIC_0310	TPANIC_RS01535	WP_042491858.1	99.1	ND	N/A	D	>1
TPASS_20313	TPASS_RS01555	WP_015026156.1	TPANIC_0313	TPANIC_RS01545	WP_010881762.1	99.9	D	>1	D	>1
TPASS_20316	TPASS_RS01565	WP_237250222.1	TPANIC_0316	TPANIC_RS01555	WP_235214086.1	98.6	ND	N/A	ND	N/A
TPASS_20317	TPASS_RS01570	WP_015026157.1	TPANIC_0317	TPANIC_RS01560	WP_010881765.1	97.5	ND	N/A	D	>1
TPASS_20319	TPASS_RS01575	WP_012460539.1	TPANIC_0319	TPANIC_RS01565	WP_010881767.1	99.7	D	>1	D	>1
TPASS_20326	TPASS_RS01600	WP_041610093.1	TPANIC_0326	TPANIC_RS01590	WP_014342788.1	98.9	D	>1	D	>1
TPASS_20330	TPASS_RS01625	WP_012460541.1	TPANIC_0330	TPANIC_RS01615	WP_010881778.1	99.8	D	>1	D	>1
TPASS_20341	TPASS_RS01680	WP_016480002.1	TPANIC_0341	TPANIC_RS01670	WP_010881789.1	99.8	D	>1	D	>1
TPASS_20346	TPASS_RS01705	WP_237250223.1	TPANIC_0346	TPANIC_RS01695	WP_237250500.1	99.1	ND	N/A	D	>1
TPASS_20381	TPASS_RS01875	WP_012460543.1	TPANIC_0381	TPANIC_RS01865	WP_010881829.1	99.6	ND	N/A	D	>1
TPASS_20387	TPASS_RS01900	WP_012460544.1	TPANIC_0387	TPANIC_RS01890	WP_010881835.1	99.7	ND	N/A	D	1
TPASS_20389	TPASS_RS01910	WP_012460545.1	TPANIC_0389	TPANIC_RS01900	WP_010881837.1	99.8	D	>1	D	>1
TPASS_20392	TPASS_RS01925	WP_042491875.1	TPANIC_0392	TPANIC_RS01915	WP_014505485.1	96	D	>1	D	>1
TPASS_20394	TPASS_RS01935	WP_012460546.1	TPANIC_0394	TPANIC_RS01925	WP_010881842.1	99.9	D	1	D	>1
TPASS_20402	TPASS_RS01975	WP_015026159.1	TPANIC_0402	TPANIC_RS01965	WP_010881850.1	99.8	D	>1	D	>1
TPASS_20408	TPASS_RS02005	WP_012460547.1	TPANIC_0408	TPANIC_RS01995	WP_010881856.1	99.9	D	>1	D	>1
TPASS_20430	TPASS_RS02110	WP_012460548.1	TPANIC_0430	TPANIC_RS02100	WP_010881878.1	99.3	ND	N/A	D	1
TPASS_20431	TPASS_RS02115	WP_012460549.1	TPANIC_0431	TPANIC_RS02105	WP_010881879.1	99.6	ND	N/A	D	>1
TPASS_20433	TPASS_RS02125	WP_016480003.1	TPANIC_0433	TPANIC_RS02115	WP_014342796.1	99.3	D	>1	D	>1
TPASS_20443	TPASS_RS02170	WP_014505501.1	TPANIC_0443	TPANIC_RS02160	WP_010881891.1	93.3	D	>1	D	>1
TPASS_20449	TPASS_RS02200	WP_012460552.1	TPANIC_0449	TPANIC_RS02190	WP_010881897.1	99.5	D	>1	D	>1
TPASS_20461	TPASS_RS02260	WP_235214106.1	TPANIC_0461	TPANIC_RS02255	WP_237249932.1	81.1	ND	N/A	D	>1
TPASS_20462	TPASS_RS02265	WP_041608813.1	TPANIC_0462	TPANIC_RS02260	WP_014342800.1	98.6	D	>1	D	>1
TPASS_20470	TPASS_RS02290	WP_012460555.1	TPANIC_0470	TPANIC_RS02285	WP_010881919.1	84.8	D	>1	D	>1
TPASS_20471	TPASS_RS02295	WP_237250225.1	TPANIC_0471	TPANIC_RS02290	WP_014505513.1	99.8	D	>1	D	>1
TPASS_20473	TPASS_RS02305	WP_012460557.1	TPANIC_0473	TPANIC_RS02300	WP_010881922.1	99.5	ND	N/A	ND	N/A
TPASS_20479	TPASS_RS02335	WP_235214109.1	TPANIC_0479	TPANIC_RS02330	WP_237250226.1	91.5	D	>1	D	>1
TPASS_20481	TPASS_RS02345	WP_015026168.1	TPANIC_0481	TPANIC_RS02340	WP_014342801.1	99.9	D	>1	D	>1
TPASS_20488	TPASS_RS02375	WP_012460561.1	TPANIC_0488	TPANIC_RS02370	WP_010881937.1	99.5	D	>1	D	>1
TPASS_20500	TPASS_RS02440	WP_012460562.1	TPANIC_0500	TPANIC_RS02435	WP_010881949.1	99.8	D	>1	D	>1
TPASS_20501	TPASS_RS02445	WP_012460563.1	TPANIC_0501	TPANIC_RS02440	WP_010881950.1	99.8	ND	N/A	D	1
TPASS_20513	TPASS_RS02515	WP_010881962.1	TPANIC_0513	TPANIC_RS02510	WP_237249936.1	97.5	D	>1	D	>1
TPASS_20515	TPASS_RS02525	WP_012460565.1	TPANIC_0515	TPANIC_RS02520	WP_010881964.1	99	D	>1	D	>1
TPASS_20529	TPASS_RS02600	WP_012460566.1	TPANIC_0529	TPANIC_RS02595	WP_010881977.1	99.8	D	>1	D	>1
TPASS_20544	TPASS_RS02675	WP_012460567.1	TPANIC_0544	TPANIC_RS02670	WP_010881991.1	99.7	D	>1	D	>1
TPASS_20548	TPASS_RS02700	WP_237253737.1	TPANIC_0548	TPANIC_RS02695	WP_237253586.1	94	ND	N/A	D	>1
TPASS_20554	TPASS_RS02735	WP_237250185.1	TPANIC_0554	TPANIC_RS02730	WP_235214002.1	99.5	ND	N/A	D	>1
TPASS_20559	TPASS_RS02760	WP_012460570.1	TPANIC_0559	TPANIC_RS02755	WP_010882006.1	99.5	D	>1	D	>1
TPASS_20560	TPASS_RS02765	WP_014342485.1	TPANIC_0560	TPANIC_RS02760	WP_014342805.1	99.8	D	>1	D	>1
TPASS_20571	TPASS_RS02825	WP_012460572.1	TPANIC_0571	TPANIC_RS02820	WP_010882018.1	99.5	D	>1	D	>1
TPASS_20574	TPASS_RS02835	WP_012460573.1	TPANIC_0574	TPANIC_RS02830	WP_010882021.1	99.8	D	>1	D	>1
TPASS_20577	TPASS_RS02850	WP_237250187.1	TPANIC_0577	TPANIC_RS02845	WP_014505540.1	99.8	D	>1	D	>1
TPASS_20584	TPASS_RS02880	WP_012460576.1	TPANIC_0584	TPANIC_RS02875	WP_010882030.1	99.8	D	>1	D	>1
TPASS_20591	TPASS_RS02905	WP_041608826.1	TPANIC_0591	TPANIC_RS02900	WP_013945224.1	99.7	ND	N/A	D	>1
TPASS_20593	TPASS_RS02935	WP_208652411.1	TPANIC_0593	TPANIC_RS02930	WP_014505547.1	94.5	D	>1	D	>1
TPASS_20594	TPASS_RS02940	WP_014342501.1	TPANIC_0594	TPANIC_RS02935	WP_014342808.1	99.5	D	>1	D	>1
TPASS_20598	TPASS_RS02955	WP_012460579.1	TPANIC_0598	TPANIC_RS02950	WP_016484223.1	99.9	D	>1	D	>1
TPASS_20610	TPASS_RS03020	WP_237250190.1	TPANIC_0610	TPANIC_RS03015	WP_237249906.1	90.5	D	>1	D	>1
TPASS_20618	TPASS_RS03060	WP_010882064.1	TPANIC_0618	TPANIC_RS03055	WP_014342809.1	92.2	ND	N/A	D	>1
TPASS_20619	TPASS_RS03065	WP_237253740.1	TPANIC_0619	TPANIC_RS03060	WP_235214123.1	99.1	ND	N/A	ND	N/A
TPASS_20620	TPASS_RS03070	WP_016480005.1	TPANIC_0620	TPANIC_RS03065	WP_014342810.1	98.7	ND	N/A	D	>1
TPASS_20621	TPASS_RS03075	WP_016480006.1	TPANIC_0621	TPANIC_RS03070	WP_010882067.1	99.7	D	>1	D	>1
TPASS_20630	TPASS_RS03120	WP_012460582.1	TPANIC_0630	TPANIC_RS03115	WP_010882076.1	99.7	D	>1	D	>1
TPASS_20644	TPASS_RS03200	WP_012460583.1	TPANIC_0644	TPANIC_RS03195	WP_010882089.1	99.8	D	>1	D	>1
TPASS_20667	TPASS_RS03305	WP_041608818.1	TPANIC_0667	TPANIC_RS03300	WP_014342816.1	99.8	D	>1	D	>1
TPASS_20668	TPASS_RS03315	WP_012460585.1	TPANIC_0668	TPANIC_RS03310	WP_010882113.1	99	ND	N/A	D	1
TPASS_20675	TPASS_RS03350	WP_235214017.1	TPANIC_0675	TPANIC_RS03345	WP_237249909.1	89.4	D	>1	D	>1
TPASS_20721	TPASS_RS03585	WP_012460587.1	TPANIC_0721	TPANIC_RS03580	WP_010882166.1	99.7	D	>1	D	>1
TPASS_20740	TPASS_RS03675	WP_014505589.1	TPANIC_0740	TPANIC_RS03670	WP_237250196.1	97.1	D	>1	D	>1
TPASS_20746	TPASS_RS03705	WP_012460588.1	TPANIC_0746	TPANIC_RS03700	WP_010882191.1	99.9	D	>1	D	>1
TPASS_20748	TPASS_RS03715	WP_012460589.1	TPANIC_0748	TPANIC_RS03710	WP_010882193.1	99.9	D	>1	D	>1
TPASS_20770	TPASS_RS03815	WP_237250199.1	TPANIC_0770	TPANIC_RS03810	WP_237250495.1	99.8	D	>1	D	>1
TPASS_20790	TPASS_RS03920	WP_235214033.1	TPANIC_0790	TPANIC_RS03915	WP_237253588.1	99.9	D	>1	D	>1
TPASS_20793	TPASS_RS03935	WP_012460592.1	TPANIC_0793	TPANIC_RS03930	WP_010882238.1	99.8	D	>1	D	>1
TPASS_20800	TPASS_RS03965	WP_235214034.1	TPANIC_0800	TPANIC_RS03960	WP_237249937.1	97.5	ND	N/A	D	1
TPASS_20804	TPASS_RS03985	WP_012460593.1	TPANIC_0804	TPANIC_RS03980	WP_010882249.1	99.7	D	>1	D	>1
TPASS_20820	TPASS_RS04060	WP_235214037.1	TPANIC_0820	TPANIC_RS04055	WP_237250496.1	99.6	D	>1	D	>1
TPASS_20841	TPASS_RS04165	WP_025267611.1	TPANIC_0841	TPANIC_RS04160	WP_014342830.1	99.8	D	>1	D	>1
TPASS_20854	TPASS_RS04230	WP_012460596.1	TPANIC_0854	TPANIC_RS04225	WP_010882298.1	99.9	D	>1	D	>1
TPASS_20858	TPASS_RS04245	WP_012460597.1	TPANIC_0858	TPANIC_RS04240	WP_010882302.1	99.8	D	>1	D	>1
TPASS_20865	TPASS_RS04275	WP_012460598.1	TPANIC_0865	TPANIC_RS04270	WP_010882309.1	99.4	D	>1	D	>1
TPASS_20872	TPASS_RS04310	WP_012460601.1	TPANIC_0872	TPANIC_RS04300	WP_010882315.1	99.9	D	>1	D	>1
TPASS_20877	TPASS_RS04335	WP_012460602.1	TPANIC_0877	TPANIC_RS04325	WP_010882320.1	99.7	D	>1	D	>1
TPASS_20912	TPASS_RS04500	WP_041608821.1	TPANIC_0912	TPANIC_RS04485	WP_014342841.1	99.8	D	>1	D	>1
TPASS_20936	TPASS_RS04625	WP_235214049.1	TPANIC_0936	TPANIC_RS04610	WP_010882379.1	94.1	ND	N/A	D	>1
TPASS_20952	TPASS_RS04705	WP_235214050.1	TPANIC_0952	TPANIC_RS04690	WP_014505657.1	99.7	D	>1	D	>1
TPASS_20958	TPASS_RS04735	WP_012460609.1	TPANIC_0958	TPANIC_RS04720	WP_010882402.1	99.8	ND	N/A	D	>1
TPASS_20966	TPASS_RS04775	WP_237250206.1	TPANIC_0966	TPANIC_RS04760	WP_237250497.1	99.4	D	>1	D	>1
TPASS_20968	TPASS_RS04785	WP_237249915.1	TPANIC_0968	TPANIC_RS04770	WP_237250498.1	99.8	D	>1	D	>1
TPASS_20972	TPASS_RS04800	WP_010882416.1	TPANIC_0972	TPANIC_RS04785	WP_237249916.1	96.4	D	>1	D	>1
TPASS_20978	TPASS_RS04830	WP_014505663.1	TPANIC_0978	TPANIC_RS04815	WP_237253589.1	99.5	D	>1	D	>1
TPASS_20995	TPASS_RS04920	WP_041608828.1	TPANIC_0995	TPANIC_RS04905	WP_014342687.1	99.8	D	>1	D	>1
TPASS_21031	TPASS_RS05110	WP_175393426.1	TPANIC_1031	TPANIC_RS05095	WP_014505688.1	95.9	D	>1	D	>1
TPASS_RS00325	TPASS_RS00325	WP_041608822.1	TPANIC_RS00325	TPANIC_RS00325	WP_042506546.1	99.7	D	>1	D	>1
TPASS_RS00660	TPASS_RS00660	WP_014342282.1	TPANIC_RS05555	TPANIC_RS05555	WP_175608052.1	81.8	ND	N/A	ND	N/A
TPASS_RS02370	TPASS_RS02370	WP_237250299.1	TPANIC_RS02365	TPANIC_RS02365	WP_237260094.1	93.3	D	>1	ND	N/A
TPASS_RS02615	TPASS_RS02615	WP_080637337.1	TPANIC_RS02610	TPANIC_RS02610	WP_013945170.1	99	ND	N/A	D	>1
TPASS_RS05480	TPASS_RS05480	WP_175393421.1	TPANIC_RS05470	TPANIC_RS05470	WP_175393427.1	97.8	ND	N/A	ND	N/A
TPASS_RS05535	TPASS_RS05535	WP_237249918.1	TPANIC_RS05525	TPANIC_RS05525	WP_237250230.1	83.2	ND	N/A	ND	N/A
TPASS_RS05540	TPASS_RS05540	WP_014505382.1	TPANIC_RS05535	TPANIC_RS05535	WP_237250208.1	77.6	ND	N/A	ND	N/A
TPASS_20039	TPASS_RS00195	WP_014342241.1				N/A	ND	N/A	ND	N/A
TPASS_20318	TPASS_RS05250	WP_010881766.1				N/A	ND	N/A	ND	N/A
TPASS_RS05215	TPASS_RS05215	WP_175393425.1				N/A	ND	N/A	ND	N/A
TPASS_20006	TPASS_RS00035	WP_014342229.1	TPANIC_0007	TPANIC_RS00035	pseudo	64.1	D	>1	D	>1
TPASS_20127	TPASS_RS00655	WP_012460519.1	TPANIC_RS05550	TPANIC_RS05550	pseudo	56.3	ND	N/A	ND	N/A
TPASS_RS05380	TPASS_RS05380	pseudo	TPANIC_0868	TPANIC_RS04285	WP_010882311.1	62.6	D	>1	D	>1
TPASS_20924	TPASS_RS04565	pseudo	TPANIC_0924	TPANIC_RS04550	WP_010882367.1	67.9	ND	N/A	D	>1
TPASS_RS04790	TPASS_RS04790	pseudo	TPANIC_0969	TPANIC_RS04775	WP_010882413.1	95	D	>1	D	>1
TPASS_20250b	TPASS_RS05235	pseudo	TPANIC_0250b	TPANIC_RS05230	pseudo	100	ND	N/A	D	>1
TPASS_20856	TPASS_RS04240	pseudo	TPANIC_0856	TPANIC_RS04235	pseudo	100	ND	N/A	D	>1
TPASS_20897	TPASS_RS05385	pseudo	TPANIC_0897	TPANIC_RS04420	pseudo	83.8	D	>1	D	>1

## Sheet: Nichols-SS14 Comparsion
Supplementary Table S6_sheet 2. Expression-based comparative analyses of all T. pallidum Nichols proteins and the corresponding proteins from T. pallidum SS14.
Proteins highlighed in green were found to have identical accession numbers across strains.
Proteins highlighted in blue did not have an identical accession number in the other strain, so an equivalent protein was found using sequence alignment.
Cells highlighted in red indicate proteins that did not have an identical accession number in the other strain, and sequence alignment failed to find an equivalent in the other strain.
Proteins highlighted in yellow indicate pseudo proteins which did not have an accession number or sequence attributed to it.
D: Protein detected; ND: Protein not detected; N/A: Not applicable.
Nichols Old Locus Tag	Nichols New Locus Tag	Nichols NCBI Accession Number	SS14 Old Locus Tag	SS14 New Locus Tag	SS14 NCBI Accession Number	Sequence Identity (%)	Protein Detected in Nichols (Houston et al., 2024)	No. of Peptides Detected in Nichols (Houston et al., 2024)	Protein Detected in SS14 (Present Study)	No. of Peptides Detected in SS14 (Present Study)
TPANIC_0001	TPANIC_RS00005	WP_010881451.1	TPASS_20001	TPASS_RS00005	WP_010881451.1	100	D	>1	D	>1
TPANIC_0002	TPANIC_RS00010	WP_010881452.1	TPASS_20002	TPASS_RS00010	WP_010881452.1	100	D	>1	D	>1
TPANIC_0003	TPANIC_RS00015	WP_014342226.1	TPASS_20003	TPASS_RS00015	WP_014342226.1	100	D	>1	ND	N/A
TPANIC_0004	TPANIC_RS00020	WP_010881454.1	TPASS_20004	TPASS_RS00020	WP_010881454.1	100	ND	N/A	ND	N/A
TPANIC_0005	TPANIC_RS00025	WP_010881455.1	TPASS_20005	TPASS_RS00025	WP_010881455.1	100	D	>1	D	>1
TPANIC_0011	TPANIC_RS00045	WP_010881460.1	TPASS_20011	TPASS_RS00045	WP_010881460.1	100	D	>1	D	>1
TPANIC_0013	TPANIC_RS00050	WP_014342231.1	TPASS_20013	TPASS_RS00050	WP_014342231.1	100	D	>1	D	>1
TPANIC_0015	TPANIC_RS00055	WP_010881464.1	TPASS_20015	TPASS_RS00055	WP_010881464.1	100	D	>1	D	>1
TPANIC_0016	TPANIC_RS00060	WP_014505385.1	TPASS_20016	TPASS_RS00060	WP_014505385.1	100	D	>1	ND	N/A
TPANIC_0017	TPANIC_RS00065	WP_010881466.1	TPASS_20017	TPASS_RS00065	WP_010881466.1	100	D	>1	D	>1
TPANIC_0020	TPANIC_RS00075	WP_235214060.1	TPASS_20020	TPASS_RS00075	WP_235214060.1	100	D	>1	D	>1
TPANIC_0021	TPANIC_RS00105	WP_010881470.1	TPASS_20021	TPASS_RS00105	WP_010881470.1	100	ND	N/A	ND	N/A
TPANIC_0022	TPANIC_RS00110	WP_010881471.1	TPASS_20022	TPASS_RS00110	WP_010881471.1	100	D	>1	ND	N/A
TPANIC_0023	TPANIC_RS00115	WP_010881472.1	TPASS_20023	TPASS_RS00115	WP_010881472.1	100	D	>1	ND	N/A
TPANIC_0024	TPANIC_RS00120	WP_010881473.1	TPASS_20024	TPASS_RS00120	WP_010881473.1	100	D	>1	ND	N/A
TPANIC_0025	TPANIC_RS00125	WP_010881474.1	TPASS_20025	TPASS_RS00125	WP_010881474.1	100	D	>1	D	>1
TPANIC_0026	TPANIC_RS00130	WP_010881475.1	TPASS_20026	TPASS_RS00130	WP_010881475.1	100	D	>1	D	>1
TPANIC_0027	TPANIC_RS00135	WP_235214061.1	TPASS_20027	TPASS_RS00135	WP_235214061.1	100	ND	N/A	ND	N/A
TPANIC_0028	TPANIC_RS00140	WP_235214062.1	TPASS_20028	TPASS_RS00140	WP_235214062.1	100	D	>1	ND	N/A
TPANIC_0029	TPANIC_RS00145	WP_010881478.1	TPASS_20029	TPASS_RS00145	WP_010881478.1	100	D	>1	D	>1
TPANIC_0030	TPANIC_RS00150	WP_010881479.1	TPASS_20030	TPASS_RS00150	WP_010881479.1	100	D	>1	D	>1
TPANIC_0031	TPANIC_RS00155	WP_010881480.1	TPASS_20031	TPASS_RS00155	WP_010881480.1	100	ND	N/A	ND	N/A
TPANIC_0032	TPANIC_RS00160	WP_010881481.1	TPASS_20032	TPASS_RS00160	WP_010881481.1	100	D	>1	ND	N/A
TPANIC_0034	TPANIC_RS00170	WP_010881483.1	TPASS_20034	TPASS_RS00170	WP_010881483.1	100	D	>1	D	>1
TPANIC_0035	TPANIC_RS00175	WP_010881484.1	TPASS_20035	TPASS_RS00175	WP_010881484.1	100	D	>1	ND	N/A
TPANIC_0036	TPANIC_RS00180	WP_010881485.1	TPASS_20036	TPASS_RS00180	WP_010881485.1	100	ND	N/A	ND	N/A
TPANIC_0037	TPANIC_RS00185	WP_010881486.1	TPASS_20037	TPASS_RS00185	WP_010881486.1	100	D	>1	D	>1
TPANIC_0042	TPANIC_RS00205	WP_010881491.1	TPASS_20042	TPASS_RS00205	WP_010881491.1	100	D	>1	D	>1
TPANIC_0043	TPANIC_RS00210	WP_014505391.1	TPASS_20043	TPASS_RS00210	WP_014505391.1	100	D	>1	D	>1
TPANIC_0044	TPANIC_RS00215	WP_010881493.1	TPASS_20044	TPASS_RS00215	WP_010881493.1	100	D	>1	D	>1
TPANIC_0045	TPANIC_RS00220	WP_010881494.1	TPASS_20045	TPASS_RS00220	WP_010881494.1	100	D	>1	D	>1
TPANIC_0047	TPANIC_RS00230	WP_010881496.1	TPASS_20047	TPASS_RS00230	WP_010881496.1	100	D	>1	D	>1
TPANIC_0048	TPANIC_RS00235	WP_010881497.1	TPASS_20048	TPASS_RS00235	WP_010881497.1	100	D	>1	ND	N/A
TPANIC_0050	TPANIC_RS00245	WP_010881499.1	TPASS_20050	TPASS_RS00245	WP_010881499.1	100	D	>1	D	>1
TPANIC_0052	TPANIC_RS00255	WP_014342246.1	TPASS_20052	TPASS_RS00255	WP_014342246.1	100	D	>1	ND	N/A
TPANIC_0053	TPANIC_RS00260	WP_010881502.1	TPASS_20053	TPASS_RS00260	WP_010881502.1	100	D	>1	D	>1
TPANIC_0054	TPANIC_RS00265	WP_010881503.1	TPASS_20054	TPASS_RS00265	WP_010881503.1	100	D	>1	D	>1
TPANIC_0055	TPANIC_RS00270	WP_010881504.1	TPASS_20055	TPASS_RS00270	WP_010881504.1	100	D	>1	ND	N/A
TPANIC_0056	TPANIC_RS00275	WP_010881505.1	TPASS_20056	TPASS_RS00275	WP_010881505.1	100	D	>1	D	>1
TPANIC_0057	TPANIC_RS00280	WP_010881506.1	TPASS_20057	TPASS_RS00280	WP_010881506.1	100	D	>1	ND	N/A
TPANIC_0058	TPANIC_RS00285	WP_010881507.1	TPASS_20058	TPASS_RS00285	WP_010881507.1	100	D	>1	D	>1
TPANIC_0059	TPANIC_RS05175	WP_010881508.1	TPASS_20059	TPASS_RS05190	WP_010881508.1	100	ND	N/A	ND	N/A
TPANIC_0060	TPANIC_RS00290	WP_010881509.1	TPASS_20060	TPASS_RS00290	WP_010881509.1	100	D	>1	D	>1
TPANIC_0061	TPANIC_RS00295	WP_010881510.1	TPASS_20061	TPASS_RS00295	WP_010881510.1	100	D	>1	D	>1
TPANIC_0062	TPANIC_RS00300	WP_010881511.1	TPASS_20062	TPASS_RS00300	WP_010881511.1	100	D	>1	D	>1
TPANIC_0063	TPANIC_RS00305	WP_010881512.1	TPASS_20063	TPASS_RS00305	WP_010881512.1	100	D	>1	D	>1
TPANIC_0064	TPANIC_RS00310	WP_010881513.1	TPASS_20064	TPASS_RS00310	WP_010881513.1	100	D	>1	ND	N/A
TPANIC_0065	TPANIC_RS00315	WP_025267548.1	TPASS_20065	TPASS_RS00315	WP_025267548.1	100	D	>1	ND	N/A
TPANIC_0066	TPANIC_RS00320	WP_010881515.1	TPASS_20066	TPASS_RS00320	WP_010881515.1	100	D	>1	D	>1
TPANIC_0068	TPANIC_RS00330	WP_010881517.1	TPASS_20068	TPASS_RS00330	WP_010881517.1	100	D	>1	D	>1
TPANIC_0069	TPANIC_RS00335	WP_014342765.1	TPASS_20069	TPASS_RS00335	WP_014342765.1	100	D	>1	D	>1
TPANIC_0070	TPANIC_RS00340	WP_010881519.1	TPASS_20070	TPASS_RS00340	WP_010881519.1	100	D	1	ND	N/A
TPANIC_0071	TPANIC_RS00345	WP_010881520.1	TPASS_20071	TPASS_RS00345	WP_010881520.1	100	D	>1	D	>1
TPANIC_0072	TPANIC_RS00350	WP_010881521.1	TPASS_20072	TPASS_RS00350	WP_010881521.1	100	D	>1	D	>1
TPANIC_0074	TPANIC_RS00360	WP_014505399.1	TPASS_20074	TPASS_RS00360	WP_014505399.1	100	D	>1	D	>1
TPANIC_0075	TPANIC_RS00365	WP_010881524.1	TPASS_20075	TPASS_RS00365	WP_010881524.1	100	D	>1	ND	N/A
TPANIC_0076	TPANIC_RS00370	WP_014342258.1	TPASS_20076	TPASS_RS00370	WP_014342258.1	100	D	>1	ND	N/A
TPANIC_0077	TPANIC_RS00375	WP_010881526.1	TPASS_20077	TPASS_RS00375	WP_010881526.1	100	D	>1	D	>1
TPANIC_0078	TPANIC_RS00380	WP_010881527.1	TPASS_20078	TPASS_RS00380	WP_010881527.1	100	D	>1	D	>1
TPANIC_0080	TPANIC_RS00390	WP_010881529.1	TPASS_20080	TPASS_RS00390	WP_010881529.1	100	D	>1	ND	N/A
TPANIC_0081	TPANIC_RS00395	WP_010881530.1	TPASS_20081	TPASS_RS00395	WP_010881530.1	100	D	>1	ND	N/A
TPANIC_0084	TPANIC_RS00410	WP_010881533.1	TPASS_20084	TPASS_RS00410	WP_010881533.1	100	D	>1	D	>1
TPANIC_0085	TPANIC_RS00415	WP_010881534.1	TPASS_20085	TPASS_RS00415	WP_010881534.1	100	D	>1	D	>1
TPANIC_0086	TPANIC_RS00420	WP_014505404.1	TPASS_20086	TPASS_RS00420	WP_014505404.1	100	D	>1	D	>1
TPANIC_0087	TPANIC_RS05640	WP_014342264.1	TPASS_20087	TPASS_RS05630	WP_014342264.1	100	D	>1	ND	N/A
TPANIC_0088	TPANIC_RS00430	WP_010881537.1	TPASS_20088	TPASS_RS00430	WP_010881537.1	100	D	>1	D	>1
TPANIC_0089	TPANIC_RS00435	WP_010881538.1	TPASS_20089	TPASS_RS00435	WP_010881538.1	100	D	>1	D	>1
TPANIC_0090	TPANIC_RS00440	WP_010881539.1	TPASS_20090	TPASS_RS00440	WP_010881539.1	100	D	>1	D	>1
TPANIC_0091	TPANIC_RS00445	WP_010881540.1	TPASS_20091	TPASS_RS00445	WP_010881540.1	100	D	>1	D	>1
TPANIC_0092	TPANIC_RS00450	WP_013944800.1	TPASS_20092	TPASS_RS00450	WP_013944800.1	100	D	>1	D	>1
TPANIC_0093	TPANIC_RS00455	WP_237249922.1	TPASS_20093	TPASS_RS00455	WP_237249922.1	100	D	>1	D	>1
TPANIC_0094	TPANIC_RS00460	WP_010881543.1	TPASS_20094	TPASS_RS00460	WP_010881543.1	100	D	>1	D	>1
TPANIC_0095	TPANIC_RS00465	WP_010881544.1	TPASS_20095	TPASS_RS00465	WP_010881544.1	100	D	>1	ND	N/A
TPANIC_0096	TPANIC_RS00470	WP_010881545.1	TPASS_20096	TPASS_RS00470	WP_010881545.1	100	D	>1	D	>1
TPANIC_0097	TPANIC_RS00475	WP_010881546.1	TPASS_20097	TPASS_RS00475	WP_010881546.1	100	D	>1	D	>1
TPANIC_0098	TPANIC_RS00480	WP_014342266.1	TPASS_20098	TPASS_RS00480	WP_014342266.1	100	D	>1	ND	N/A
TPANIC_0099	TPANIC_RS00485	WP_010881548.1	TPASS_20099	TPASS_RS00485	WP_010881548.1	100	D	>1	D	>1
TPANIC_0100	TPANIC_RS00490	WP_014505407.1	TPASS_20100	TPASS_RS00490	WP_014505407.1	100	D	>1	D	>1
TPANIC_0101	TPANIC_RS00495	WP_010881550.1	TPASS_20101	TPASS_RS00495	WP_010881550.1	100	D	>1	D	1
TPANIC_0102	TPANIC_RS00500	WP_010881551.1	TPASS_20102	TPASS_RS00500	WP_010881551.1	100	D	>1	D	>1
TPANIC_0103	TPANIC_RS00505	WP_010881552.1	TPASS_20103	TPASS_RS00505	WP_010881552.1	100	D	>1	D	>1
TPANIC_0104	TPANIC_RS00510	WP_010881553.1	TPASS_20104	TPASS_RS00510	WP_010881553.1	100	D	>1	D	>1
TPANIC_0105	TPANIC_RS00515	WP_010881554.1	TPASS_20105	TPASS_RS00515	WP_010881554.1	100	D	>1	D	>1
TPANIC_0106	TPANIC_RS00520	WP_013944811.1	TPASS_20106	TPASS_RS00520	WP_013944811.1	100	D	>1	ND	N/A
TPANIC_0107	TPANIC_RS00525	WP_014505410.1	TPASS_20107	TPASS_RS00525	WP_014505410.1	100	D	>1	ND	N/A
TPANIC_0108	TPANIC_RS00530	WP_010881557.1	TPASS_20108	TPASS_RS00530	WP_010881557.1	100	D	>1	D	>1
TPANIC_0109	TPANIC_RS00535	WP_010881558.1	TPASS_20109	TPASS_RS00535	WP_010881558.1	100	D	>1	D	>1
TPANIC_0110	TPANIC_RS00555	WP_235214069.1	TPASS_20110	TPASS_RS00555	WP_235214069.1	100	D	>1	D	>1
TPANIC_0111	TPANIC_RS00560	WP_010881560.1	TPASS_20111	TPASS_RS00560	WP_010881560.1	100	D	>1	ND	N/A
TPANIC_0112	TPANIC_RS00565	WP_237249923.1	TPASS_20112	TPASS_RS00565	WP_237249923.1	100	D	>1	D	>1
TPANIC_0113	TPANIC_RS00570	WP_010881562.1	TPASS_20113	TPASS_RS00570	WP_010881562.1	100	D	>1	D	>1
TPANIC_0114	TPANIC_RS00575	WP_010881563.1	TPASS_20114	TPASS_RS00575	WP_010881563.1	100	D	>1	D	>1
TPANIC_0116	TPANIC_RS00585	WP_010881565.1	TPASS_20116	TPASS_RS00585	WP_010881565.1	100	D	>1	D	>1
TPANIC_0118	TPANIC_RS00595	WP_010881567.1	TPASS_20118	TPASS_RS00595	WP_010881567.1	100	D	>1	D	>1
TPANIC_0119	TPANIC_RS00600	WP_010881568.1	TPASS_20119	TPASS_RS00600	WP_010881568.1	100	D	>1	ND	N/A
TPANIC_0120	TPANIC_RS00605	WP_010881569.1	TPASS_20120	TPASS_RS00605	WP_010881569.1	100	D	>1	ND	N/A
TPANIC_0121	TPANIC_RS00610	WP_010881570.1	TPASS_20121	TPASS_RS00610	WP_010881570.1	100	D	>1	D	>1
TPANIC_0122	TPANIC_RS00615	WP_010881571.1	TPASS_20122	TPASS_RS00620	WP_010881571.1	100	D	>1	D	>1
TPANIC_0123	TPANIC_RS00620	WP_010881572.1	TPASS_20123	TPASS_RS00625	WP_010881572.1	100	D	>1	D	>1
TPANIC_0124	TPANIC_RS00625	WP_010881573.1	TPASS_20124	TPASS_RS00630	WP_010881573.1	100	D	>1	D	>1
TPANIC_0125	TPANIC_RS00630	WP_010881574.1	TPASS_20125	TPASS_RS00635	WP_010881574.1	100	D	>1	D	>1
TPANIC_0126	TPANIC_RS00635	WP_014342713.1	TPASS_20126	TPASS_RS00640	WP_014342713.1	100	D	1	ND	N/A
TPANIC_0126d	TPANIC_RS05545	WP_014342772.1	TPASS_20126d	TPASS_RS05550	WP_014342772.1	100	ND	N/A	ND	N/A
TPANIC_0128	TPANIC_RS00655	WP_010881577.1	TPASS_20128	TPASS_RS00665	WP_010881577.1	100	ND	N/A	ND	N/A
TPANIC_0129	TPANIC_RS05200	WP_010881578.1	TPASS_20129	TPASS_RS05210	WP_010881578.1	100	ND	N/A	ND	N/A
TPANIC_0133	TPANIC_RS00675	WP_175393423.1	TPASS_20133	TPASS_RS00685	WP_175393423.1	100	D	>1	D	>1
TPANIC_0138	TPANIC_RS00700	WP_010881586.1	TPASS_20138	TPASS_RS00710	WP_010881586.1	100	D	>1	ND	N/A
TPANIC_0139	TPANIC_RS00705	WP_010881587.1	TPASS_20139	TPASS_RS00715	WP_010881587.1	100	D	>1	D	>1
TPANIC_0140	TPANIC_RS00710	WP_235214070.1	TPASS_20140	TPASS_RS00720	WP_235214070.1	100	D	>1	ND	N/A
TPANIC_0141	TPANIC_RS00715	WP_010881589.1	TPASS_20141	TPASS_RS00725	WP_010881589.1	100	ND	N/A	ND	N/A
TPANIC_0142	TPANIC_RS00720	WP_010881590.1	TPASS_20142	TPASS_RS00730	WP_010881590.1	100	D	>1	ND	N/A
TPANIC_0143	TPANIC_RS00725	WP_237249924.1	TPASS_20143	TPASS_RS00735	WP_237249924.1	100	D	>1	ND	N/A
TPANIC_0144	TPANIC_RS00730	WP_010881592.1	TPASS_20144	TPASS_RS00740	WP_010881592.1	100	D	>1	ND	N/A
TPANIC_0145	TPANIC_RS00735	WP_010881593.1	TPASS_20145	TPASS_RS00745	WP_010881593.1	100	D	>1	D	>1
TPANIC_0148	TPANIC_RS00760	WP_010881595.1	TPASS_20148	TPASS_RS00770	WP_010881595.1	100	D	1	ND	N/A
TPANIC_0149	TPANIC_RS00765	WP_010881596.1	TPASS_20149	TPASS_RS00775	WP_010881596.1	100	ND	N/A	ND	N/A
TPANIC_0150	TPANIC_RS00770	WP_010881597.1	TPASS_20150	TPASS_RS00780	WP_010881597.1	100	D	>1	ND	N/A
TPANIC_0151	TPANIC_RS00775	WP_010881598.1	TPASS_20151	TPASS_RS00785	WP_010881598.1	100	D	>1	ND	N/A
TPANIC_0152	TPANIC_RS00780	WP_014342780.1	TPASS_20152	TPASS_RS00790	WP_014342780.1	100	D	>1	D	>1
TPANIC_0153	TPANIC_RS00785	WP_010881600.1	TPASS_20153	TPASS_RS00795	WP_010881600.1	100	D	>1	ND	N/A
TPANIC_0154	TPANIC_RS00790	WP_235214074.1	TPASS_20154	TPASS_RS00800	WP_235214074.1	100	D	>1	ND	N/A
TPANIC_0155	TPANIC_RS00795	WP_010881602.1	TPASS_20155	TPASS_RS00805	WP_010881602.1	100	D	>1	ND	N/A
TPANIC_0156	TPANIC_RS00800	WP_010881603.1	TPASS_20156	TPASS_RS00810	WP_010881603.1	100	D	>1	ND	N/A
TPANIC_0157	TPANIC_RS00805	WP_010881604.1	TPASS_20157	TPASS_RS00815	WP_010881604.1	100	D	>1	D	>1
TPANIC_0158	TPANIC_RS00810	WP_014505423.1	TPASS_20158	TPASS_RS00820	WP_014505423.1	100	D	>1	D	>1
TPANIC_0159	TPANIC_RS00815	WP_010881606.1	TPASS_20159	TPASS_RS00825	WP_010881606.1	100	D	>1	D	>1
TPANIC_0160	TPANIC_RS00820	WP_010881607.1	TPASS_20160	TPASS_RS00830	WP_010881607.1	100	D	>1	D	>1
TPANIC_0162	TPANIC_RS00825	WP_010881609.1	TPASS_20162	TPASS_RS00835	WP_010881609.1	100	D	>1	D	>1
TPANIC_0163	TPANIC_RS00830	WP_010881610.1	TPASS_20163	TPASS_RS00840	WP_010881610.1	100	D	>1	D	>1
TPANIC_0164	TPANIC_RS00835	WP_010881611.1	TPASS_20164	TPASS_RS00845	WP_010881611.1	100	D	>1	D	>1
TPANIC_0165	TPANIC_RS00840	WP_010881612.1	TPASS_20165	TPASS_RS00850	WP_010881612.1	100	D	>1	ND	N/A
TPANIC_0166	TPANIC_RS00845	WP_014342310.1	TPASS_20166	TPASS_RS00855	WP_014342310.1	100	D	>1	ND	N/A
TPANIC_0167	TPANIC_RS00850	WP_010881614.1	TPASS_20167	TPASS_RS00860	WP_010881614.1	100	ND	N/A	ND	N/A
TPANIC_0168	TPANIC_RS00855	WP_010881615.1	TPASS_20168	TPASS_RS00865	WP_010881615.1	100	D	>1	D	>1
TPANIC_0170	TPANIC_RS00865	WP_010881617.1	TPASS_20170	TPASS_RS00875	WP_010881617.1	100	D	>1	ND	N/A
TPANIC_0171	TPANIC_RS00870	WP_010881618.1	TPASS_20171	TPASS_RS00880	WP_010881618.1	100	D	>1	D	>1
TPANIC_0172	TPANIC_RS00875	WP_014342312.1	TPASS_20172	TPASS_RS00885	WP_014342312.1	100	D	>1	D	>1
TPANIC_0174	TPANIC_RS00880	WP_014342313.1	TPASS_20174	TPASS_RS00890	WP_014342313.1	100	D	>1	ND	N/A
TPANIC_0178	TPANIC_RS00890	WP_010881625.1	TPASS_20178	TPASS_RS00900	WP_010881625.1	100	D	>1	D	>1
TPANIC_0181	TPANIC_RS00900	WP_010881628.1	TPASS_20181	TPASS_RS00910	WP_010881628.1	100	D	1	ND	N/A
TPANIC_0182	TPANIC_RS00905	WP_014342316.1	TPASS_20182	TPASS_RS00915	WP_014342316.1	100	D	>1	ND	N/A
TPANIC_0183	TPANIC_RS00910	WP_010881630.1	TPASS_20183	TPASS_RS00920	WP_010881630.1	100	D	>1	D	>1
TPANIC_0184	TPANIC_RS00915	WP_010881631.1	TPASS_20184	TPASS_RS00925	WP_010881631.1	100	D	>1	D	>1
TPANIC_0185	TPANIC_RS00920	WP_237249926.1	TPASS_20185	TPASS_RS00930	WP_237249926.1	100	D	>1	D	>1
TPANIC_0186	TPANIC_RS00925	WP_014342317.1	TPASS_20186	TPASS_RS00935	WP_014342317.1	100	D	>1	D	>1
TPANIC_0187	TPANIC_RS00930	WP_010881634.1	TPASS_20187	TPASS_RS00940	WP_010881634.1	100	D	>1	D	>1
TPANIC_0188	TPANIC_RS00935	WP_010881635.1	TPASS_20188	TPASS_RS00945	WP_010881635.1	100	D	>1	D	>1
TPANIC_0189	TPANIC_RS00940	WP_010881636.1	TPASS_20189	TPASS_RS00950	WP_010881636.1	100	D	>1	D	>1
TPANIC_0190	TPANIC_RS00945	WP_010881637.1	TPASS_20190	TPASS_RS00955	WP_010881637.1	100	D	>1	D	>1
TPANIC_0191	TPANIC_RS00950	WP_010881638.1	TPASS_20191	TPASS_RS00960	WP_010881638.1	100	D	>1	ND	N/A
TPANIC_0192	TPANIC_RS00955	WP_010881639.1	TPASS_20192	TPASS_RS00965	WP_010881639.1	100	D	>1	D	>1
TPANIC_0193	TPANIC_RS00960	WP_010881640.1	TPASS_20193	TPASS_RS00970	WP_010881640.1	100	D	>1	ND	N/A
TPANIC_0194	TPANIC_RS00965	WP_010881641.1	TPASS_20194	TPASS_RS00975	WP_010881641.1	100	D	>1	D	>1
TPANIC_0195	TPANIC_RS00970	WP_010881642.1	TPASS_20195	TPASS_RS00980	WP_010881642.1	100	D	>1	D	>1
TPANIC_0196	TPANIC_RS00975	WP_010881643.1	TPASS_20196	TPASS_RS00985	WP_010881643.1	100	D	>1	ND	N/A
TPANIC_0197	TPANIC_RS00980	WP_010881644.1	TPASS_20197	TPASS_RS00990	WP_010881644.1	100	D	>1	ND	N/A
TPANIC_0198	TPANIC_RS00985	WP_010881645.1	TPASS_20198	TPASS_RS00995	WP_010881645.1	100	D	>1	D	>1
TPANIC_0199	TPANIC_RS00990	WP_010881646.1	TPASS_20199	TPASS_RS01000	WP_010881646.1	100	D	>1	D	>1
TPANIC_0200	TPANIC_RS00995	WP_010881647.1	TPASS_20200	TPASS_RS01005	WP_010881647.1	100	D	>1	ND	N/A
TPANIC_0201	TPANIC_RS01000	WP_014342323.1	TPASS_20201	TPASS_RS01010	WP_014342323.1	100	D	>1	D	>1
TPANIC_0202	TPANIC_RS05225	WP_010881649.1	TPASS_20202	TPASS_RS05230	WP_010881649.1	100	D	>1	ND	N/A
TPANIC_0203	TPANIC_RS01005	WP_010881650.1	TPASS_20203	TPASS_RS01015	WP_010881650.1	100	D	>1	D	>1
TPANIC_0204	TPANIC_RS01010	WP_010881651.1	TPASS_20204	TPASS_RS01020	WP_010881651.1	100	D	>1	D	>1
TPANIC_0205	TPANIC_RS01015	WP_010881652.1	TPASS_20205	TPASS_RS01025	WP_010881652.1	100	D	>1	D	>1
TPANIC_0206	TPANIC_RS01020	WP_010881653.1	TPASS_20206	TPASS_RS01030	WP_010881653.1	100	D	>1	D	>1
TPANIC_0206a	TPANIC_RS01025	WP_010881654.1	TPASS_20206a	TPASS_RS01035	WP_010881654.1	100	D	1	ND	N/A
TPANIC_0207	TPANIC_RS01030	WP_010881655.1	TPASS_20207	TPASS_RS01040	WP_010881655.1	100	D	>1	D	>1
TPANIC_0208	TPANIC_RS01035	WP_014342781.1	TPASS_20208	TPASS_RS01045	WP_014342781.1	100	D	>1	ND	N/A
TPANIC_0210	TPANIC_RS01045	WP_010881658.1	TPASS_20210	TPASS_RS01055	WP_010881658.1	100	D	>1	D	>1
TPANIC_0211	TPANIC_RS01050	WP_010881659.1	TPASS_20211	TPASS_RS01060	WP_010881659.1	100	D	>1	ND	N/A
TPANIC_0212	TPANIC_RS01055	WP_010881660.1	TPASS_20212	TPASS_RS01065	WP_010881660.1	100	D	>1	D	>1
TPANIC_0213	TPANIC_RS01060	WP_010881661.1	TPASS_20213	TPASS_RS01070	WP_010881661.1	100	D	>1	D	1
TPANIC_0214	TPANIC_RS01065	WP_010881662.1	TPASS_20214	TPASS_RS01075	WP_010881662.1	100	D	>1	ND	N/A
TPANIC_0215	TPANIC_RS01070	WP_014505432.1	TPASS_20215	TPASS_RS01080	WP_014505432.1	100	D	>1	D	>1
TPANIC_0216	TPANIC_RS01075	WP_010881664.1	TPASS_20216	TPASS_RS01085	WP_010881664.1	100	D	>1	D	>1
TPANIC_0217	TPANIC_RS01080	WP_014342326.1	TPASS_20217	TPASS_RS01090	WP_014342326.1	100	D	>1	D	>1
TPANIC_0218	TPANIC_RS01085	WP_010881666.1	TPASS_20218	TPASS_RS01095	WP_010881666.1	100	D	>1	ND	N/A
TPANIC_0219	TPANIC_RS01090	WP_010881667.1	TPASS_20219	TPASS_RS01100	WP_010881667.1	100	D	>1	ND	N/A
TPANIC_0220	TPANIC_RS01095	WP_010881668.1	TPASS_20220	TPASS_RS01105	WP_010881668.1	100	D	>1	D	>1
TPANIC_0221	TPANIC_RS01100	WP_014342782.1	TPASS_20221	TPASS_RS01110	WP_014342782.1	100	D	>1	ND	N/A
TPANIC_0223	TPANIC_RS01110	WP_014342329.1	TPASS_20223	TPASS_RS01120	WP_014342329.1	100	D	>1	D	>1
TPANIC_0225	TPANIC_RS01115	WP_010881673.1	TPASS_20225	TPASS_RS01125	WP_010881673.1	100	D	>1	D	>1
TPANIC_0226	TPANIC_RS01140	WP_010881674.1	TPASS_20226	TPASS_RS01150	WP_010881674.1	100	D	1	ND	N/A
TPANIC_0227	TPANIC_RS01145	WP_010881675.1	TPASS_20227	TPASS_RS01155	WP_010881675.1	100	D	>1	D	>1
TPANIC_0228	TPANIC_RS01150	WP_010881676.1	TPASS_20228	TPASS_RS01160	WP_010881676.1	100	D	>1	ND	N/A
TPANIC_0229	TPANIC_RS01155	WP_014342334.1	TPASS_20229	TPASS_RS01165	WP_014342334.1	100	D	>1	D	>1
TPANIC_0231	TPANIC_RS01165	WP_010881679.1	TPASS_20231	TPASS_RS01175	WP_010881679.1	100	D	>1	ND	N/A
TPANIC_0234	TPANIC_RS01180	WP_010881682.1	TPASS_20234	TPASS_RS01190	WP_010881682.1	100	D	>1	ND	N/A
TPANIC_0235	TPANIC_RS01190	WP_010881683.1	TPASS_20235	TPASS_RS01200	WP_010881683.1	100	D	>1	ND	N/A
TPANIC_0236	TPANIC_RS01195	WP_010881684.1	TPASS_20236	TPASS_RS01205	WP_010881684.1	100	D	>1	D	>1
TPANIC_0237	TPANIC_RS01200	WP_010881685.1	TPASS_20237	TPASS_RS01210	WP_010881685.1	100	D	>1	D	>1
TPANIC_0238	TPANIC_RS01205	WP_010881686.1	TPASS_20238	TPASS_RS01215	WP_010881686.1	100	D	>1	D	>1
TPANIC_0239	TPANIC_RS01210	WP_010881687.1	TPASS_20239	TPASS_RS01220	WP_010881687.1	100	D	>1	D	>1
TPANIC_0240	TPANIC_RS01215	WP_010881688.1	TPASS_20240	TPASS_RS01225	WP_010881688.1	100	D	>1	D	>1
TPANIC_0241	TPANIC_RS01220	WP_010881689.1	TPASS_20241	TPASS_RS01230	WP_010881689.1	100	D	>1	D	>1
TPANIC_0242	TPANIC_RS01225	WP_010881690.1	TPASS_20242	TPASS_RS01235	WP_010881690.1	100	D	>1	D	>1
TPANIC_0243	TPANIC_RS01230	WP_010881691.1	TPASS_20243	TPASS_RS01240	WP_010881691.1	100	D	>1	ND	N/A
TPANIC_0244	TPANIC_RS01235	WP_010881692.1	TPASS_20244	TPASS_RS01245	WP_010881692.1	100	D	>1	D	>1
TPANIC_0245	TPANIC_RS01240	WP_235214077.1	TPASS_20245	TPASS_RS01250	WP_235214077.1	100	D	>1	D	>1
TPANIC_0246	TPANIC_RS01245	WP_010881694.1	TPASS_20246	TPASS_RS01255	WP_010881694.1	100	D	>1	ND	N/A
TPANIC_0247	TPANIC_RS01250	WP_014505437.1	TPASS_20247	TPASS_RS01260	WP_014505437.1	100	D	>1	D	>1
TPANIC_0249	TPANIC_RS01260	WP_010881697.1	TPASS_20249	TPASS_RS01270	WP_010881697.1	100	D	>1	D	>1
TPANIC_0250a	TPANIC_RS05565	WP_010881698.1	TPASS_20250a	TPASS_RS05555	WP_010881698.1	100	ND	N/A	ND	N/A
TPANIC_0251	TPANIC_RS01265	WP_010881700.1	TPASS_20251	TPASS_RS01275	WP_010881700.1	100	D	>1	ND	N/A
TPANIC_0253	TPANIC_RS01275	WP_010881702.1	TPASS_20253	TPASS_RS01285	WP_010881702.1	100	D	>1	ND	N/A
TPANIC_0254	TPANIC_RS01280	WP_010881703.1	TPASS_20254	TPASS_RS01290	WP_010881703.1	100	D	>1	D	>1
TPANIC_0255	TPANIC_RS01285	WP_010881704.1	TPASS_20255	TPASS_RS01295	WP_010881704.1	100	D	>1	ND	N/A
TPANIC_0256	TPANIC_RS01290	WP_010881705.1	TPASS_20256	TPASS_RS01300	WP_010881705.1	100	D	>1	ND	N/A
TPANIC_0257	TPANIC_RS01295	WP_235214078.1	TPASS_20257	TPASS_RS01305	WP_235214078.1	100	D	>1	D	>1
TPANIC_0259	TPANIC_RS01305	WP_235214079.1	TPASS_20259	TPASS_RS01315	WP_235214079.1	100	D	>1	D	>1
TPANIC_0260	TPANIC_RS01310	WP_235214080.1	TPASS_20260	TPASS_RS01320	WP_235214080.1	100	D	>1	D	>1
TPANIC_0261	TPANIC_RS01315	WP_010881710.1	TPASS_20261	TPASS_RS01325	WP_010881710.1	100	D	>1	D	>1
TPANIC_0262	TPANIC_RS01320	WP_014342784.1	TPASS_20262	TPASS_RS01330	WP_014342784.1	100	D	>1	D	>1
TPANIC_0264	TPANIC_RS01330	WP_010881713.1	TPASS_20264	TPASS_RS01340	WP_010881713.1	100	D	>1	D	>1
TPANIC_0267	TPANIC_RS01360	WP_010881716.1	TPASS_20267	TPASS_RS01370	WP_010881716.1	100	D	>1	ND	N/A
TPANIC_0268	TPANIC_RS01365	WP_235214083.1	TPASS_20268	TPASS_RS01375	WP_235214083.1	100	D	>1	ND	N/A
TPANIC_0269	TPANIC_RS01370	WP_010881718.1	TPASS_20269	TPASS_RS01380	WP_010881718.1	100	D	>1	D	>1
TPANIC_0270	TPANIC_RS01375	WP_014505443.1	TPASS_20270	TPASS_RS01385	WP_014505443.1	100	D	>1	ND	N/A
TPANIC_0271	TPANIC_RS01380	WP_010881720.1	TPASS_20271	TPASS_RS01390	WP_010881720.1	100	D	>1	D	>1
TPANIC_0272	TPANIC_RS01385	WP_010881721.1	TPASS_20272	TPASS_RS01395	WP_010881721.1	100	D	>1	D	>1
TPANIC_0273	TPANIC_RS01390	WP_010881722.1	TPASS_20273	TPASS_RS01400	WP_010881722.1	100	D	1	ND	N/A
TPANIC_0274	TPANIC_RS01395	WP_010881723.1	TPASS_20274	TPASS_RS01405	WP_010881723.1	100	D	>1	D	>1
TPANIC_0275	TPANIC_RS01400	WP_010881724.1	TPASS_20275	TPASS_RS01410	WP_010881724.1	100	D	>1	ND	N/A
TPANIC_0276	TPANIC_RS01405	WP_014342352.1	TPASS_20276	TPASS_RS01415	WP_014342352.1	100	D	>1	D	>1
TPANIC_0277	TPANIC_RS01410	WP_014505444.1	TPASS_20277	TPASS_RS01420	WP_014505444.1	100	D	>1	D	>1
TPANIC_0279	TPANIC_RS01415	WP_064745620.1	TPASS_20279	TPASS_RS01425	WP_064745620.1	100	D	>1	D	>1
TPANIC_0282	TPANIC_RS01420	WP_010881731.1	TPASS_20282	TPASS_RS01430	WP_010881731.1	100	D	>1	D	>1
TPANIC_0283	TPANIC_RS01425	WP_010881732.1	TPASS_20283	TPASS_RS01435	WP_010881732.1	100	D	>1	ND	N/A
TPANIC_0284	TPANIC_RS01430	WP_014342354.1	TPASS_20284	TPASS_RS01440	WP_014342354.1	100	D	>1	D	>1
TPANIC_0288	TPANIC_RS01440	WP_014342786.1	TPASS_20288	TPASS_RS01450	WP_014342786.1	100	D	>1	D	>1
TPANIC_0290	TPANIC_RS01445	WP_010881739.1	TPASS_20290	TPASS_RS01455	WP_010881739.1	100	D	>1	D	>1
TPANIC_0291	TPANIC_RS01450	WP_010881740.1	TPASS_20291	TPASS_RS01460	WP_010881740.1	100	D	>1	D	>1
TPANIC_0292	TPANIC_RS01455	WP_010881741.1	TPASS_20292	TPASS_RS01465	WP_010881741.1	100	D	>1	D	>1
TPANIC_0294	TPANIC_RS01460	WP_010881743.1	TPASS_20294	TPASS_RS01470	WP_010881743.1	100	D	>1	D	>1
TPANIC_0295	TPANIC_RS01465	WP_010881744.1	TPASS_20295	TPASS_RS01475	WP_010881744.1	100	D	>1	ND	N/A
TPANIC_0296	TPANIC_RS01470	WP_010881745.1	TPASS_20296	TPASS_RS01480	WP_010881745.1	100	D	>1	ND	N/A
TPANIC_0298	TPANIC_RS01480	WP_010881747.1	TPASS_20298	TPASS_RS01490	WP_010881747.1	100	D	>1	D	>1
TPANIC_0301	TPANIC_RS01490	WP_010881750.1	TPASS_20301	TPASS_RS01500	WP_010881750.1	100	D	>1	ND	N/A
TPANIC_0302	TPANIC_RS01495	WP_010881751.1	TPASS_20302	TPASS_RS01505	WP_010881751.1	100	D	>1	ND	N/A
TPANIC_0303	TPANIC_RS01500	WP_010881752.1	TPASS_20303	TPASS_RS01510	WP_010881752.1	100	D	>1	D	>1
TPANIC_0305	TPANIC_RS01510	WP_010881754.1	TPASS_20305	TPASS_RS01520	WP_010881754.1	100	D	>1	D	>1
TPANIC_0306	TPANIC_RS01515	WP_010881755.1	TPASS_20306	TPASS_RS01525	WP_010881755.1	100	D	>1	D	>1
TPANIC_0307	TPANIC_RS01520	WP_010881756.1	TPASS_20307	TPASS_RS01530	WP_010881756.1	100	D	>1	D	>1
TPANIC_0308	TPANIC_RS01525	WP_014505457.1	TPASS_20308	TPASS_RS01535	WP_014505457.1	100	D	>1	D	>1
TPANIC_0309	TPANIC_RS01530	WP_235214085.1	TPASS_20309	TPASS_RS01540	WP_235214085.1	100	D	>1	ND	N/A
TPANIC_0312	TPANIC_RS01540	WP_010881761.1	TPASS_20312	TPASS_RS01550	WP_010881761.1	100	D	>1	ND	N/A
TPANIC_0315	TPANIC_RS05570	WP_010881764.1	TPASS_20315	TPASS_RS05560	WP_010881764.1	100	D	1	ND	N/A
TPANIC_0320	TPANIC_RS05480	WP_014505460.1	TPASS_20320	TPASS_RS05490	WP_014505460.1	100	ND	N/A	ND	N/A
TPANIC_0321	TPANIC_RS01570	WP_010881769.1	TPASS_20321	TPASS_RS01580	WP_010881769.1	100	D	>1	D	>1
TPANIC_0322	TPANIC_RS01575	WP_235214119.1	TPASS_20322	TPASS_RS01585	WP_235214119.1	100	D	>1	ND	N/A
TPANIC_0323	TPANIC_RS01580	WP_010881771.1	TPASS_20323	TPASS_RS01590	WP_010881771.1	100	D	>1	D	>1
TPANIC_0324	TPANIC_RS01585	WP_014342370.1	TPASS_20324	TPASS_RS01595	WP_014342370.1	100	D	>1	D	>1
TPANIC_0327	TPANIC_RS01595	WP_010881775.1	TPASS_20327	TPASS_RS01605	WP_010881775.1	100	D	>1	D	>1
TPANIC_0328	TPANIC_RS01600	WP_010881776.1	TPASS_20328	TPASS_RS01610	WP_010881776.1	100	D	>1	D	>1
TPANIC_0329	TPANIC_RS05245	WP_014342373.1	TPASS_20329	TPASS_RS05255	WP_014342373.1	100	D	>1	D	>1
TPANIC_0331	TPANIC_RS01625	WP_010881779.1	TPASS_20331	TPASS_RS01635	WP_010881779.1	100	D	>1	D	>1
TPANIC_0333	TPANIC_RS01630	WP_217701405.1	TPASS_20333	TPASS_RS01640	WP_217701405.1	100	D	>1	ND	N/A
TPANIC_0334	TPANIC_RS01635	WP_010881782.1	TPASS_20334	TPASS_RS01645	WP_010881782.1	100	D	>1	D	>1
TPANIC_0335	TPANIC_RS05580	WP_010881783.1	TPASS_20335	TPASS_RS05570	WP_010881783.1	100	ND	N/A	ND	N/A
TPANIC_0336	TPANIC_RS01645	WP_014505465.1	TPASS_20336	TPASS_RS01655	WP_014505465.1	100	D	>1	ND	N/A
TPANIC_0337	TPANIC_RS01650	WP_010881785.1	TPASS_20337	TPASS_RS01660	WP_010881785.1	100	D	>1	ND	N/A
TPANIC_0338	TPANIC_RS01655	WP_010881786.1	TPASS_20338	TPASS_RS01665	WP_010881786.1	100	ND	N/A	ND	N/A
TPANIC_0339	TPANIC_RS01660	WP_010881787.1	TPASS_20339	TPASS_RS01670	WP_010881787.1	100	D	>1	ND	N/A
TPANIC_0340	TPANIC_RS01665	WP_010881788.1	TPASS_20340	TPASS_RS01675	WP_010881788.1	100	D	>1	ND	N/A
TPANIC_0342	TPANIC_RS01675	WP_010881790.1	TPASS_20342	TPASS_RS01685	WP_010881790.1	100	D	>1	ND	N/A
TPANIC_0343	TPANIC_RS01680	WP_010881791.1	TPASS_20343	TPASS_RS01690	WP_010881791.1	100	D	>1	ND	N/A
TPANIC_0344	TPANIC_RS01685	WP_010881792.1	TPASS_20344	TPASS_RS01695	WP_010881792.1	100	D	>1	D	>1
TPANIC_0345	TPANIC_RS01690	WP_010881793.1	TPASS_20345	TPASS_RS01700	WP_010881793.1	100	D	>1	ND	N/A
TPANIC_0348	TPANIC_RS01705	WP_237249930.1	TPASS_20348	TPASS_RS01715	WP_237249930.1	100	D	1	ND	N/A
TPANIC_0349	TPANIC_RS01710	WP_010881797.1	TPASS_20349	TPASS_RS01720	WP_010881797.1	100	D	>1	ND	N/A
TPANIC_0350	TPANIC_RS01715	WP_014342789.1	TPASS_20350	TPASS_RS01725	WP_014342789.1	100	D	>1	D	>1
TPANIC_0351	TPANIC_RS01720	WP_010881799.1	TPASS_20351	TPASS_RS01730	WP_010881799.1	100	D	>1	ND	N/A
TPANIC_0352	TPANIC_RS01725	WP_010881800.1	TPASS_20352	TPASS_RS01735	WP_010881800.1	100	D	>1	ND	N/A
TPANIC_0353	TPANIC_RS01730	WP_014342386.1	TPASS_20353	TPASS_RS01740	WP_014342386.1	100	D	>1	D	>1
TPANIC_0354	TPANIC_RS01735	WP_010881802.1	TPASS_20354	TPASS_RS01745	WP_010881802.1	100	D	>1	D	>1
TPANIC_0355	TPANIC_RS05260	WP_010881803.1	TPASS_20355	TPASS_RS05270	WP_010881803.1	100	ND	N/A	ND	N/A
TPANIC_0356	TPANIC_RS01740	WP_013945017.1	TPASS_20356	TPASS_RS01750	WP_013945017.1	100	D	>1	D	>1
TPANIC_0357	TPANIC_RS01745	WP_013945018.1	TPASS_20357	TPASS_RS01755	WP_013945018.1	100	D	>1	ND	N/A
TPANIC_0358	TPANIC_RS01750	WP_014505473.1	TPASS_20358	TPASS_RS01760	WP_014505473.1	100	D	>1	D	>1
TPANIC_0359	TPANIC_RS01755	WP_010881807.1	TPASS_20359	TPASS_RS01765	WP_010881807.1	100	D	>1	ND	N/A
TPANIC_0360	TPANIC_RS05425	WP_014342791.1	TPASS_20360	TPASS_RS05445	WP_014342791.1	100	D	>1	ND	N/A
TPANIC_0361	TPANIC_RS01760	WP_014342391.1	TPASS_20361	TPASS_RS01770	WP_014342391.1	100	D	>1	ND	N/A
TPANIC_0362	TPANIC_RS05265	WP_010881810.1	TPASS_20362	TPASS_RS05275	WP_010881810.1	100	D	>1	D	>1
TPANIC_0363	TPANIC_RS01770	WP_014505476.1	TPASS_20363	TPASS_RS01780	WP_014505476.1	100	D	>1	D	>1
TPANIC_0364	TPANIC_RS01775	WP_010881812.1	TPASS_20364	TPASS_RS01785	WP_010881812.1	100	D	>1	D	>1
TPANIC_0365	TPANIC_RS01780	WP_010881813.1	TPASS_20365	TPASS_RS01790	WP_010881813.1	100	D	>1	D	>1
TPANIC_0366	TPANIC_RS01785	WP_010881814.1	TPASS_20366	TPASS_RS01795	WP_010881814.1	100	D	>1	D	>1
TPANIC_0367	TPANIC_RS01795	WP_010881815.1	TPASS_20367	TPASS_RS01805	WP_010881815.1	100	D	>1	D	>1
TPANIC_0368	TPANIC_RS01800	WP_010881816.1	TPASS_20368	TPASS_RS01810	WP_010881816.1	100	D	1	ND	N/A
TPANIC_0369	TPANIC_RS01805	WP_010881817.1	TPASS_20369	TPASS_RS01815	WP_010881817.1	100	D	>1	D	>1
TPANIC_0370	TPANIC_RS01810	WP_010881818.1	TPASS_20370	TPASS_RS01820	WP_010881818.1	100	ND	N/A	ND	N/A
TPANIC_0371	TPANIC_RS01815	WP_064750923.1	TPASS_20371	TPASS_RS01825	WP_064750923.1	100	D	>1	D	>1
TPANIC_0372	TPANIC_RS01825	WP_010881820.1	TPASS_20372	TPASS_RS01835	WP_010881820.1	100	D	>1	D	>1
TPANIC_0373	TPANIC_RS01830	WP_010881821.1	TPASS_20373	TPASS_RS01840	WP_010881821.1	100	D	>1	ND	N/A
TPANIC_0374	TPANIC_RS01835	WP_014505480.1	TPASS_20374	TPASS_RS01845	WP_014505480.1	100	D	>1	D	>1
TPANIC_0375	TPANIC_RS05585	WP_010881823.1	TPASS_20375	TPASS_RS05575	WP_010881823.1	100	ND	N/A	ND	N/A
TPANIC_0377	TPANIC_RS01850	WP_014505481.1	TPASS_20377	TPASS_RS01860	WP_014505481.1	100	D	>1	ND	N/A
TPANIC_0379	TPANIC_RS01855	WP_014342795.1	TPASS_20379	TPASS_RS01865	WP_014342795.1	100	D	>1	D	>1
TPANIC_0380	TPANIC_RS01860	WP_010881828.1	TPASS_20380	TPASS_RS01870	WP_010881828.1	100	D	>1	ND	N/A
TPANIC_0383	TPANIC_RS01870	WP_010881831.1	TPASS_20383	TPASS_RS01880	WP_010881831.1	100	D	>1	D	>1
TPANIC_0384	TPANIC_RS01875	WP_010881832.1	TPASS_20384	TPASS_RS01885	WP_010881832.1	100	D	>1	ND	N/A
TPANIC_0385	TPANIC_RS01880	WP_014505483.1	TPASS_20385	TPASS_RS01890	WP_014505483.1	100	ND	N/A	ND	N/A
TPANIC_0386	TPANIC_RS01885	WP_010881834.1	TPASS_20386	TPASS_RS01895	WP_010881834.1	100	D	>1	D	>1
TPANIC_0388	TPANIC_RS01895	WP_010881836.1	TPASS_20388	TPASS_RS01905	WP_010881836.1	100	D	>1	ND	N/A
TPANIC_0390	TPANIC_RS01905	WP_010881838.1	TPASS_20390	TPASS_RS01915	WP_010881838.1	100	D	>1	D	>1
TPANIC_0391	TPANIC_RS01910	WP_010881839.1	TPASS_20391	TPASS_RS01920	WP_010881839.1	100	D	>1	ND	N/A
TPANIC_0393	TPANIC_RS01920	WP_010881841.1	TPASS_20393	TPASS_RS01930	WP_010881841.1	100	D	>1	D	>1
TPANIC_0395	TPANIC_RS01930	WP_010881843.1	TPASS_20395	TPASS_RS01940	WP_010881843.1	100	D	>1	ND	N/A
TPANIC_0396	TPANIC_RS01935	WP_010881844.1	TPASS_20396	TPASS_RS01945	WP_010881844.1	100	D	>1	ND	N/A
TPANIC_0397	TPANIC_RS01940	WP_013945054.1	TPASS_20397	TPASS_RS01950	WP_013945054.1	100	D	>1	D	>1
TPANIC_0398	TPANIC_RS01945	WP_010881846.1	TPASS_20398	TPASS_RS01955	WP_010881846.1	100	D	>1	ND	N/A
TPANIC_0399	TPANIC_RS01950	WP_010881847.1	TPASS_20399	TPASS_RS01960	WP_010881847.1	100	D	>1	D	>1
TPANIC_0400	TPANIC_RS01955	WP_010881848.1	TPASS_20400	TPASS_RS01965	WP_010881848.1	100	D	>1	D	>1
TPANIC_0401	TPANIC_RS01960	WP_010881849.1	TPASS_20401	TPASS_RS01970	WP_010881849.1	100	D	>1	D	>1
TPANIC_0403	TPANIC_RS01970	WP_010881851.1	TPASS_20403	TPASS_RS01980	WP_010881851.1	100	D	>1	ND	N/A
TPANIC_0404	TPANIC_RS01975	WP_010881852.1	TPASS_20404	TPASS_RS01985	WP_010881852.1	100	D	>1	ND	N/A
TPANIC_0405	TPANIC_RS01980	WP_237249931.1	TPASS_20405	TPASS_RS01990	WP_237249931.1	100	D	>1	ND	N/A
TPANIC_0406	TPANIC_RS01985	WP_235214098.1	TPASS_20406	TPASS_RS01995	WP_235214098.1	100	D	>1	ND	N/A
TPANIC_0407	TPANIC_RS01990	WP_013945063.1	TPASS_20407	TPASS_RS02000	WP_013945063.1	100	D	>1	ND	N/A
TPANIC_0409	TPANIC_RS05590	WP_010881857.1	TPASS_20409	TPASS_RS05580	WP_010881857.1	100	ND	N/A	ND	N/A
TPANIC_0409a	TPANIC_RS02000	WP_235214121.1	TPASS_20409a	TPASS_RS02010	WP_235214121.1	100	D	>1	D	>1
TPANIC_0410	TPANIC_RS02005	WP_010881858.1	TPASS_20410	TPASS_RS02015	WP_010881858.1	100	D	>1	D	>1
TPANIC_0411	TPANIC_RS02010	WP_010881859.1	TPASS_20411	TPASS_RS02020	WP_010881859.1	100	D	>1	D	>1
TPANIC_0412	TPANIC_RS02015	WP_010881860.1	TPASS_20412	TPASS_RS02025	WP_010881860.1	100	D	>1	D	>1
TPANIC_0413	TPANIC_RS02020	WP_010881861.1	TPASS_20413	TPASS_RS02030	WP_010881861.1	100	D	>1	D	>1
TPANIC_0414	TPANIC_RS02025	WP_235214099.1	TPASS_20414	TPASS_RS02035	WP_235214099.1	100	D	>1	ND	N/A
TPANIC_0416	TPANIC_RS02035	WP_010881864.1	TPASS_20416	TPASS_RS02045	WP_010881864.1	100	D	>1	D	>1
TPANIC_0417	TPANIC_RS02040	WP_014342416.1	TPASS_20417	TPASS_RS02050	WP_014342416.1	100	D	>1	D	>1
TPANIC_0418	TPANIC_RS02045	WP_235214100.1	TPASS_20418	TPASS_RS02055	WP_235214100.1	100	D	>1	D	>1
TPANIC_0419	TPANIC_RS02050	WP_014342417.1	TPASS_20419	TPASS_RS02060	WP_014342417.1	100	D	>1	D	>1
TPANIC_0421	TPANIC_RS02055	WP_235214101.1	TPASS_20421	TPASS_RS02065	WP_235214101.1	100	D	>1	D	>1
TPANIC_0422	TPANIC_RS02060	WP_014505493.1	TPASS_20422	TPASS_RS02070	WP_014505493.1	100	D	>1	D	>1
TPANIC_0423	TPANIC_RS02065	WP_010881871.1	TPASS_20423	TPASS_RS02075	WP_010881871.1	100	ND	N/A	ND	N/A
TPANIC_0424	TPANIC_RS02070	WP_014342419.1	TPASS_20424	TPASS_RS02080	WP_014342419.1	100	D	>1	D	>1
TPANIC_0425	TPANIC_RS05595	WP_014342420.1	TPASS_20425	TPASS_RS05585	WP_014342420.1	100	ND	N/A	ND	N/A
TPANIC_0426	TPANIC_RS02080	WP_010881874.1	TPASS_20426	TPASS_RS02090	WP_010881874.1	100	D	>1	D	>1
TPANIC_0427	TPANIC_RS02085	WP_010881875.1	TPASS_20427	TPASS_RS02095	WP_010881875.1	100	D	>1	D	>1
TPANIC_0428	TPANIC_RS02090	WP_010881876.1	TPASS_20428	TPASS_RS02100	WP_010881876.1	100	D	>1	D	>1
TPANIC_0429	TPANIC_RS02095	WP_235214102.1	TPASS_20429	TPASS_RS02105	WP_235214102.1	100	D	>1	D	>1
TPANIC_0432	TPANIC_RS02110	WP_014505494.1	TPASS_20432	TPASS_RS02120	WP_014505494.1	100	D	>1	D	>1
TPANIC_0435	TPANIC_RS02120	WP_010881883.1	TPASS_20435	TPASS_RS02130	WP_010881883.1	100	D	>1	D	>1
TPANIC_0436	TPANIC_RS02125	WP_010881884.1	TPASS_20436	TPASS_RS02135	WP_010881884.1	100	D	>1	D	>1
TPANIC_0437	TPANIC_RS02130	WP_235214103.1	TPASS_20437	TPASS_RS02140	WP_235214103.1	100	D	>1	D	>1
TPANIC_0438	TPANIC_RS02135	WP_014505497.1	TPASS_20438	TPASS_RS02145	WP_014505497.1	100	D	>1	D	>1
TPANIC_0439	TPANIC_RS02140	WP_014505499.1	TPASS_20439	TPASS_RS02150	WP_014505499.1	100	D	>1	D	>1
TPANIC_0440	TPANIC_RS02145	WP_010881888.1	TPASS_20440	TPASS_RS02155	WP_010881888.1	100	D	>1	D	>1
TPANIC_0441	TPANIC_RS02150	WP_014505500.1	TPASS_20441	TPASS_RS02160	WP_014505500.1	100	D	>1	ND	N/A
TPANIC_0442	TPANIC_RS02155	WP_010881890.1	TPASS_20442	TPASS_RS02165	WP_010881890.1	100	D	>1	D	>1
TPANIC_0444	TPANIC_RS02165	WP_235214104.1	TPASS_20444	TPASS_RS02175	WP_235214104.1	100	D	>1	D	>1
TPANIC_0445	TPANIC_RS02170	WP_010881893.1	TPASS_20445	TPASS_RS02180	WP_010881893.1	100	D	>1	D	>1
TPANIC_0446	TPANIC_RS02175	WP_010881894.1	TPASS_20446	TPASS_RS02185	WP_010881894.1	100	D	>1	ND	N/A
TPANIC_0447	TPANIC_RS02180	WP_010881895.1	TPASS_20447	TPASS_RS02190	WP_010881895.1	100	D	>1	ND	N/A
TPANIC_0448	TPANIC_RS02185	WP_010881896.1	TPASS_20448	TPASS_RS02195	WP_010881896.1	100	D	>1	D	>1
TPANIC_0450a	TPANIC_RS02195	WP_010881898.1	TPASS_20450a	TPASS_RS02205	WP_010881898.1	100	D	>1	D	>1
TPANIC_0451	TPANIC_RS05285	WP_010881899.1	TPASS_20451	TPASS_RS05295	WP_010881899.1	100	ND	N/A	ND	N/A
TPANIC_0452	TPANIC_RS02205	WP_010881901.1	TPASS_20452	TPASS_RS02210	WP_010881901.1	100	D	>1	D	>1
TPANIC_0453	TPANIC_RS02210	WP_014505505.1	TPASS_20453	TPASS_RS02215	WP_014505505.1	100	D	>1	D	>1
TPANIC_0454	TPANIC_RS02220	WP_010881903.1	TPASS_20454	TPASS_RS02225	WP_010881903.1	100	D	>1	D	>1
TPANIC_0455	TPANIC_RS02225	WP_014342433.1	TPASS_20455	TPASS_RS02230	WP_014342433.1	100	D	>1	D	>1
TPANIC_0456	TPANIC_RS02230	WP_010881905.1	TPASS_20456	TPASS_RS02235	WP_010881905.1	100	D	>1	D	>1
TPANIC_0457	TPANIC_RS02235	WP_014505508.1	TPASS_20457	TPASS_RS02240	WP_014505508.1	100	D	>1	D	>1
TPANIC_0458	TPANIC_RS02240	WP_010881907.1	TPASS_20458	TPASS_RS02245	WP_010881907.1	100	D	>1	D	>1
TPANIC_0459	TPANIC_RS02245	WP_235214105.1	TPASS_20459	TPASS_RS02250	WP_235214105.1	100	D	>1	D	>1
TPANIC_0460	TPANIC_RS02250	WP_175608706.1	TPASS_20460	TPASS_RS02255	WP_175608706.1	100	D	>1	ND	N/A
TPANIC_0464	TPANIC_RS02265	WP_235214107.1	TPASS_20464	TPASS_RS02270	WP_235214107.1	100	D	>1	ND	N/A
TPANIC_0465	TPANIC_RS02270	WP_010881914.1	TPASS_20465	TPASS_RS02275	WP_010881914.1	100	D	>1	ND	N/A
TPANIC_0466	TPANIC_RS02275	WP_010881915.1	TPASS_20466	TPASS_RS02280	WP_010881915.1	100	D	>1	D	>1
TPANIC_0467	TPANIC_RS05295	WP_010881916.1	TPASS_20467	TPASS_RS05305	WP_010881916.1	100	ND	N/A	ND	N/A
TPANIC_0468	TPANIC_RS02280	WP_235214122.1	TPASS_20468	TPASS_RS02285	WP_235214122.1	100	D	>1	D	>1
TPANIC_0472	TPANIC_RS02295	WP_010881921.1	TPASS_20472	TPASS_RS02300	WP_010881921.1	100	D	>1	ND	N/A
TPANIC_0474	TPANIC_RS02305	WP_010881923.1	TPASS_20474	TPASS_RS02310	WP_010881923.1	100	D	>1	D	1
TPANIC_0475	TPANIC_RS02310	WP_010881924.1	TPASS_20475	TPASS_RS02315	WP_010881924.1	100	D	>1	D	>1
TPANIC_0476	TPANIC_RS02315	WP_010881925.1	TPASS_20476	TPASS_RS02320	WP_010881925.1	100	D	>1	D	>1
TPANIC_0477	TPANIC_RS02320	WP_014342443.1	TPASS_20477	TPASS_RS02325	WP_014342443.1	100	D	>1	D	>1
TPANIC_0478	TPANIC_RS02325	WP_010881927.1	TPASS_20478	TPASS_RS02330	WP_010881927.1	100	D	>1	D	>1
TPANIC_0480	TPANIC_RS02335	WP_010881929.1	TPASS_20480	TPASS_RS02340	WP_010881929.1	100	D	>1	ND	N/A
TPANIC_0483	TPANIC_RS02345	WP_014505516.1	TPASS_20483	TPASS_RS02350	WP_014505516.1	100	D	>1	ND	N/A
TPANIC_0484	TPANIC_RS02350	WP_010881933.1	TPASS_20484	TPASS_RS02355	WP_010881933.1	100	D	>1	D	>1
TPANIC_0485	TPANIC_RS02355	WP_010881934.1	TPASS_20485	TPASS_RS02360	WP_010881934.1	100	D	>1	D	>1
TPANIC_0486	TPANIC_RS02360	WP_012460559.1	TPASS_20486	TPASS_RS02365	WP_012460559.1	100	D	>1	D	>1
TPANIC_0489	TPANIC_RS02385	WP_257722093.1	TPASS_20489	TPASS_RS02390	WP_257722093.1	100	D	>1	D	>1
TPANIC_0490	TPANIC_RS02390	WP_010881939.1	TPASS_20490	TPASS_RS02395	WP_010881939.1	100	D	>1	ND	N/A
TPANIC_0491	TPANIC_RS02395	WP_237249935.1	TPASS_20491	TPASS_RS02400	WP_237249935.1	100	D	>1	D	>1
TPANIC_0492	TPANIC_RS02400	WP_010881941.1	TPASS_20492	TPASS_RS02405	WP_010881941.1	100	D	>1	ND	N/A
TPANIC_0493	TPANIC_RS02405	WP_010881942.1	TPASS_20493	TPASS_RS02410	WP_010881942.1	100	D	>1	D	>1
TPANIC_0494	TPANIC_RS02410	WP_010881943.1	TPASS_20494	TPASS_RS02415	WP_010881943.1	100	D	>1	D	>1
TPANIC_0496	TPANIC_RS02415	WP_014505522.1	TPASS_20496	TPASS_RS02420	WP_014505522.1	100	D	>1	D	>1
TPANIC_0497	TPANIC_RS02420	WP_010881946.1	TPASS_20497	TPASS_RS02425	WP_010881946.1	100	D	>1	D	>1
TPANIC_0498	TPANIC_RS02425	WP_010881947.1	TPASS_20498	TPASS_RS02430	WP_010881947.1	100	D	>1	ND	N/A
TPANIC_0499	TPANIC_RS02430	WP_010881948.1	TPASS_20499	TPASS_RS02435	WP_010881948.1	100	D	1	ND	N/A
TPANIC_0502	TPANIC_RS02445	WP_010881951.1	TPASS_20502	TPASS_RS02450	WP_010881951.1	100	D	>1	D	>1
TPANIC_0503	TPANIC_RS02450	WP_010881952.1	TPASS_20503	TPASS_RS02455	WP_010881952.1	100	D	>1	ND	N/A
TPANIC_0505	TPANIC_RS02455	WP_010881954.1	TPASS_20505	TPASS_RS02460	WP_010881954.1	100	D	>1	D	>1
TPANIC_0506	TPANIC_RS02475	WP_010881955.1	TPASS_20506	TPASS_RS02480	WP_010881955.1	100	D	>1	D	>1
TPANIC_0507	TPANIC_RS02480	WP_010881956.1	TPASS_20507	TPASS_RS02485	WP_010881956.1	100	D	>1	ND	N/A
TPANIC_0508	TPANIC_RS02485	WP_010881957.1	TPASS_20508	TPASS_RS02490	WP_010881957.1	100	D	>1	D	>1
TPANIC_0509	TPANIC_RS02490	WP_010881958.1	TPASS_20509	TPASS_RS02495	WP_010881958.1	100	D	>1	D	>1
TPANIC_0510	TPANIC_RS02495	WP_010881959.1	TPASS_20510	TPASS_RS02500	WP_010881959.1	100	D	>1	D	>1
TPANIC_0511	TPANIC_RS02500	WP_010881960.1	TPASS_20511	TPASS_RS02505	WP_010881960.1	100	D	>1	D	>1
TPANIC_0512	TPANIC_RS02505	WP_012460564.1	TPASS_20512	TPASS_RS02510	WP_012460564.1	100	D	>1	ND	N/A
TPANIC_0514	TPANIC_RS02515	WP_010881963.1	TPASS_20514	TPASS_RS02520	WP_010881963.1	100	D	>1	D	>1
TPANIC_0516	TPANIC_RS02525	WP_010881965.1	TPASS_20516	TPASS_RS02530	WP_010881965.1	100	D	1	ND	N/A
TPANIC_0517	TPANIC_RS02530	WP_010881966.1	TPASS_20517	TPASS_RS02535	WP_010881966.1	100	ND	N/A	D	>1
TPANIC_0518	TPANIC_RS02535	WP_010881967.1	TPASS_20518	TPASS_RS02540	WP_010881967.1	100	D	>1	ND	N/A
TPANIC_0519	TPANIC_RS02540	WP_010881968.1	TPASS_20519	TPASS_RS02545	WP_010881968.1	100	D	>1	D	>1
TPANIC_0520	TPANIC_RS02545	WP_235214115.1	TPASS_20520	TPASS_RS02550	WP_235214115.1	100	ND	N/A	ND	N/A
TPANIC_0521	TPANIC_RS02550	WP_010881969.1	TPASS_20521	TPASS_RS02555	WP_010881969.1	100	D	>1	D	>1
TPANIC_0522	TPANIC_RS02555	WP_010881970.1	TPASS_20522	TPASS_RS02560	WP_010881970.1	100	D	>1	ND	N/A
TPANIC_0523	TPANIC_RS02560	WP_010881971.1	TPASS_20523	TPASS_RS02565	WP_010881971.1	100	D	>1	D	>1
TPANIC_0524	TPANIC_RS02565	WP_010881972.1	TPASS_20524	TPASS_RS02570	WP_010881972.1	100	D	>1	D	>1
TPANIC_0525	TPANIC_RS02570	WP_010881973.1	TPASS_20525	TPASS_RS02575	WP_010881973.1	100	D	>1	D	>1
TPANIC_0526	TPANIC_RS02580	WP_010881974.1	TPASS_20526	TPASS_RS02585	WP_010881974.1	100	D	>1	D	>1
TPANIC_0527	TPANIC_RS02585	WP_010881975.1	TPASS_20527	TPASS_RS02590	WP_010881975.1	100	D	>1	D	>1
TPANIC_0528	TPANIC_RS02590	WP_010881976.1	TPASS_20528	TPASS_RS02595	WP_010881976.1	100	D	>1	D	>1
TPANIC_0530	TPANIC_RS02600	WP_010881978.1	TPASS_20530	TPASS_RS02605	WP_010881978.1	100	D	>1	D	>1
TPANIC_0531	TPANIC_RS02605	WP_014342462.1	TPASS_20531	TPASS_RS02610	WP_014342462.1	100	D	>1	ND	N/A
TPANIC_0533	TPANIC_RS02615	WP_014342463.1	TPASS_20533	TPASS_RS02620	WP_014342463.1	100	D	>1	D	>1
TPANIC_0534	TPANIC_RS02620	WP_010881981.1	TPASS_20534	TPASS_RS02625	WP_010881981.1	100	D	>1	D	>1
TPANIC_0535	TPANIC_RS02625	WP_010881982.1	TPASS_20535	TPASS_RS02630	WP_010881982.1	100	D	>1	D	>1
TPANIC_0536	TPANIC_RS02630	WP_014342465.1	TPASS_20536	TPASS_RS02635	WP_014342465.1	100	D	>1	ND	N/A
TPANIC_0537	TPANIC_RS02635	WP_010881984.1	TPASS_20537	TPASS_RS02640	WP_010881984.1	100	D	>1	D	>1
TPANIC_0538	TPANIC_RS02640	WP_010881985.1	TPASS_20538	TPASS_RS02645	WP_010881985.1	100	D	>1	D	>1
TPANIC_0539	TPANIC_RS05310	WP_010881986.1	TPASS_20539	TPASS_RS05320	WP_010881986.1	100	ND	N/A	ND	N/A
TPANIC_0540	TPANIC_RS02650	WP_013945178.1	TPASS_20540	TPASS_RS02655	WP_013945178.1	100	D	>1	ND	N/A
TPANIC_0541	TPANIC_RS02655	WP_010881988.1	TPASS_20541	TPASS_RS02660	WP_010881988.1	100	D	>1	ND	N/A
TPANIC_0542	TPANIC_RS02660	WP_010881989.1	TPASS_20542	TPASS_RS02665	WP_010881989.1	100	D	>1	D	>1
TPANIC_0543	TPANIC_RS02665	WP_010881990.1	TPASS_20543	TPASS_RS02670	WP_010881990.1	100	D	>1	D	>1
TPANIC_0545	TPANIC_RS02675	WP_010881992.1	TPASS_20545	TPASS_RS02680	WP_010881992.1	100	D	>1	D	>1
TPANIC_0546	TPANIC_RS02680	WP_014342474.1	TPASS_20546	TPASS_RS02685	WP_014342474.1	100	D	>1	D	>1
TPANIC_0547	TPANIC_RS02685	WP_010881994.1	TPASS_20547	TPASS_RS02690	WP_010881994.1	100	D	>1	ND	N/A
TPANIC_0549	TPANIC_RS02700	WP_010881996.1	TPASS_20549	TPASS_RS02705	WP_010881996.1	100	D	>1	D	>1
TPANIC_0550	TPANIC_RS02705	WP_010881997.1	TPASS_20550	TPASS_RS02710	WP_010881997.1	100	D	>1	D	>1
TPANIC_0551	TPANIC_RS02710	WP_010881998.1	TPASS_20551	TPASS_RS02715	WP_010881998.1	100	D	>1	D	1
TPANIC_0552	TPANIC_RS02715	WP_010881999.1	TPASS_20552	TPASS_RS02720	WP_010881999.1	100	D	>1	D	>1
TPANIC_0553	TPANIC_RS02725	WP_010882000.1	TPASS_20553	TPASS_RS02730	WP_010882000.1	100	D	>1	ND	N/A
TPANIC_0555	TPANIC_RS02735	WP_014342482.1	TPASS_20555	TPASS_RS02740	WP_014342482.1	100	D	>1	ND	N/A
TPANIC_0556	TPANIC_RS02740	WP_010882003.1	TPASS_20556	TPASS_RS02745	WP_010882003.1	100	D	>1	D	>1
TPANIC_0557	TPANIC_RS02745	WP_010882004.1	TPASS_20557	TPASS_RS02750	WP_010882004.1	100	D	>1	ND	N/A
TPANIC_0558	TPANIC_RS02750	WP_010882005.1	TPASS_20558	TPASS_RS02755	WP_010882005.1	100	D	>1	D	1
TPANIC_0561	TPANIC_RS02765	WP_235214003.1	TPASS_20561	TPASS_RS02770	WP_235214003.1	100	D	>1	D	>1
TPANIC_0562	TPANIC_RS02770	WP_010882009.1	TPASS_20562	TPASS_RS02775	WP_010882009.1	100	D	>1	D	>1
TPANIC_0563	TPANIC_RS02775	WP_014505535.1	TPASS_20563	TPASS_RS02780	WP_014505535.1	100	D	>1	ND	N/A
TPANIC_0564	TPANIC_RS05430	WP_010882011.1	TPASS_20564	TPASS_RS05450	WP_010882011.1	100	D	>1	D	>1
TPANIC_0565	TPANIC_RS05320	WP_010882012.1	TPASS_20565	TPASS_RS05330	WP_010882012.1	100	D	>1	ND	N/A
TPANIC_0566	TPANIC_RS02795	WP_010882013.1	TPASS_20566	TPASS_RS02800	WP_010882013.1	100	D	>1	ND	N/A
TPANIC_0567	TPANIC_RS02800	WP_013945205.1	TPASS_20567	TPASS_RS02805	WP_013945205.1	100	D	>1	D	>1
TPANIC_0568	TPANIC_RS02805	WP_010882015.1	TPASS_20568	TPASS_RS02810	WP_010882015.1	100	D	>1	D	>1
TPANIC_0569	TPANIC_RS02810	WP_014505536.1	TPASS_20569	TPASS_RS02815	WP_014505536.1	100	D	>1	D	>1
TPANIC_0570	TPANIC_RS02815	WP_235214007.1	TPASS_20570	TPASS_RS02820	WP_235214007.1	100	D	>1	D	>1
TPANIC_0572	TPANIC_RS02825	WP_010882019.1	TPASS_20572	TPASS_RS02830	WP_010882019.1	100	D	>1	ND	N/A
TPANIC_0575	TPANIC_RS02835	WP_014342807.1	TPASS_20575	TPASS_RS02840	WP_014342807.1	100	D	>1	D	>1
TPANIC_0576	TPANIC_RS02840	WP_099156385.1	TPASS_20576	TPASS_RS02845	WP_099156385.1	100	D	>1	D	>1
TPANIC_0578	TPANIC_RS02850	WP_014505541.1	TPASS_20578	TPASS_RS02855	WP_014505541.1	100	D	>1	D	>1
TPANIC_0579	TPANIC_RS02855	WP_010882025.1	TPASS_20579	TPASS_RS02860	WP_010882025.1	100	D	1	ND	N/A
TPANIC_0580	TPANIC_RS02860	WP_010882026.1	TPASS_20580	TPASS_RS02865	WP_010882026.1	100	D	>1	ND	N/A
TPANIC_0581	TPANIC_RS02865	WP_010882027.1	TPASS_20581	TPASS_RS02870	WP_010882027.1	100	D	>1	ND	N/A
TPANIC_0582	TPANIC_RS02870	WP_010882028.1	TPASS_20582	TPASS_RS02875	WP_010882028.1	100	D	>1	ND	N/A
TPANIC_0585	TPANIC_RS02880	WP_014505544.1	TPASS_20585	TPASS_RS02885	WP_014505544.1	100	D	>1	D	>1
TPANIC_0586	TPANIC_RS02885	WP_010882032.1	TPASS_20586	TPASS_RS02890	WP_010882032.1	100	D	>1	D	>1
TPANIC_0587	TPANIC_RS02890	WP_014342499.1	TPASS_20587	TPASS_RS02895	WP_014342499.1	100	D	>1	ND	N/A
TPANIC_0589	TPANIC_RS02895	WP_010882035.1	TPASS_20589	TPASS_RS02900	WP_010882035.1	100	D	1	ND	N/A
TPANIC_0592	TPANIC_RS02925	WP_010882038.1	TPASS_20592	TPASS_RS02930	WP_010882038.1	100	D	>1	ND	N/A
TPANIC_0595	TPANIC_RS02940	WP_010882041.1	TPASS_20595	TPASS_RS02945	WP_010882041.1	100	D	>1	D	>1
TPANIC_0596	TPANIC_RS02945	WP_010882042.1	TPASS_20596	TPASS_RS02950	WP_010882042.1	100	D	>1	D	>1
TPANIC_0599	TPANIC_RS02955	WP_010882045.1	TPASS_20599	TPASS_RS02960	WP_010882045.1	100	D	>1	D	>1
TPANIC_0600	TPANIC_RS02960	WP_010882046.1	TPASS_20600	TPASS_RS02965	WP_010882046.1	100	D	>1	D	>1
TPANIC_0601	TPANIC_RS02965	WP_013945233.1	TPASS_20601	TPASS_RS02970	WP_013945233.1	100	D	>1	D	>1
TPANIC_0602	TPANIC_RS02970	WP_010882048.1	TPASS_20602	TPASS_RS02975	WP_010882048.1	100	D	>1	ND	N/A
TPANIC_0603	TPANIC_RS02975	WP_010882049.1	TPASS_20603	TPASS_RS02980	WP_010882049.1	100	D	1	ND	N/A
TPANIC_0604	TPANIC_RS02980	WP_010882050.1	TPASS_20604	TPASS_RS02985	WP_010882050.1	100	D	>1	D	>1
TPANIC_0605	TPANIC_RS02985	WP_010882051.1	TPASS_20605	TPASS_RS02990	WP_010882051.1	100	D	>1	D	>1
TPANIC_0606	TPANIC_RS02990	WP_010882052.1	TPASS_20606	TPASS_RS02995	WP_010882052.1	100	D	>1	D	>1
TPANIC_0608	TPANIC_RS03000	WP_010882054.1	TPASS_20608	TPASS_RS03005	WP_010882054.1	100	D	>1	D	>1
TPANIC_0609	TPANIC_RS03010	WP_010882055.1	TPASS_20609	TPASS_RS03015	WP_010882055.1	100	D	>1	D	>1
TPANIC_0611	TPANIC_RS03020	WP_010882057.1	TPASS_20611	TPASS_RS03025	WP_010882057.1	100	D	>1	D	>1
TPANIC_0612	TPANIC_RS03025	WP_010882058.1	TPASS_20612	TPASS_RS03030	WP_010882058.1	100	D	>1	D	>1
TPANIC_0613	TPANIC_RS03030	WP_010882059.1	TPASS_20613	TPASS_RS03035	WP_010882059.1	100	D	>1	D	>1
TPANIC_0614	TPANIC_RS03035	WP_010882060.1	TPASS_20614	TPASS_RS03040	WP_010882060.1	100	D	>1	D	>1
TPANIC_0615	TPANIC_RS03040	WP_010882061.1	TPASS_20615	TPASS_RS03045	WP_010882061.1	100	D	>1	D	>1
TPANIC_0616	TPANIC_RS03045	WP_010882062.1	TPASS_20616	TPASS_RS03050	WP_010882062.1	100	D	>1	D	>1
TPANIC_0617	TPANIC_RS03050	WP_158296018.1	TPASS_20617	TPASS_RS03055	WP_158296018.1	100	D	1	ND	N/A
TPANIC_0622	TPANIC_RS03075	WP_010882068.1	TPASS_20622	TPASS_RS03080	WP_010882068.1	100	D	>1	D	>1
TPANIC_0623	TPANIC_RS03080	WP_235214010.1	TPASS_20623	TPASS_RS03085	WP_235214010.1	100	D	>1	D	>1
TPANIC_0624	TPANIC_RS03085	WP_010882070.1	TPASS_20624	TPASS_RS03090	WP_010882070.1	100	D	>1	D	>1
TPANIC_0625	TPANIC_RS03090	WP_010882071.1	TPASS_20625	TPASS_RS03095	WP_010882071.1	100	D	>1	D	>1
TPANIC_0626	TPANIC_RS03095	WP_010882072.1	TPASS_20626	TPASS_RS03100	WP_010882072.1	100	D	>1	ND	N/A
TPANIC_0627	TPANIC_RS03100	WP_010882073.1	TPASS_20627	TPASS_RS03105	WP_010882073.1	100	D	>1	ND	N/A
TPANIC_0628	TPANIC_RS03105	WP_010882074.1	TPASS_20628	TPASS_RS03110	WP_010882074.1	100	D	>1	D	>1
TPANIC_0629	TPANIC_RS03110	WP_010882075.1	TPASS_20629	TPASS_RS03115	WP_010882075.1	100	D	>1	ND	N/A
TPANIC_0631	TPANIC_RS03120	WP_010882077.1	TPASS_20631	TPASS_RS03125	WP_010882077.1	100	D	>1	D	>1
TPANIC_0632	TPANIC_RS03125	WP_010882078.1	TPASS_20632	TPASS_RS03130	WP_010882078.1	100	D	>1	D	>1
TPANIC_0633	TPANIC_RS03130	WP_014342813.1	TPASS_20633	TPASS_RS03135	WP_014342813.1	100	D	>1	D	>1
TPANIC_0634	TPANIC_RS03135	WP_010882080.1	TPASS_20634	TPASS_RS03140	WP_010882080.1	100	D	>1	D	>1
TPANIC_0636	TPANIC_RS03140	WP_010882081.1	TPASS_20636	TPASS_RS03145	WP_010882081.1	100	D	>1	ND	N/A
TPANIC_0637	TPANIC_RS03145	WP_235214011.1	TPASS_20637	TPASS_RS03150	WP_235214011.1	100	D	>1	ND	N/A
TPANIC_0638	TPANIC_RS03150	WP_010882083.1	TPASS_20638	TPASS_RS03155	WP_010882083.1	100	ND	N/A	ND	N/A
TPANIC_0639	TPANIC_RS03170	WP_014505564.1	TPASS_20639	TPASS_RS03175	WP_014505564.1	100	D	>1	D	>1
TPANIC_0640	TPANIC_RS03175	WP_010882085.1	TPASS_20640	TPASS_RS03180	WP_010882085.1	100	D	>1	D	>1
TPANIC_0641	TPANIC_RS03180	WP_010882086.1	TPASS_20641	TPASS_RS03185	WP_010882086.1	100	D	>1	D	>1
TPANIC_0642	TPANIC_RS03185	WP_010882087.1	TPASS_20642	TPASS_RS03190	WP_010882087.1	100	D	>1	D	>1
TPANIC_0643	TPANIC_RS03190	WP_010882088.1	TPASS_20643	TPASS_RS03195	WP_010882088.1	100	D	>1	ND	N/A
TPANIC_0646	TPANIC_RS03200	WP_235214012.1	TPASS_20646	TPASS_RS03205	WP_235214012.1	100	D	>1	ND	N/A
TPANIC_0647	TPANIC_RS03205	WP_010882092.1	TPASS_20647	TPASS_RS03210	WP_010882092.1	100	D	>1	D	>1
TPANIC_0648	TPANIC_RS03210	WP_014505568.1	TPASS_20648	TPASS_RS03215	WP_014505568.1	100	D	>1	D	>1
TPANIC_0649	TPANIC_RS03215	WP_010882094.1	TPASS_20649	TPASS_RS03220	WP_010882094.1	100	D	>1	D	>1
TPANIC_0650	TPANIC_RS03220	WP_010882095.1	TPASS_20650	TPASS_RS03225	WP_010882095.1	100	D	>1	D	>1
TPANIC_0652	TPANIC_RS03230	WP_010882097.1	TPASS_20652	TPASS_RS03235	WP_010882097.1	100	D	>1	D	>1
TPANIC_0653	TPANIC_RS03235	WP_237249908.1	TPASS_20653	TPASS_RS03240	WP_237249908.1	100	D	>1	ND	N/A
TPANIC_0654	TPANIC_RS03240	WP_010882099.1	TPASS_20654	TPASS_RS03245	WP_010882099.1	100	D	>1	ND	N/A
TPANIC_0655	TPANIC_RS03245	WP_010882100.1	TPASS_20655	TPASS_RS03250	WP_010882100.1	100	D	>1	D	>1
TPANIC_0657	TPANIC_RS03250	WP_010882102.1	TPASS_20657	TPASS_RS03255	WP_010882102.1	100	D	>1	ND	N/A
TPANIC_0658	TPANIC_RS03255	WP_010882103.1	TPASS_20658	TPASS_RS03260	WP_010882103.1	100	D	>1	ND	N/A
TPANIC_0659	TPANIC_RS03260	WP_010882104.1	TPASS_20659	TPASS_RS03265	WP_010882104.1	100	D	>1	D	>1
TPANIC_0660	TPANIC_RS03265	WP_010882105.1	TPASS_20660	TPASS_RS03270	WP_010882105.1	100	D	>1	D	>1
TPANIC_0661	TPANIC_RS03270	WP_010882106.1	TPASS_20661	TPASS_RS03275	WP_010882106.1	100	D	>1	D	>1
TPANIC_0662	TPANIC_RS03275	WP_010882107.1	TPASS_20662	TPASS_RS03280	WP_010882107.1	100	D	>1	D	>1
TPANIC_0663	TPANIC_RS03280	WP_014342815.1	TPASS_20663	TPASS_RS03285	WP_014342815.1	100	D	>1	D	>1
TPANIC_0664	TPANIC_RS03285	WP_010882109.1	TPASS_20664	TPASS_RS03290	WP_010882109.1	100	D	>1	D	>1
TPANIC_0665	TPANIC_RS03290	WP_010882110.1	TPASS_20665	TPASS_RS03295	WP_010882110.1	100	D	>1	ND	N/A
TPANIC_0666	TPANIC_RS03295	WP_010882111.1	TPASS_20666	TPASS_RS03300	WP_010882111.1	100	D	>1	ND	N/A
TPANIC_0669	TPANIC_RS03315	WP_010882114.1	TPASS_20669	TPASS_RS03320	WP_010882114.1	100	D	>1	D	>1
TPANIC_0670	TPANIC_RS05335	WP_010882115.1	TPASS_20670	TPASS_RS05345	WP_010882115.1	100	D	>1	ND	N/A
TPANIC_0671	TPANIC_RS03325	WP_014342533.1	TPASS_20671	TPASS_RS03330	WP_014342533.1	100	D	>1	ND	N/A
TPANIC_0672	TPANIC_RS03330	WP_010882117.1	TPASS_20672	TPASS_RS03335	WP_010882117.1	100	D	>1	D	>1
TPANIC_0673	TPANIC_RS03335	WP_010882118.1	TPASS_20673	TPASS_RS03340	WP_010882118.1	100	D	>1	D	>1
TPANIC_0674	TPANIC_RS03340	WP_010882119.1	TPASS_20674	TPASS_RS03345	WP_010882119.1	100	D	>1	ND	N/A
TPANIC_0676	TPANIC_RS03350	WP_010882121.1	TPASS_20676	TPASS_RS03355	WP_010882121.1	100	D	>1	ND	N/A
TPANIC_0677	TPANIC_RS03355	WP_010882122.1	TPASS_20677	TPASS_RS03360	WP_010882122.1	100	D	>1	ND	N/A
TPANIC_0678	TPANIC_RS03365	WP_010882123.1	TPASS_20678	TPASS_RS03370	WP_010882123.1	100	D	>1	D	>1
TPANIC_0679	TPANIC_RS03370	WP_010882124.1	TPASS_20679	TPASS_RS03375	WP_010882124.1	100	D	>1	D	1
TPANIC_0680	TPANIC_RS03375	WP_010882125.1	TPASS_20680	TPASS_RS03380	WP_010882125.1	100	D	>1	D	>1
TPANIC_0681	TPANIC_RS03380	WP_012460586.1	TPASS_20681	TPASS_RS03385	WP_012460586.1	100	D	>1	D	>1
TPANIC_0682	TPANIC_RS03385	WP_010882127.1	TPASS_20682	TPASS_RS03390	WP_010882127.1	100	D	>1	ND	N/A
TPANIC_0683	TPANIC_RS03390	WP_010882128.1	TPASS_20683	TPASS_RS03395	WP_010882128.1	100	D	>1	ND	N/A
TPANIC_0684	TPANIC_RS03395	WP_010882129.1	TPASS_20684	TPASS_RS03400	WP_010882129.1	100	D	>1	D	>1
TPANIC_0685	TPANIC_RS03400	WP_010882130.1	TPASS_20685	TPASS_RS03405	WP_010882130.1	100	D	>1	D	>1
TPANIC_0686	TPANIC_RS03405	WP_010882131.1	TPASS_20686	TPASS_RS03410	WP_010882131.1	100	D	>1	D	>1
TPANIC_0687	TPANIC_RS03410	WP_010882132.1	TPASS_20687	TPASS_RS03415	WP_010882132.1	100	D	>1	D	>1
TPANIC_0688	TPANIC_RS03415	WP_010882133.1	TPASS_20688	TPASS_RS03420	WP_010882133.1	100	D	>1	D	>1
TPANIC_0689	TPANIC_RS03420	WP_010882134.1	TPASS_20689	TPASS_RS03425	WP_010882134.1	100	D	>1	D	>1
TPANIC_0690	TPANIC_RS03425	WP_237249910.1	TPASS_20690	TPASS_RS03430	WP_237249910.1	100	D	>1	ND	N/A
TPANIC_0691	TPANIC_RS03430	WP_235214020.1	TPASS_20691	TPASS_RS03435	WP_235214020.1	100	D	>1	ND	N/A
TPANIC_0692	TPANIC_RS03435	WP_014342817.1	TPASS_20692	TPASS_RS03440	WP_014342817.1	100	D	>1	D	>1
TPANIC_0693	TPANIC_RS03445	WP_010882138.1	TPASS_20693	TPASS_RS03450	WP_010882138.1	100	D	>1	D	>1
TPANIC_0694	TPANIC_RS03450	WP_010882139.1	TPASS_20694	TPASS_RS03455	WP_010882139.1	100	ND	N/A	ND	N/A
TPANIC_0695	TPANIC_RS03455	WP_010882140.1	TPASS_20695	TPASS_RS03460	WP_010882140.1	100	D	>1	D	>1
TPANIC_0696	TPANIC_RS03460	WP_010882141.1	TPASS_20696	TPASS_RS03465	WP_010882141.1	100	D	>1	D	>1
TPANIC_0698	TPANIC_RS03470	WP_010882143.1	TPASS_20698	TPASS_RS03475	WP_010882143.1	100	D	>1	ND	N/A
TPANIC_0700	TPANIC_RS03475	WP_010882145.1	TPASS_20700	TPASS_RS03480	WP_010882145.1	100	D	>1	ND	N/A
TPANIC_0701	TPANIC_RS03480	WP_010882146.1	TPASS_20701	TPASS_RS03485	WP_010882146.1	100	D	>1	ND	N/A
TPANIC_0702	TPANIC_RS03490	WP_014342546.1	TPASS_20702	TPASS_RS03495	WP_014342546.1	100	D	>1	D	>1
TPANIC_0704	TPANIC_RS03495	WP_010882149.1	TPASS_20704	TPASS_RS03500	WP_010882149.1	100	D	>1	D	>1
TPANIC_0705	TPANIC_RS03500	WP_010882150.1	TPASS_20705	TPASS_RS03505	WP_010882150.1	100	D	>1	D	>1
TPANIC_0706	TPANIC_RS03505	WP_014505582.1	TPASS_20706	TPASS_RS03510	WP_014505582.1	100	D	>1	ND	N/A
TPANIC_0707	TPANIC_RS03510	WP_010882152.1	TPASS_20707	TPASS_RS03515	WP_010882152.1	100	D	1	ND	N/A
TPANIC_0708	TPANIC_RS03515	WP_010882153.1	TPASS_20708	TPASS_RS03520	WP_010882153.1	100	D	>1	ND	N/A
TPANIC_0709	TPANIC_RS03520	WP_014342819.1	TPASS_20709	TPASS_RS03525	WP_014342819.1	100	D	>1	D	>1
TPANIC_0710	TPANIC_RS03525	WP_010882155.1	TPASS_20710	TPASS_RS03530	WP_010882155.1	100	D	>1	D	>1
TPANIC_0711	TPANIC_RS03530	WP_010882156.1	TPASS_20711	TPASS_RS03535	WP_010882156.1	100	D	>1	ND	N/A
TPANIC_0712	TPANIC_RS03535	WP_010882157.1	TPASS_20712	TPASS_RS03540	WP_010882157.1	100	D	>1	D	>1
TPANIC_0713	TPANIC_RS03540	WP_010882158.1	TPASS_20713	TPASS_RS03545	WP_010882158.1	100	D	>1	D	>1
TPANIC_0714	TPANIC_RS03545	WP_010882159.1	TPASS_20714	TPASS_RS03550	WP_010882159.1	100	D	>1	D	>1
TPANIC_0715	TPANIC_RS03550	WP_010882160.1	TPASS_20715	TPASS_RS03555	WP_010882160.1	100	D	>1	D	>1
TPANIC_0716	TPANIC_RS03555	WP_010882161.1	TPASS_20716	TPASS_RS03560	WP_010882161.1	100	D	>1	ND	N/A
TPANIC_0717	TPANIC_RS03560	WP_010882162.1	TPASS_20717	TPASS_RS03565	WP_010882162.1	100	D	1	ND	N/A
TPANIC_0718	TPANIC_RS03565	WP_010882163.1	TPASS_20718	TPASS_RS03570	WP_010882163.1	100	D	>1	ND	N/A
TPANIC_0719	TPANIC_RS03570	WP_014505585.1	TPASS_20719	TPASS_RS03575	WP_014505585.1	100	D	>1	D	>1
TPANIC_0720	TPANIC_RS03575	WP_010882165.1	TPASS_20720	TPASS_RS03580	WP_010882165.1	100	D	>1	D	>1
TPANIC_0722	TPANIC_RS03585	WP_010882167.1	TPASS_20722	TPASS_RS03590	WP_010882167.1	100	D	>1	D	>1
TPANIC_0724	TPANIC_RS03590	WP_010882169.1	TPASS_20724	TPASS_RS03595	WP_010882169.1	100	D	>1	D	>1
TPANIC_0725	TPANIC_RS03595	WP_010882170.1	TPASS_20725	TPASS_RS03600	WP_010882170.1	100	D	>1	D	>1
TPANIC_0726	TPANIC_RS03600	WP_010882171.1	TPASS_20726	TPASS_RS03605	WP_010882171.1	100	D	1	ND	N/A
TPANIC_0727	TPANIC_RS03605	WP_010882172.1	TPASS_20727	TPASS_RS03610	WP_010882172.1	100	D	>1	D	>1
TPANIC_0728	TPANIC_RS03610	WP_010882173.1	TPASS_20728	TPASS_RS03615	WP_010882173.1	100	D	1	ND	N/A
TPANIC_0729	TPANIC_RS03615	WP_010882174.1	TPASS_20729	TPASS_RS03620	WP_010882174.1	100	D	>1	D	>1
TPANIC_0730	TPANIC_RS03620	WP_235214021.1	TPASS_20730	TPASS_RS03625	WP_235214021.1	100	D	>1	ND	N/A
TPANIC_0731	TPANIC_RS03625	WP_014342553.1	TPASS_20731	TPASS_RS03630	WP_014342553.1	100	D	>1	D	>1
TPANIC_0732	TPANIC_RS03630	WP_010882177.1	TPASS_20732	TPASS_RS03635	WP_010882177.1	100	D	>1	D	>1
TPANIC_0733	TPANIC_RS03635	WP_010882178.1	TPASS_20733	TPASS_RS03640	WP_010882178.1	100	D	>1	ND	N/A
TPANIC_0734	TPANIC_RS03640	WP_010882179.1	TPASS_20734	TPASS_RS03645	WP_010882179.1	100	D	>1	D	>1
TPANIC_0735	TPANIC_RS03645	WP_010882180.1	TPASS_20735	TPASS_RS03650	WP_010882180.1	100	D	>1	D	>1
TPANIC_0736	TPANIC_RS03650	WP_014342556.1	TPASS_20736	TPASS_RS03655	WP_014342556.1	100	D	>1	D	>1
TPANIC_0737	TPANIC_RS03655	WP_010882182.1	TPASS_20737	TPASS_RS03660	WP_010882182.1	100	D	>1	D	>1
TPANIC_0738	TPANIC_RS03660	WP_010882183.1	TPASS_20738	TPASS_RS03665	WP_010882183.1	100	D	>1	D	>1
TPANIC_0739	TPANIC_RS03665	WP_010882184.1	TPASS_20739	TPASS_RS03670	WP_010882184.1	100	D	>1	D	>1
TPANIC_0741	TPANIC_RS03675	WP_010882186.1	TPASS_20741	TPASS_RS03680	WP_010882186.1	100	D	>1	ND	N/A
TPANIC_0742	TPANIC_RS03680	WP_010882187.1	TPASS_20742	TPASS_RS03685	WP_010882187.1	100	D	>1	D	>1
TPANIC_0743	TPANIC_RS03685	WP_010882188.1	TPASS_20743	TPASS_RS03690	WP_010882188.1	100	D	>1	ND	N/A
TPANIC_0744	TPANIC_RS03690	WP_010882189.1	TPASS_20744	TPASS_RS03695	WP_010882189.1	100	D	>1	ND	N/A
TPANIC_0745	TPANIC_RS03695	WP_010882190.1	TPASS_20745	TPASS_RS03700	WP_010882190.1	100	D	>1	D	>1
TPANIC_0747	TPANIC_RS03705	WP_010882192.1	TPASS_20747	TPASS_RS03710	WP_010882192.1	100	D	>1	D	>1
TPANIC_0749	TPANIC_RS05345	WP_010882194.1	TPASS_20749	TPASS_RS05355	WP_010882194.1	100	ND	N/A	ND	N/A
TPANIC_0750	TPANIC_RS03715	WP_010882195.1	TPASS_20750	TPASS_RS03720	WP_010882195.1	100	D	>1	D	>1
TPANIC_0751	TPANIC_RS03720	WP_010882196.1	TPASS_20751	TPASS_RS03725	WP_010882196.1	100	D	>1	D	>1
TPANIC_0752	TPANIC_RS03725	WP_235214023.1	TPASS_20752	TPASS_RS03730	WP_235214023.1	100	D	>1	D	>1
TPANIC_0753	TPANIC_RS03730	WP_010882198.1	TPASS_20753	TPASS_RS03735	WP_010882198.1	100	D	>1	ND	N/A
TPANIC_0754	TPANIC_RS03735	WP_010882199.1	TPASS_20754	TPASS_RS03740	WP_010882199.1	100	D	>1	D	>1
TPANIC_0755	TPANIC_RS03740	WP_013945354.1	TPASS_20755	TPASS_RS03745	WP_013945354.1	100	D	>1	D	>1
TPANIC_0756	TPANIC_RS03745	WP_010882201.1	TPASS_20756	TPASS_RS03750	WP_010882201.1	100	D	>1	D	>1
TPANIC_0757	TPANIC_RS03750	WP_010882202.1	TPASS_20757	TPASS_RS03755	WP_010882202.1	100	D	>1	D	>1
TPANIC_0758	TPANIC_RS03755	WP_010882203.1	TPASS_20758	TPASS_RS03760	WP_010882203.1	100	D	>1	ND	N/A
TPANIC_0760	TPANIC_RS03760	WP_010882205.1	TPASS_20760	TPASS_RS03765	WP_010882205.1	100	D	>1	ND	N/A
TPANIC_0761	TPANIC_RS03765	WP_010882206.1	TPASS_20761	TPASS_RS03770	WP_010882206.1	100	D	>1	ND	N/A
TPANIC_0762	TPANIC_RS03770	WP_014342821.1	TPASS_20762	TPASS_RS03775	WP_014342821.1	100	D	>1	ND	N/A
TPANIC_0763	TPANIC_RS03775	WP_010882208.1	TPASS_20763	TPASS_RS03780	WP_010882208.1	100	D	>1	D	>1
TPANIC_0764	TPANIC_RS03780	WP_010882209.1	TPASS_20764	TPASS_RS03785	WP_010882209.1	100	D	>1	D	>1
TPANIC_0765	TPANIC_RS03785	WP_014342822.1	TPASS_20765	TPASS_RS03790	WP_014342822.1	100	D	>1	D	>1
TPANIC_0766	TPANIC_RS03790	WP_010882211.1	TPASS_20766	TPASS_RS03795	WP_010882211.1	100	D	>1	ND	N/A
TPANIC_0767	TPANIC_RS03795	WP_010882212.1	TPASS_20767	TPASS_RS03800	WP_010882212.1	100	D	>1	D	>1
TPANIC_0768	TPANIC_RS03800	WP_010882213.1	TPASS_20768	TPASS_RS03805	WP_010882213.1	100	D	>1	D	>1
TPANIC_0769	TPANIC_RS05500	WP_010882214.1	TPASS_20769	TPASS_RS05510	WP_010882214.1	100	D	>1	D	>1
TPANIC_0771	TPANIC_RS03815	WP_014505600.1	TPASS_20771	TPASS_RS03820	WP_014505600.1	100	D	>1	ND	N/A
TPANIC_0772	TPANIC_RS03820	WP_010882217.1	TPASS_20772	TPASS_RS03825	WP_010882217.1	100	D	>1	ND	N/A
TPANIC_0773	TPANIC_RS05350	WP_014342572.1	TPASS_20773	TPASS_RS05360	WP_014342572.1	100	D	>1	D	>1
TPANIC_0774	TPANIC_RS03840	WP_010882219.1	TPASS_20774	TPASS_RS03845	WP_010882219.1	100	D	>1	ND	N/A
TPANIC_0775	TPANIC_RS03845	WP_010882220.1	TPASS_20775	TPASS_RS03850	WP_010882220.1	100	D	>1	ND	N/A
TPANIC_0776	TPANIC_RS03850	WP_235214026.1	TPASS_20776	TPASS_RS03855	WP_235214026.1	100	D	>1	D	>1
TPANIC_0777	TPANIC_RS03855	WP_010882222.1	TPASS_20777	TPASS_RS03860	WP_010882222.1	100	D	>1	D	>1
TPANIC_0778	TPANIC_RS03860	WP_235214027.1	TPASS_20778	TPASS_RS03865	WP_235214027.1	100	D	>1	D	>1
TPANIC_0779	TPANIC_RS03865	WP_235214028.1	TPASS_20779	TPASS_RS03870	WP_235214028.1	100	D	>1	ND	N/A
TPANIC_0780	TPANIC_RS03870	WP_014342823.1	TPASS_20780	TPASS_RS03875	WP_014342823.1	100	D	>1	D	>1
TPANIC_0781	TPANIC_RS03875	WP_014342824.1	TPASS_20781	TPASS_RS03880	WP_014342824.1	100	D	>1	ND	N/A
TPANIC_0783	TPANIC_RS03880	WP_014342578.1	TPASS_20783	TPASS_RS03885	WP_014342578.1	100	D	>1	ND	N/A
TPANIC_0784	TPANIC_RS03885	WP_010882229.1	TPASS_20784	TPASS_RS03890	WP_010882229.1	100	ND	N/A	ND	N/A
TPANIC_0785	TPANIC_RS03890	WP_237249911.1	TPASS_20785	TPASS_RS03895	WP_237249911.1	100	D	>1	ND	N/A
TPANIC_0786	TPANIC_RS03895	WP_010882231.1	TPASS_20786	TPASS_RS03900	WP_010882231.1	100	D	>1	ND	N/A
TPANIC_0787	TPANIC_RS03900	WP_235214031.1	TPASS_20787	TPASS_RS03905	WP_235214031.1	100	D	>1	ND	N/A
TPANIC_0788	TPANIC_RS03905	WP_235214032.1	TPASS_20788	TPASS_RS03910	WP_235214032.1	100	D	>1	D	>1
TPANIC_0789	TPANIC_RS03910	WP_010882234.1	TPASS_20789	TPASS_RS03915	WP_010882234.1	100	D	>1	D	>1
TPANIC_0791	TPANIC_RS03920	WP_010882236.1	TPASS_20791	TPASS_RS03925	WP_010882236.1	100	ND	N/A	ND	N/A
TPANIC_0792	TPANIC_RS03925	WP_010882237.1	TPASS_20792	TPASS_RS03930	WP_010882237.1	100	D	>1	D	>1
TPANIC_0794	TPANIC_RS03935	WP_010882239.1	TPASS_20794	TPASS_RS03940	WP_010882239.1	100	D	>1	D	>1
TPANIC_0796	TPANIC_RS03940	WP_014342584.1	TPASS_20796	TPASS_RS03945	WP_014342584.1	100	D	>1	D	>1
TPANIC_0797	TPANIC_RS03945	WP_010882242.1	TPASS_20797	TPASS_RS03950	WP_010882242.1	100	D	>1	D	>1
TPANIC_0798	TPANIC_RS03950	WP_010882243.1	TPASS_20798	TPASS_RS03955	WP_010882243.1	100	D	>1	D	>1
TPANIC_0801	TPANIC_RS03965	WP_010882246.1	TPASS_20801	TPASS_RS03970	WP_010882246.1	100	D	>1	D	>1
TPANIC_0802	TPANIC_RS05355	WP_010882247.1	TPASS_20802	TPASS_RS05365	WP_010882247.1	100	ND	N/A	ND	N/A
TPANIC_0803	TPANIC_RS03975	WP_010882248.1	TPASS_20803	TPASS_RS03980	WP_010882248.1	100	D	>1	ND	N/A
TPANIC_0805	TPANIC_RS03985	WP_014342827.1	TPASS_20805	TPASS_RS03990	WP_014342827.1	100	D	>1	D	>1
TPANIC_0806	TPANIC_RS03990	WP_235214035.1	TPASS_20806	TPASS_RS03995	WP_235214035.1	100	D	>1	D	>1
TPANIC_0807	TPANIC_RS03995	WP_010882252.1	TPASS_20807	TPASS_RS04000	WP_010882252.1	100	D	>1	ND	N/A
TPANIC_0808	TPANIC_RS04000	WP_010882253.1	TPASS_20808	TPASS_RS04005	WP_010882253.1	100	D	>1	D	>1
TPANIC_0809	TPANIC_RS04005	WP_010882254.1	TPASS_20809	TPASS_RS04010	WP_010882254.1	100	D	>1	ND	N/A
TPANIC_0810	TPANIC_RS04010	WP_010882255.1	TPASS_20810	TPASS_RS04015	WP_010882255.1	100	D	>1	D	>1
TPANIC_0813	TPANIC_RS04025	WP_014342828.1	TPASS_20813	TPASS_RS04030	WP_014342828.1	100	D	>1	D	>1
TPANIC_0814	TPANIC_RS04030	WP_010882258.1	TPASS_20814	TPASS_RS04035	WP_010882258.1	100	D	>1	D	>1
TPANIC_0815	TPANIC_RS04035	WP_235214036.1	TPASS_20815	TPASS_RS04040	WP_235214036.1	100	D	>1	ND	N/A
TPANIC_0816	TPANIC_RS04040	WP_010882260.1	TPASS_20816	TPASS_RS04045	WP_010882260.1	100	D	>1	D	>1
TPANIC_0817	TPANIC_RS04045	WP_010882261.1	TPASS_20817	TPASS_RS04050	WP_010882261.1	100	D	>1	D	>1
TPANIC_0819	TPANIC_RS04050	WP_014342594.1	TPASS_20819	TPASS_RS04055	WP_014342594.1	100	D	>1	D	>1
TPANIC_0821	TPANIC_RS04060	WP_010882265.1	TPASS_20821	TPASS_RS04065	WP_010882265.1	100	D	>1	D	>1
TPANIC_0822	TPANIC_RS04065	WP_235214038.1	TPASS_20822	TPASS_RS04070	WP_235214038.1	100	D	>1	ND	N/A
TPANIC_0823	TPANIC_RS04070	WP_010882267.1	TPASS_20823	TPASS_RS04075	WP_010882267.1	100	D	>1	D	>1
TPANIC_0824	TPANIC_RS04075	WP_010882268.1	TPASS_20824	TPASS_RS04080	WP_010882268.1	100	D	>1	D	>1
TPANIC_0825	TPANIC_RS04080	WP_010882269.1	TPASS_20825	TPASS_RS04085	WP_010882269.1	100	ND	N/A	ND	N/A
TPANIC_0826	TPANIC_RS04085	WP_010882270.1	TPASS_20826	TPASS_RS04090	WP_010882270.1	100	D	>1	ND	N/A
TPANIC_0827	TPANIC_RS04090	WP_014342597.1	TPASS_20827	TPASS_RS04095	WP_014342597.1	100	D	>1	D	>1
TPANIC_0828	TPANIC_RS04095	WP_010882272.1	TPASS_20828	TPASS_RS04100	WP_010882272.1	100	ND	N/A	ND	N/A
TPANIC_0829	TPANIC_RS04100	WP_010882273.1	TPASS_20829	TPASS_RS04105	WP_010882273.1	100	D	>1	D	>1
TPANIC_0830	TPANIC_RS04105	WP_013945413.1	TPASS_20830	TPASS_RS04110	WP_013945413.1	100	D	>1	ND	N/A
TPANIC_0831	TPANIC_RS04110	WP_010882275.1	TPASS_20831	TPASS_RS04115	WP_010882275.1	100	D	>1	D	>1
TPANIC_0832	TPANIC_RS04115	WP_235214039.1	TPASS_20832	TPASS_RS04120	WP_235214039.1	100	D	>1	D	>1
TPANIC_0833	TPANIC_RS04120	WP_235214040.1	TPASS_20833	TPASS_RS04125	WP_235214040.1	100	D	>1	ND	N/A
TPANIC_0834	TPANIC_RS04125	WP_014342602.1	TPASS_20834	TPASS_RS04130	WP_014342602.1	100	D	>1	D	>1
TPANIC_0835	TPANIC_RS04130	WP_010882279.1	TPASS_20835	TPASS_RS04135	WP_010882279.1	100	D	>1	D	>1
TPANIC_0836	TPANIC_RS04135	WP_010882280.1	TPASS_20836	TPASS_RS04140	WP_010882280.1	100	D	>1	D	>1
TPANIC_0837	TPANIC_RS04140	WP_010882281.1	TPASS_20837	TPASS_RS04145	WP_010882281.1	100	D	>1	D	>1
TPANIC_0838	TPANIC_RS04145	WP_014342829.1	TPASS_20838	TPASS_RS04150	WP_014342829.1	100	D	>1	D	>1
TPANIC_0839	TPANIC_RS04150	WP_010882283.1	TPASS_20839	TPASS_RS04155	WP_010882283.1	100	D	>1	D	>1
TPANIC_0840	TPANIC_RS04155	WP_010882284.1	TPASS_20840	TPASS_RS04160	WP_010882284.1	100	D	>1	ND	N/A
TPANIC_0842	TPANIC_RS04165	WP_010882286.1	TPASS_20842	TPASS_RS04170	WP_010882286.1	100	D	>1	D	>1
TPANIC_0843	TPANIC_RS04170	WP_014505625.1	TPASS_20843	TPASS_RS04175	WP_014505625.1	100	D	>1	D	>1
TPANIC_0844	TPANIC_RS04175	WP_010882288.1	TPASS_20844	TPASS_RS04180	WP_010882288.1	100	D	>1	D	>1
TPANIC_0845	TPANIC_RS04180	WP_014342608.1	TPASS_20845	TPASS_RS04185	WP_014342608.1	100	D	>1	ND	N/A
TPANIC_0846	TPANIC_RS04185	WP_010882290.1	TPASS_20846	TPASS_RS04190	WP_010882290.1	100	D	>1	ND	N/A
TPANIC_0847	TPANIC_RS04190	WP_014342609.1	TPASS_20847	TPASS_RS04195	WP_014342609.1	100	D	>1	D	>1
TPANIC_0848	TPANIC_RS04195	WP_010882292.1	TPASS_20848	TPASS_RS04200	WP_010882292.1	100	D	>1	ND	N/A
TPANIC_0849	TPANIC_RS04200	WP_010882293.1	TPASS_20849	TPASS_RS04205	WP_010882293.1	100	ND	N/A	D	>1
TPANIC_0850	TPANIC_RS04205	WP_010882294.1	TPASS_20850	TPASS_RS04210	WP_010882294.1	100	D	>1	ND	N/A
TPANIC_0851	TPANIC_RS04210	WP_010882295.1	TPASS_20851	TPASS_RS04215	WP_010882295.1	100	D	>1	D	>1
TPANIC_0852	TPANIC_RS04215	WP_010882296.1	TPASS_20852	TPASS_RS04220	WP_010882296.1	100	D	>1	ND	N/A
TPANIC_0853	TPANIC_RS04220	WP_010882297.1	TPASS_20853	TPASS_RS04225	WP_010882297.1	100	D	>1	D	>1
TPANIC_0855	TPANIC_RS04230	WP_010882299.1	TPASS_20855	TPASS_RS04235	WP_010882299.1	100	D	>1	D	>1
TPANIC_0857	TPANIC_RS05610	WP_010882301.1	TPASS_20857	TPASS_RS05600	WP_010882301.1	100	ND	N/A	ND	N/A
TPANIC_0859	TPANIC_RS04245	WP_014505629.1	TPASS_20859	TPASS_RS04250	WP_014505629.1	100	D	>1	D	>1
TPANIC_0861	TPANIC_RS04250	WP_010882305.1	TPASS_20861	TPASS_RS04255	WP_010882305.1	100	D	>1	ND	N/A
TPANIC_0862	TPANIC_RS04255	WP_010882306.1	TPASS_20862	TPASS_RS04260	WP_010882306.1	100	D	>1	D	>1
TPANIC_0863	TPANIC_RS04260	WP_010882307.1	TPASS_20863	TPASS_RS04265	WP_010882307.1	100	D	>1	D	>1
TPANIC_0864	TPANIC_RS04265	WP_235214043.1	TPASS_20864	TPASS_RS04270	WP_235214043.1	100	D	>1	D	1
TPANIC_0866	TPANIC_RS04275	WP_014342837.1	TPASS_20866	TPASS_RS04280	WP_014342837.1	100	D	>1	D	>1
TPANIC_0869	TPANIC_RS04290	WP_010882312.1	TPASS_20869	TPASS_RS04300	WP_010882312.1	100	ND	N/A	ND	N/A
TPANIC_0870	TPANIC_RS04295	WP_010882313.1	TPASS_20870	TPASS_RS04305	WP_010882313.1	100	D	>1	D	>1
TPANIC_0873	TPANIC_RS04305	WP_010882316.1	TPASS_20873	TPASS_RS04315	WP_010882316.1	100	D	>1	D	>1
TPANIC_0874	TPANIC_RS04310	WP_010882317.1	TPASS_20874	TPASS_RS04320	WP_010882317.1	100	D	>1	ND	N/A
TPANIC_0875	TPANIC_RS04315	WP_010882318.1	TPASS_20875	TPASS_RS04325	WP_010882318.1	100	D	>1	D	1
TPANIC_0876	TPANIC_RS04320	WP_010882319.1	TPASS_20876	TPASS_RS04330	WP_010882319.1	100	D	>1	D	>1
TPANIC_0878	TPANIC_RS04330	WP_010882321.1	TPASS_20878	TPASS_RS04340	WP_010882321.1	100	D	>1	ND	N/A
TPANIC_0879	TPANIC_RS04335	WP_010882322.1	TPASS_20879	TPASS_RS04345	WP_010882322.1	100	D	>1	ND	N/A
TPANIC_0880	TPANIC_RS04340	WP_237249912.1	TPASS_20880	TPASS_RS04350	WP_237249912.1	100	D	1	ND	N/A
TPANIC_0881	TPANIC_RS04345	WP_010882324.1	TPASS_20881	TPASS_RS04355	WP_010882324.1	100	D	>1	ND	N/A
TPANIC_0882	TPANIC_RS04350	WP_014505642.1	TPASS_20882	TPASS_RS04360	WP_014505642.1	100	D	>1	D	>1
TPANIC_0883	TPANIC_RS04355	WP_013945460.1	TPASS_20883	TPASS_RS04365	WP_013945460.1	100	D	1	ND	N/A
TPANIC_0884	TPANIC_RS04360	WP_010882327.1	TPASS_20884	TPASS_RS04370	WP_010882327.1	100	ND	N/A	ND	N/A
TPANIC_0885	TPANIC_RS04365	WP_010882328.1	TPASS_20885	TPASS_RS04375	WP_010882328.1	100	D	>1	ND	N/A
TPANIC_0886	TPANIC_RS04370	WP_010882329.1	TPASS_20886	TPASS_RS04380	WP_010882329.1	100	D	>1	D	>1
TPANIC_0887	TPANIC_RS04375	WP_010882330.1	TPASS_20887	TPASS_RS04385	WP_010882330.1	100	D	>1	D	>1
TPANIC_0888	TPANIC_RS04380	WP_010882331.1	TPASS_20888	TPASS_RS04390	WP_010882331.1	100	D	>1	D	>1
TPANIC_0889	TPANIC_RS04385	WP_014505643.1	TPASS_20889	TPASS_RS04395	WP_014505643.1	100	D	>1	ND	N/A
TPANIC_0890	TPANIC_RS04390	WP_010882333.1	TPASS_20890	TPASS_RS04400	WP_010882333.1	100	D	>1	ND	N/A
TPANIC_0891	TPANIC_RS04395	WP_010882334.1	TPASS_20891	TPASS_RS04405	WP_010882334.1	100	D	>1	D	>1
TPANIC_0892	TPANIC_RS04400	WP_010882335.1	TPASS_20892	TPASS_RS04410	WP_010882335.1	100	D	>1	D	>1
TPANIC_0893	TPANIC_RS04405	WP_010882336.1	TPASS_20893	TPASS_RS04415	WP_010882336.1	100	D	>1	ND	N/A
TPANIC_0894	TPANIC_RS04410	WP_010882337.1	TPASS_20894	TPASS_RS04420	WP_010882337.1	100	D	>1	D	>1
TPANIC_0895	TPANIC_RS04415	WP_014505644.1	TPASS_20895	TPASS_RS04425	WP_014505644.1	100	D	>1	D	>1
TPANIC_0898	TPANIC_RS04425	WP_010882341.1	TPASS_20898	TPASS_RS04440	WP_010882341.1	100	D	>1	D	>1
TPANIC_0899	TPANIC_RS04430	WP_014342840.1	TPASS_20899	TPASS_RS04445	WP_014342840.1	100	D	>1	D	>1
TPANIC_0901	TPANIC_RS04435	WP_237250229.1	TPASS_20901	TPASS_RS04450	WP_237250229.1	100	D	>1	ND	N/A
TPANIC_0902	TPANIC_RS04440	WP_014505647.1	TPASS_20902	TPASS_RS04455	WP_014505647.1	100	D	>1	D	>1
TPANIC_0903	TPANIC_RS04445	WP_235214047.1	TPASS_20903	TPASS_RS04460	WP_235214047.1	100	D	>1	D	>1
TPANIC_0904	TPANIC_RS05370	WP_010882347.1	TPASS_20904	TPASS_RS05390	WP_010882347.1	100	ND	N/A	ND	N/A
TPANIC_0905	TPANIC_RS05645	WP_010882348.1	TPASS_20905	TPASS_RS05635	WP_010882348.1	100	D	>1	D	>1
TPANIC_0906	TPANIC_RS04455	WP_010882349.1	TPASS_20906	TPASS_RS04470	WP_010882349.1	100	D	>1	D	>1
TPANIC_0907	TPANIC_RS04460	WP_010882350.1	TPASS_20907	TPASS_RS04475	WP_010882350.1	100	D	>1	ND	N/A
TPANIC_0908	TPANIC_RS04465	WP_010882351.1	TPASS_20908	TPASS_RS04480	WP_010882351.1	100	D	>1	D	>1
TPANIC_0909	TPANIC_RS04470	WP_010882352.1	TPASS_20909	TPASS_RS04485	WP_010882352.1	100	D	>1	ND	N/A
TPANIC_0910	TPANIC_RS04475	WP_010882353.1	TPASS_20910	TPASS_RS04490	WP_010882353.1	100	D	1	ND	N/A
TPANIC_0911	TPANIC_RS04480	WP_010882354.1	TPASS_20911	TPASS_RS04495	WP_010882354.1	100	ND	N/A	ND	N/A
TPANIC_0913	TPANIC_RS04490	WP_010882356.1	TPASS_20913	TPASS_RS04505	WP_010882356.1	100	D	>1	ND	N/A
TPANIC_0914	TPANIC_RS04500	WP_010882357.1	TPASS_20914	TPASS_RS04515	WP_010882357.1	100	D	>1	ND	N/A
TPANIC_0915	TPANIC_RS04505	WP_010882358.1	TPASS_20915	TPASS_RS04520	WP_010882358.1	100	D	>1	D	>1
TPANIC_0917	TPANIC_RS04510	WP_010882360.1	TPASS_20917	TPASS_RS04525	WP_010882360.1	100	D	>1	ND	N/A
TPANIC_0919	TPANIC_RS04520	WP_010882362.1	TPASS_20919	TPASS_RS04535	WP_010882362.1	100	D	>1	D	>1
TPANIC_0920	TPANIC_RS04525	WP_010882363.1	TPASS_20920	TPASS_RS04540	WP_010882363.1	100	D	>1	D	>1
TPANIC_0921	TPANIC_RS04530	WP_010882364.1	TPASS_20921	TPASS_RS04545	WP_010882364.1	100	D	>1	D	>1
TPANIC_0921a	TPANIC_RS04535	WP_014342644.1	TPASS_20921a	TPASS_RS04550	WP_014342644.1	100	D	>1	D	>1
TPANIC_0923	TPANIC_RS04540	WP_014342645.1	TPASS_20923	TPASS_RS04555	WP_014342645.1	100	ND	N/A	ND	N/A
TPANIC_0925	TPANIC_RS04560	WP_010882368.1	TPASS_20925	TPASS_RS04575	WP_010882368.1	100	D	>1	D	>1
TPANIC_0926	TPANIC_RS04565	WP_235214127.1	TPASS_20926	TPASS_RS04580	WP_235214127.1	100	D	>1	D	>1
TPANIC_0927	TPANIC_RS05620	WP_010882370.1	TPASS_20927	TPASS_RS05610	WP_010882370.1	100	D	>1	ND	N/A
TPANIC_0928	TPANIC_RS05625	WP_014342845.1	TPASS_20928	TPASS_RS05615	WP_014342845.1	100	D	>1	D	>1
TPANIC_0930	TPANIC_RS04580	WP_235214048.1	TPASS_20930	TPASS_RS04595	WP_235214048.1	100	D	>1	ND	N/A
TPANIC_0931	TPANIC_RS04585	WP_010882374.1	TPASS_20931	TPASS_RS04600	WP_010882374.1	100	D	>1	D	>1
TPANIC_0933	TPANIC_RS04590	WP_010882376.1	TPASS_20933	TPASS_RS04605	WP_010882376.1	100	D	>1	D	>1
TPANIC_0934	TPANIC_RS04595	WP_010882377.1	TPASS_20934	TPASS_RS04610	WP_010882377.1	100	D	>1	ND	N/A
TPANIC_0935	TPANIC_RS04600	WP_014505653.1	TPASS_20935	TPASS_RS04615	WP_014505653.1	100	D	>1	ND	N/A
TPANIC_0937	TPANIC_RS04615	WP_010882380.1	TPASS_20937	TPASS_RS04630	WP_010882380.1	100	D	>1	ND	N/A
TPANIC_0938	TPANIC_RS04620	WP_014505655.1	TPASS_20938	TPASS_RS04635	WP_014505655.1	100	D	>1	D	>1
TPANIC_0939	TPANIC_RS04625	WP_010882382.1	TPASS_20939	TPASS_RS04640	WP_010882382.1	100	D	>1	D	>1
TPANIC_0941	TPANIC_RS04630	WP_010882384.1	TPASS_20941	TPASS_RS04645	WP_010882384.1	100	D	>1	D	>1
TPANIC_0942	TPANIC_RS04635	WP_010882385.1	TPASS_20942	TPASS_RS04650	WP_010882385.1	100	D	>1	ND	N/A
TPANIC_0943	TPANIC_RS04640	WP_010882386.1	TPASS_20943	TPASS_RS04655	WP_010882386.1	100	D	>1	ND	N/A
TPANIC_0944	TPANIC_RS04645	WP_010882387.1	TPASS_20944	TPASS_RS04660	WP_010882387.1	100	D	>1	D	>1
TPANIC_0945	TPANIC_RS04650	WP_010882388.1	TPASS_20945	TPASS_RS04665	WP_010882388.1	100	D	>1	ND	N/A
TPANIC_0946	TPANIC_RS04655	WP_010882389.1	TPASS_20946	TPASS_RS04670	WP_010882389.1	100	D	>1	ND	N/A
TPANIC_0947	TPANIC_RS04660	WP_010882390.1	TPASS_20947	TPASS_RS04675	WP_010882390.1	100	D	>1	D	>1
TPANIC_0948	TPANIC_RS04665	WP_010882391.1	TPASS_20948	TPASS_RS04680	WP_010882391.1	100	D	>1	D	>1
TPANIC_0949	TPANIC_RS04670	WP_014342847.1	TPASS_20949	TPASS_RS04685	WP_014342847.1	100	D	>1	D	>1
TPANIC_0949a	TPANIC_RS04675	WP_271426006.1	TPASS_20949a	TPASS_RS04690	WP_271426006.1	100	ND	N/A	ND	N/A
TPANIC_0950a	TPANIC_RS04680	WP_014342848.1	TPASS_20950a	TPASS_RS04695	WP_014342848.1	100	D	>1	ND	N/A
TPANIC_0951	TPANIC_RS05380	WP_010882395.1	TPASS_20951	TPASS_RS05400	WP_010882395.1	100	ND	N/A	ND	N/A
TPANIC_0953	TPANIC_RS04695	WP_014505658.1	TPASS_20953	TPASS_RS04710	WP_014505658.1	100	D	>1	ND	N/A
TPANIC_0954	TPANIC_RS04700	WP_010882398.1	TPASS_20954	TPASS_RS04715	WP_010882398.1	100	D	>1	D	>1
TPANIC_0955	TPANIC_RS05515	WP_235214130.1	TPASS_20955	TPASS_RS05525	WP_235214130.1	100	ND	N/A	ND	N/A
TPANIC_0956	TPANIC_RS04710	WP_010882400.1	TPASS_20956	TPASS_RS04725	WP_010882400.1	100	D	>1	D	>1
TPANIC_0957	TPANIC_RS04715	WP_010882401.1	TPASS_20957	TPASS_RS04730	WP_010882401.1	100	D	>1	D	>1
TPANIC_0959	TPANIC_RS04725	WP_010882403.1	TPASS_20959	TPASS_RS04740	WP_010882403.1	100	ND	N/A	ND	N/A
TPANIC_0960	TPANIC_RS04730	WP_010882404.1	TPASS_20960	TPASS_RS04745	WP_010882404.1	100	D	>1	D	>1
TPANIC_0961	TPANIC_RS04735	WP_010882405.1	TPASS_20961	TPASS_RS04750	WP_010882405.1	100	D	>1	ND	N/A
TPANIC_0962	TPANIC_RS04740	WP_010882406.1	TPASS_20962	TPASS_RS04755	WP_010882406.1	100	D	>1	D	>1
TPANIC_0963	TPANIC_RS04745	WP_010882407.1	TPASS_20963	TPASS_RS04760	WP_010882407.1	100	D	>1	D	>1
TPANIC_0964	TPANIC_RS04750	WP_010882408.1	TPASS_20964	TPASS_RS04765	WP_010882408.1	100	D	>1	D	>1
TPANIC_0965	TPANIC_RS04755	WP_010882409.1	TPASS_20965	TPASS_RS04770	WP_010882409.1	100	D	>1	D	>1
TPANIC_0967	TPANIC_RS04765	WP_010882411.1	TPASS_20967	TPASS_RS04780	WP_010882411.1	100	D	>1	D	>1
TPANIC_0971	TPANIC_RS04780	WP_010882415.1	TPASS_20971	TPASS_RS04795	WP_010882415.1	100	D	>1	D	>1
TPANIC_0973	TPANIC_RS04790	WP_010882417.1	TPASS_20973	TPASS_RS04805	WP_010882417.1	100	D	>1	D	>1
TPANIC_0974	TPANIC_RS04795	WP_010882418.1	TPASS_20974	TPASS_RS04810	WP_010882418.1	100	D	>1	D	>1
TPANIC_0975	TPANIC_RS04800	WP_010882419.1	TPASS_20975	TPASS_RS04815	WP_010882419.1	100	D	>1	ND	N/A
TPANIC_0976	TPANIC_RS04805	WP_010882420.1	TPASS_20976	TPASS_RS04820	WP_010882420.1	100	D	>1	ND	N/A
TPANIC_0977	TPANIC_RS04810	WP_010882421.1	TPASS_20977	TPASS_RS04825	WP_010882421.1	100	D	>1	D	>1
TPANIC_0979	TPANIC_RS04820	WP_010882423.1	TPASS_20979	TPASS_RS04835	WP_010882423.1	100	D	>1	D	>1
TPANIC_0980	TPANIC_RS04825	WP_010882424.1	TPASS_20980	TPASS_RS04840	WP_010882424.1	100	D	>1	ND	N/A
TPANIC_0981	TPANIC_RS04830	WP_014505666.1	TPASS_20981	TPASS_RS04845	WP_014505666.1	100	D	>1	ND	N/A
TPANIC_0982	TPANIC_RS04835	WP_010882426.1	TPASS_20982	TPASS_RS04850	WP_010882426.1	100	D	1	ND	N/A
TPANIC_0984	TPANIC_RS04845	WP_010882428.1	TPASS_20984	TPASS_RS04860	WP_010882428.1	100	D	>1	D	>1
TPANIC_0985	TPANIC_RS04850	WP_010882429.1	TPASS_20985	TPASS_RS04865	WP_010882429.1	100	D	>1	D	>1
TPANIC_0986	TPANIC_RS04855	WP_010882430.1	TPASS_20986	TPASS_RS04870	WP_010882430.1	100	D	>1	ND	N/A
TPANIC_0988	TPANIC_RS04865	WP_014342681.1	TPASS_20988	TPASS_RS04880	WP_014342681.1	100	D	>1	ND	N/A
TPANIC_0989	TPANIC_RS04870	WP_235214055.1	TPASS_20989	TPASS_RS04885	WP_235214055.1	100	D	>1	D	>1
TPANIC_0990	TPANIC_RS04875	WP_010882434.1	TPASS_20990	TPASS_RS04890	WP_010882434.1	100	D	>1	D	>1
TPANIC_0991	TPANIC_RS04880	WP_010882435.1	TPASS_20991	TPASS_RS04895	WP_010882435.1	100	ND	N/A	ND	N/A
TPANIC_0992	TPANIC_RS04885	WP_010882436.1	TPASS_20992	TPASS_RS04900	WP_010882436.1	100	D	>1	ND	N/A
TPANIC_0993	TPANIC_RS04890	WP_014342852.1	TPASS_20993	TPASS_RS04905	WP_014342852.1	100	D	>1	D	>1
TPANIC_0994	TPANIC_RS04900	WP_235214132.1	TPASS_20994	TPASS_RS04915	WP_235214132.1	100	D	>1	D	>1
TPANIC_0996	TPANIC_RS04910	WP_010882440.1	TPASS_20996	TPASS_RS04925	WP_010882440.1	100	D	>1	D	>1
TPANIC_0997	TPANIC_RS04920	WP_014505674.1	TPASS_20997	TPASS_RS04935	WP_014505674.1	100	D	>1	D	>1
TPANIC_0998	TPANIC_RS04925	WP_014342854.1	TPASS_20998	TPASS_RS04940	WP_014342854.1	100	D	>1	ND	N/A
TPANIC_0999	TPANIC_RS04930	WP_010882443.1	TPASS_20999	TPASS_RS04945	WP_010882443.1	100	D	>1	ND	N/A
TPANIC_1000	TPANIC_RS04935	WP_237249917.1	TPASS_21000	TPASS_RS04950	WP_237249917.1	100	D	>1	D	>1
TPANIC_1001	TPANIC_RS04940	WP_010882445.1	TPASS_21001	TPASS_RS04955	WP_010882445.1	100	D	>1	D	>1
TPANIC_1002	TPANIC_RS04945	WP_014342691.1	TPASS_21002	TPASS_RS04960	WP_014342691.1	100	D	>1	D	>1
TPANIC_1003	TPANIC_RS04950	WP_010882447.1	TPASS_21003	TPASS_RS04965	WP_010882447.1	100	D	1	ND	N/A
TPANIC_1004	TPANIC_RS04955	WP_010882448.1	TPASS_21004	TPASS_RS04970	WP_010882448.1	100	D	>1	D	>1
TPANIC_1005	TPANIC_RS04960	WP_010882449.1	TPASS_21005	TPASS_RS04975	WP_010882449.1	100	D	>1	D	>1
TPANIC_1006	TPANIC_RS04965	WP_010882450.1	TPASS_21006	TPASS_RS04980	WP_010882450.1	100	D	>1	D	>1
TPANIC_1007	TPANIC_RS04970	WP_010882451.1	TPASS_21007	TPASS_RS04985	WP_010882451.1	100	D	>1	D	>1
TPANIC_1008	TPANIC_RS04975	WP_010882452.1	TPASS_21008	TPASS_RS04990	WP_010882452.1	100	D	>1	D	>1
TPANIC_1009	TPANIC_RS04980	WP_010882453.1	TPASS_21009	TPASS_RS04995	WP_010882453.1	100	D	>1	ND	N/A
TPANIC_1010	TPANIC_RS04985	WP_010882454.1	TPASS_21010	TPASS_RS05000	WP_010882454.1	100	D	>1	D	>1
TPANIC_1011	TPANIC_RS04990	WP_010882455.1	TPASS_21011	TPASS_RS05005	WP_010882455.1	100	D	>1	ND	N/A
TPANIC_1012	TPANIC_RS04995	WP_235214133.1	TPASS_21012	TPASS_RS05010	WP_235214133.1	100	D	>1	ND	N/A
TPANIC_1013	TPANIC_RS05000	WP_010882457.1	TPASS_21013	TPASS_RS05015	WP_010882457.1	100	D	>1	D	>1
TPANIC_1014	TPANIC_RS05005	WP_010882458.1	TPASS_21014	TPASS_RS05020	WP_010882458.1	100	D	>1	ND	N/A
TPANIC_1015	TPANIC_RS05010	WP_010882459.1	TPASS_21015	TPASS_RS05025	WP_010882459.1	100	D	>1	D	>1
TPANIC_1016	TPANIC_RS05015	WP_010882460.1	TPASS_21016	TPASS_RS05030	WP_010882460.1	100	D	>1	D	>1
TPANIC_1017	TPANIC_RS05020	WP_010882461.1	TPASS_21017	TPASS_RS05035	WP_010882461.1	100	D	>1	D	>1
TPANIC_1018	TPANIC_RS05030	WP_010882462.1	TPASS_21018	TPASS_RS05045	WP_010882462.1	100	D	>1	D	>1
TPANIC_1019	TPANIC_RS05035	WP_014505682.1	TPASS_21019	TPASS_RS05050	WP_014505682.1	100	D	>1	D	>1
TPANIC_1020	TPANIC_RS05040	WP_010882464.1	TPASS_21020	TPASS_RS05055	WP_010882464.1	100	D	>1	D	>1
TPANIC_1021	TPANIC_RS05045	WP_010882465.1	TPASS_21021	TPASS_RS05060	WP_010882465.1	100	D	>1	D	>1
TPANIC_1022	TPANIC_RS05050	WP_010882466.1	TPASS_21022	TPASS_RS05065	WP_010882466.1	100	D	>1	ND	N/A
TPANIC_1023	TPANIC_RS05055	WP_010882467.1	TPASS_RS05070	TPASS_RS05070	WP_010882467.1	100	D	>1	D	>1
TPANIC_1024	TPANIC_RS05060	WP_010882468.1	TPASS_21024	TPASS_RS05075	WP_010882468.1	100	D	>1	D	>1
TPANIC_1025	TPANIC_RS05065	WP_010882469.1	TPASS_21025	TPASS_RS05080	WP_010882469.1	100	D	>1	D	>1
TPANIC_1026	TPANIC_RS05075	WP_010882470.1	TPASS_21026	TPASS_RS05090	WP_010882470.1	100	D	>1	D	>1
TPANIC_1027	TPANIC_RS05080	WP_010882471.1	TPASS_21027	TPASS_RS05095	WP_010882471.1	100	D	>1	D	>1
TPANIC_1028	TPANIC_RS05085	WP_010882472.1	TPASS_21028	TPASS_RS05100	WP_010882472.1	100	D	>1	ND	N/A
TPANIC_1029	TPANIC_RS05090	WP_010882473.1	TPASS_21029	TPASS_RS05105	WP_010882473.1	100	D	>1	D	>1
TPANIC_1032	TPANIC_RS05100	WP_010882476.1	TPASS_21032	TPASS_RS05115	WP_010882476.1	100	D	>1	ND	N/A
TPANIC_1033	TPANIC_RS05105	WP_010882477.1	TPASS_21033	TPASS_RS05120	WP_010882477.1	100	D	>1	ND	N/A
TPANIC_1034	TPANIC_RS05110	WP_010882478.1	TPASS_21034	TPASS_RS05125	WP_010882478.1	100	D	>1	ND	N/A
TPANIC_1035	TPANIC_RS05115	WP_010882479.1	TPASS_21035	TPASS_RS05130	WP_010882479.1	100	D	>1	D	>1
TPANIC_1036	TPANIC_RS05120	WP_010882480.1	TPASS_21036	TPASS_RS05135	WP_010882480.1	100	D	>1	ND	N/A
TPANIC_1037	TPANIC_RS05125	WP_010882481.1	TPASS_21037	TPASS_RS05140	WP_010882481.1	100	D	>1	ND	N/A
TPANIC_1038	TPANIC_RS05130	WP_010882482.1	TPASS_21038	TPASS_RS05145	WP_010882482.1	100	D	>1	D	>1
TPANIC_1039	TPANIC_RS05135	WP_010882483.1	TPASS_21039	TPASS_RS05150	WP_010882483.1	100	D	>1	D	>1
TPANIC_1040	TPANIC_RS05140	WP_010882484.1	TPASS_21040	TPASS_RS05155	WP_010882484.1	100	D	>1	ND	N/A
TPANIC_1041	TPANIC_RS05145	WP_014342706.1	TPASS_21041	TPASS_RS05160	WP_014342706.1	100	D	>1	D	>1
TPANIC_RS00240	TPANIC_RS00240	WP_014342245.1	TPASS_RS00240	TPASS_RS00240	WP_014342245.1	100	D	>1	ND	N/A
TPANIC_RS00400	TPANIC_RS00400	WP_014342260.1	TPASS_RS00400	TPASS_RS00400	WP_014342260.1	100	D	>1	D	>1
TPANIC_RS00405	TPANIC_RS00405	WP_014342766.1	TPASS_RS00405	TPASS_RS00405	WP_014342766.1	100	D	>1	D	>1
TPANIC_RS00750	TPANIC_RS00750	WP_025267562.1	TPASS_RS00760	TPASS_RS00760	WP_025267562.1	100	ND	N/A	ND	N/A
TPANIC_RS00885	TPANIC_RS00885	WP_014342314.1	TPASS_RS00895	TPASS_RS00895	WP_014342314.1	100	D	>1	ND	N/A
TPANIC_RS01040	TPANIC_RS01040	WP_010881657.1	TPASS_RS01050	TPASS_RS01050	WP_010881657.1	100	ND	N/A	ND	N/A
TPANIC_RS01255	TPANIC_RS01255	WP_014342783.1	TPASS_RS01265	TPASS_RS01265	WP_014342783.1	100	D	>1	D	>1
TPANIC_RS01325	TPANIC_RS01325	WP_237250218.1	TPASS_RS01335	TPASS_RS01335	WP_237250218.1	100	D	>1	ND	N/A
TPANIC_RS01700	TPANIC_RS01700	WP_014505469.1	TPASS_RS01710	TPASS_RS01710	WP_014505469.1	100	D	>1	ND	N/A
TPANIC_RS01845	TPANIC_RS01845	WP_235214094.1	TPASS_RS01855	TPASS_RS01855	WP_235214094.1	100	D	>1	D	>1
TPANIC_RS02215	TPANIC_RS02215	WP_014342432.1	TPASS_RS02220	TPASS_RS02220	WP_014342432.1	100	D	>1	ND	N/A
TPANIC_RS03225	TPANIC_RS03225	WP_237249907.1	TPASS_RS03230	TPASS_RS03230	WP_237249907.1	100	D	>1	D	>1
TPANIC_RS03465	TPANIC_RS03465	WP_014505579.1	TPASS_RS03470	TPASS_RS03470	WP_014505579.1	100	D	>1	D	>1
TPANIC_RS04495	TPANIC_RS04495	WP_013945483.1	TPASS_RS04510	TPASS_RS04510	WP_013945483.1	100	D	>1	D	>1
TPANIC_RS04860	TPANIC_RS04860	WP_175393422.1	TPASS_RS04875	TPASS_RS04875	WP_175393422.1	100	D	>1	ND	N/A
TPANIC_RS05215	TPANIC_RS05215	WP_025267561.1	TPASS_RS05220	TPASS_RS05220	WP_025267561.1	100	ND	N/A	ND	N/A
TPANIC_RS05280	TPANIC_RS05280	WP_014342403.1	TPASS_RS05290	TPASS_RS05290	WP_014342403.1	100	ND	N/A	ND	N/A
TPANIC_RS05460	TPANIC_RS05460	WP_175393424.1	TPASS_RS00695	TPASS_RS00695	WP_175393424.1	100	ND	N/A	ND	N/A
TPANIC_RS05520	TPANIC_RS05520	WP_013945579.1	TPASS_RS05530	TPASS_RS05530	WP_013945579.1	100	ND	N/A	ND	N/A
TPANIC_RS05575	TPANIC_RS05575	WP_235214118.1	TPASS_RS05565	TPASS_RS05565	WP_235214118.1	100	ND	N/A	ND	N/A
TPANIC_RS05600	TPANIC_RS05600	WP_235214114.1	TPASS_RS05590	TPASS_RS05590	WP_235214114.1	100	ND	N/A	ND	N/A
TPANIC_RS05605	TPANIC_RS05605	WP_075743341.1	TPASS_RS05595	TPASS_RS05595	WP_075743341.1	100	ND	N/A	ND	N/A
TPANIC_RS05630	TPANIC_RS05630	WP_235214131.1	TPASS_RS05620	TPASS_RS05620	WP_235214131.1	100	ND	N/A	ND	N/A
TPANIC_RS05635	TPANIC_RS05635	WP_235214054.1	TPASS_RS05625	TPASS_RS05625	WP_235214054.1	100	ND	N/A	ND	N/A
TPANIC_0018	TPANIC_RS00070	WP_014342760.1	TPASS_20018	TPASS_RS00070	WP_015026135.1	99.9	D	>1	D	>1
TPANIC_0033	TPANIC_RS00165	WP_235214063.1	TPASS_20033	TPASS_RS00165	WP_012460511.1	92.1	D	>1	ND	N/A
TPANIC_0038	TPANIC_RS00190	WP_010881487.1	TPASS_20038	TPASS_RS00190	WP_235214064.1	96.9	D	>1	ND	N/A
TPANIC_0040	TPANIC_RS00200	WP_014505388.1	TPASS_20040	TPASS_RS00200	WP_237249920.1	99	D	>1	D	>1
TPANIC_0046	TPANIC_RS00225	WP_237249921.1	TPASS_20046	TPASS_RS00225	WP_010881495.1	89.3	D	>1	D	>1
TPANIC_0051	TPANIC_RS00250	WP_010881500.1	TPASS_20051	TPASS_RS00250	WP_012460512.1	99.7	D	>1	D	>1
TPANIC_0073	TPANIC_RS00355	WP_235214067.1	TPASS_20073	TPASS_RS00355	WP_237250214.1	99.8	D	>1	D	>1
TPANIC_0079	TPANIC_RS00385	WP_014505402.1	TPASS_20079	TPASS_RS00385	WP_025267550.1	99.9	D	>1	D	>1
TPANIC_0115	TPANIC_RS00580	WP_010881564.1	TPASS_20115	TPASS_RS00580	WP_012460517.1	99.6	D	>1	D	>1
TPANIC_0117	TPANIC_RS00590	WP_010881566.1	TPASS_20117	TPASS_RS00590	WP_016479998.1	98.3	D	>1	D	>1
TPANIC_0131	TPANIC_RS00665	WP_010881566.1	TPASS_20131	TPASS_RS00675	WP_015026144.1	78.9	D	>1	D	>1
TPANIC_0134	TPANIC_RS00680	WP_010881582.1	TPASS_20134	TPASS_RS00690	WP_012460522.1	99.7	D	>1	D	>1
TPANIC_0136	TPANIC_RS00695	WP_237253590.1	TPASS_20136	TPASS_RS00705	WP_012460523.1	90.9	D	>1	D	>1
TPANIC_0147	TPANIC_RS00755	WP_010881594.1	TPASS_20147	TPASS_RS00765	WP_012460525.1	99.8	D	>1	D	>1
TPANIC_0179	TPANIC_RS00895	WP_235214075.1	TPASS_20179	TPASS_RS00905	WP_237250217.1	99.1	D	>1	D	>1
TPANIC_0222	TPANIC_RS01105	WP_237249927.1	TPASS_20222	TPASS_RS01115	WP_010881670.1	95.9	D	>1	D	>1
TPANIC_0230	TPANIC_RS01160	WP_010881678.1	TPASS_20230	TPASS_RS01170	WP_012460528.1	99.8	D	>1	D	>1
TPANIC_0233	TPANIC_RS01170	WP_010881681.1	TPASS_20233	TPASS_RS01180	WP_012460529.1	99.4	D	>1	D	>1
TPANIC_0252	TPANIC_RS01270	WP_010881701.1	TPASS_20252	TPASS_RS01280	WP_012460530.1	99.8	D	>1	ND	N/A
TPANIC_0258	TPANIC_RS01300	WP_010881707.1	TPASS_20258	TPASS_RS01310	WP_012460531.1	99.6	D	>1	ND	N/A
TPANIC_0265	TPANIC_RS01335	WP_010881714.1	TPASS_20265	TPASS_RS01345	WP_012460532.1	99.8	D	>1	ND	N/A
TPANIC_0286	TPANIC_RS01435	WP_014505450.1	TPASS_20286	TPASS_RS01445	WP_237250219.1	99.7	D	>1	D	>1
TPANIC_0297	TPANIC_RS01475	WP_014505451.1	TPASS_20297	TPASS_RS01485	WP_237250220.1	99.6	D	>1	D	>1
TPANIC_0300	TPANIC_RS01485	WP_237253591.1	TPASS_20300	TPASS_RS01495	WP_235214084.1	99.8	D	>1	D	>1
TPANIC_0304	TPANIC_RS01505	WP_010881753.1	TPASS_20304	TPASS_RS01515	WP_012460536.1	99.7	D	>1	D	>1
TPANIC_0310	TPANIC_RS01535	WP_042491858.1	TPASS_20310	TPASS_RS01545	WP_237250221.1	99.1	D	>1	ND	N/A
TPANIC_0313	TPANIC_RS01545	WP_010881762.1	TPASS_20313	TPASS_RS01555	WP_015026156.1	99.9	D	>1	D	>1
TPANIC_0316	TPANIC_RS01555	WP_235214086.1	TPASS_20316	TPASS_RS01565	WP_237250222.1	98.6	ND	N/A	ND	N/A
TPANIC_0317	TPANIC_RS01560	WP_010881765.1	TPASS_20317	TPASS_RS01570	WP_015026157.1	97.5	D	>1	ND	N/A
TPANIC_0319	TPANIC_RS01565	WP_010881767.1	TPASS_20319	TPASS_RS01575	WP_012460539.1	99.7	D	>1	D	>1
TPANIC_0326	TPANIC_RS01590	WP_014342788.1	TPASS_20326	TPASS_RS01600	WP_041610093.1	98.9	D	>1	D	>1
TPANIC_0330	TPANIC_RS01615	WP_010881778.1	TPASS_20330	TPASS_RS01625	WP_012460541.1	99.8	D	>1	D	>1
TPANIC_0341	TPANIC_RS01670	WP_010881789.1	TPASS_20341	TPASS_RS01680	WP_016480002.1	99.8	D	>1	D	>1
TPANIC_0346	TPANIC_RS01695	WP_237250500.1	TPASS_20346	TPASS_RS01705	WP_237250223.1	99.1	D	>1	ND	N/A
TPANIC_0381	TPANIC_RS01865	WP_010881829.1	TPASS_20381	TPASS_RS01875	WP_012460543.1	99.6	D	>1	ND	N/A
TPANIC_0387	TPANIC_RS01890	WP_010881835.1	TPASS_20387	TPASS_RS01900	WP_012460544.1	99.7	D	1	ND	N/A
TPANIC_0389	TPANIC_RS01900	WP_010881837.1	TPASS_20389	TPASS_RS01910	WP_012460545.1	99.8	D	>1	D	>1
TPANIC_0392	TPANIC_RS01915	WP_014505485.1	TPASS_20392	TPASS_RS01925	WP_042491875.1	96	D	>1	D	>1
TPANIC_0394	TPANIC_RS01925	WP_010881842.1	TPASS_20394	TPASS_RS01935	WP_012460546.1	99.9	D	>1	D	1
TPANIC_0402	TPANIC_RS01965	WP_010881850.1	TPASS_20402	TPASS_RS01975	WP_015026159.1	99.8	D	>1	D	>1
TPANIC_0408	TPANIC_RS01995	WP_010881856.1	TPASS_20408	TPASS_RS02005	WP_012460547.1	99.9	D	>1	D	>1
TPANIC_0430	TPANIC_RS02100	WP_010881878.1	TPASS_20430	TPASS_RS02110	WP_012460548.1	99.3	D	1	ND	N/A
TPANIC_0431	TPANIC_RS02105	WP_010881879.1	TPASS_20431	TPASS_RS02115	WP_012460549.1	99.6	D	>1	ND	N/A
TPANIC_0433	TPANIC_RS02115	WP_014342796.1	TPASS_20433	TPASS_RS02125	WP_016480003.1	99.3	D	>1	D	>1
TPANIC_0443	TPANIC_RS02160	WP_010881891.1	TPASS_20443	TPASS_RS02170	WP_014505501.1	93.3	D	>1	D	>1
TPANIC_0449	TPANIC_RS02190	WP_010881897.1	TPASS_20449	TPASS_RS02200	WP_012460552.1	99.5	D	>1	D	>1
TPANIC_0461	TPANIC_RS02255	WP_237249932.1	TPASS_20461	TPASS_RS02260	WP_235214106.1	81.1	D	>1	ND	N/A
TPANIC_0462	TPANIC_RS02260	WP_014342800.1	TPASS_20462	TPASS_RS02265	WP_041608813.1	98.6	D	>1	D	>1
TPANIC_0470	TPANIC_RS02285	WP_010881919.1	TPASS_20470	TPASS_RS02290	WP_012460555.1	84.8	D	>1	D	>1
TPANIC_0471	TPANIC_RS02290	WP_014505513.1	TPASS_20471	TPASS_RS02295	WP_237250225.1	99.8	D	>1	D	>1
TPANIC_0473	TPANIC_RS02300	WP_010881922.1	TPASS_20473	TPASS_RS02305	WP_012460557.1	99.5	ND	N/A	ND	N/A
TPANIC_0479	TPANIC_RS02330	WP_237250226.1	TPASS_20479	TPASS_RS02335	WP_235214109.1	91.5	D	>1	D	>1
TPANIC_0481	TPANIC_RS02340	WP_014342801.1	TPASS_20481	TPASS_RS02345	WP_015026168.1	99.9	D	>1	D	>1
TPANIC_0488	TPANIC_RS02370	WP_010881937.1	TPASS_20488	TPASS_RS02375	WP_012460561.1	99.5	D	>1	D	>1
TPANIC_0500	TPANIC_RS02435	WP_010881949.1	TPASS_20500	TPASS_RS02440	WP_012460562.1	99.8	D	>1	D	>1
TPANIC_0501	TPANIC_RS02440	WP_010881950.1	TPASS_20501	TPASS_RS02445	WP_012460563.1	99.8	D	1	ND	N/A
TPANIC_0513	TPANIC_RS02510	WP_237249936.1	TPASS_20513	TPASS_RS02515	WP_010881962.1	97.5	D	>1	D	>1
TPANIC_0515	TPANIC_RS02520	WP_010881964.1	TPASS_20515	TPASS_RS02525	WP_012460565.1	99	D	>1	D	>1
TPANIC_0529	TPANIC_RS02595	WP_010881977.1	TPASS_20529	TPASS_RS02600	WP_012460566.1	99.8	D	>1	D	>1
TPANIC_0544	TPANIC_RS02670	WP_010881991.1	TPASS_20544	TPASS_RS02675	WP_012460567.1	99.7	D	>1	D	>1
TPANIC_0548	TPANIC_RS02695	WP_237253586.1	TPASS_20548	TPASS_RS02700	WP_237253737.1	94	D	>1	ND	N/A
TPANIC_0554	TPANIC_RS02730	WP_235214002.1	TPASS_20554	TPASS_RS02735	WP_237250185.1	99.5	D	>1	ND	N/A
TPANIC_0559	TPANIC_RS02755	WP_010882006.1	TPASS_20559	TPASS_RS02760	WP_012460570.1	99.5	D	>1	D	>1
TPANIC_0560	TPANIC_RS02760	WP_014342805.1	TPASS_20560	TPASS_RS02765	WP_014342485.1	99.8	D	>1	D	>1
TPANIC_0571	TPANIC_RS02820	WP_010882018.1	TPASS_20571	TPASS_RS02825	WP_012460572.1	99.5	D	>1	D	>1
TPANIC_0574	TPANIC_RS02830	WP_010882021.1	TPASS_20574	TPASS_RS02835	WP_012460573.1	99.8	D	>1	D	>1
TPANIC_0577	TPANIC_RS02845	WP_014505540.1	TPASS_20577	TPASS_RS02850	WP_237250187.1	99.8	D	>1	D	>1
TPANIC_0584	TPANIC_RS02875	WP_010882030.1	TPASS_20584	TPASS_RS02880	WP_012460576.1	99.8	D	>1	D	>1
TPANIC_0591	TPANIC_RS02900	WP_013945224.1	TPASS_20591	TPASS_RS02905	WP_041608826.1	99.7	D	>1	ND	N/A
TPANIC_0593	TPANIC_RS02930	WP_014505547.1	TPASS_20593	TPASS_RS02935	WP_208652411.1	94.5	D	>1	D	>1
TPANIC_0594	TPANIC_RS02935	WP_014342808.1	TPASS_20594	TPASS_RS02940	WP_014342501.1	99.5	D	>1	D	>1
TPANIC_0598	TPANIC_RS02950	WP_016484223.1	TPASS_20598	TPASS_RS02955	WP_012460579.1	99.9	D	>1	D	>1
TPANIC_0610	TPANIC_RS03015	WP_237249906.1	TPASS_20610	TPASS_RS03020	WP_237250190.1	90.5	D	>1	D	>1
TPANIC_0618	TPANIC_RS03055	WP_014342809.1	TPASS_20618	TPASS_RS03060	WP_010882064.1	92.2	D	>1	ND	N/A
TPANIC_0619	TPANIC_RS03060	WP_235214123.1	TPASS_20619	TPASS_RS03065	WP_237253740.1	99.1	ND	N/A	ND	N/A
TPANIC_0620	TPANIC_RS03065	WP_014342810.1	TPASS_20620	TPASS_RS03070	WP_016480005.1	98.7	D	>1	ND	N/A
TPANIC_0621	TPANIC_RS03070	WP_010882067.1	TPASS_20621	TPASS_RS03075	WP_016480006.1	99.7	D	>1	D	>1
TPANIC_0630	TPANIC_RS03115	WP_010882076.1	TPASS_20630	TPASS_RS03120	WP_012460582.1	99.7	D	>1	D	>1
TPANIC_0644	TPANIC_RS03195	WP_010882089.1	TPASS_20644	TPASS_RS03200	WP_012460583.1	99.8	D	>1	D	>1
TPANIC_0667	TPANIC_RS03300	WP_014342816.1	TPASS_20667	TPASS_RS03305	WP_041608818.1	99.8	D	>1	D	>1
TPANIC_0668	TPANIC_RS03310	WP_010882113.1	TPASS_20668	TPASS_RS03315	WP_012460585.1	99	D	1	ND	N/A
TPANIC_0675	TPANIC_RS03345	WP_237249909.1	TPASS_20675	TPASS_RS03350	WP_235214017.1	89.4	D	>1	D	>1
TPANIC_0721	TPANIC_RS03580	WP_010882166.1	TPASS_20721	TPASS_RS03585	WP_012460587.1	99.7	D	>1	D	>1
TPANIC_0740	TPANIC_RS03670	WP_237250196.1	TPASS_20740	TPASS_RS03675	WP_014505589.1	97.1	D	>1	D	>1
TPANIC_0746	TPANIC_RS03700	WP_010882191.1	TPASS_20746	TPASS_RS03705	WP_012460588.1	99.9	D	>1	D	>1
TPANIC_0748	TPANIC_RS03710	WP_010882193.1	TPASS_20748	TPASS_RS03715	WP_012460589.1	99.9	D	>1	D	>1
TPANIC_0770	TPANIC_RS03810	WP_237250495.1	TPASS_20770	TPASS_RS03815	WP_237250199.1	99.8	D	>1	D	>1
TPANIC_0790	TPANIC_RS03915	WP_237253588.1	TPASS_20790	TPASS_RS03920	WP_235214033.1	99.9	D	>1	D	>1
TPANIC_0793	TPANIC_RS03930	WP_010882238.1	TPASS_20793	TPASS_RS03935	WP_012460592.1	99.8	D	>1	D	>1
TPANIC_0800	TPANIC_RS03960	WP_237249937.1	TPASS_20800	TPASS_RS03965	WP_235214034.1	97.5	D	1	ND	N/A
TPANIC_0804	TPANIC_RS03980	WP_010882249.1	TPASS_20804	TPASS_RS03985	WP_012460593.1	99.7	D	>1	D	>1
TPANIC_0820	TPANIC_RS04055	WP_237250496.1	TPASS_20820	TPASS_RS04060	WP_235214037.1	99.6	D	>1	D	>1
TPANIC_0841	TPANIC_RS04160	WP_014342830.1	TPASS_20841	TPASS_RS04165	WP_025267611.1	99.8	D	>1	D	>1
TPANIC_0854	TPANIC_RS04225	WP_010882298.1	TPASS_20854	TPASS_RS04230	WP_012460596.1	99.9	D	>1	D	>1
TPANIC_0858	TPANIC_RS04240	WP_010882302.1	TPASS_20858	TPASS_RS04245	WP_012460597.1	99.8	D	>1	D	>1
TPANIC_0865	TPANIC_RS04270	WP_010882309.1	TPASS_20865	TPASS_RS04275	WP_012460598.1	99.4	D	>1	D	>1
TPANIC_0872	TPANIC_RS04300	WP_010882315.1	TPASS_20872	TPASS_RS04310	WP_012460601.1	99.9	D	>1	D	>1
TPANIC_0877	TPANIC_RS04325	WP_010882320.1	TPASS_20877	TPASS_RS04335	WP_012460602.1	99.7	D	>1	D	>1
TPANIC_0912	TPANIC_RS04485	WP_014342841.1	TPASS_20912	TPASS_RS04500	WP_041608821.1	99.8	D	>1	D	>1
TPANIC_0936	TPANIC_RS04610	WP_010882379.1	TPASS_20936	TPASS_RS04625	WP_235214049.1	94.1	D	>1	ND	N/A
TPANIC_0952	TPANIC_RS04690	WP_014505657.1	TPASS_20952	TPASS_RS04705	WP_235214050.1	99.7	D	>1	D	>1
TPANIC_0958	TPANIC_RS04720	WP_010882402.1	TPASS_20958	TPASS_RS04735	WP_012460609.1	99.8	D	>1	ND	N/A
TPANIC_0966	TPANIC_RS04760	WP_237250497.1	TPASS_20966	TPASS_RS04775	WP_237250206.1	99.4	D	>1	D	>1
TPANIC_0968	TPANIC_RS04770	WP_237250498.1	TPASS_20968	TPASS_RS04785	WP_237249915.1	99.8	D	>1	D	>1
TPANIC_0972	TPANIC_RS04785	WP_237249916.1	TPASS_20972	TPASS_RS04800	WP_010882416.1	96.4	D	>1	D	>1
TPANIC_0978	TPANIC_RS04815	WP_237253589.1	TPASS_20978	TPASS_RS04830	WP_014505663.1	99.5	D	>1	D	>1
TPANIC_0995	TPANIC_RS04905	WP_014342687.1	TPASS_20995	TPASS_RS04920	WP_041608828.1	99.8	D	>1	D	>1
TPANIC_1031	TPANIC_RS05095	WP_014505688.1	TPASS_21031	TPASS_RS05110	WP_175393426.1	95.9	D	>1	D	>1
TPANIC_RS00325	TPANIC_RS00325	WP_042506546.1	TPASS_RS00325	TPASS_RS00325	WP_041608822.1	99.7	D	>1	D	>1
TPANIC_RS02365	TPANIC_RS02365	WP_237260094.1	TPASS_RS02370	TPASS_RS02370	WP_237250299.1	93.3	ND	N/A	D	>1
TPANIC_RS02610	TPANIC_RS02610	WP_013945170.1	TPASS_RS02615	TPASS_RS02615	WP_080637337.1	99	D	>1	ND	N/A
TPANIC_RS05525	TPANIC_RS05525	WP_237250230.1	TPASS_RS05535	TPASS_RS05535	WP_237249918.1	83.2	ND	N/A	ND	N/A
TPANIC_RS05470	TPANIC_RS05470	WP_175393427.1	TPASS_RS05480	TPASS_RS05480	WP_175393421.1	97.8	ND	N/A	ND	N/A
TPANIC_RS05535	TPANIC_RS05535	WP_237250208.1	TPASS_RS05540	TPASS_RS05540	WP_014505382.1	77.6	ND	N/A	ND	N/A
TPANIC_RS05555	TPANIC_RS05555	WP_175608052.1	TPASS_RS00660	TPASS_RS00660	WP_014342282.1	81.8	ND	N/A	ND	N/A
TPANIC_0918	TPANIC_RS04515	WP_014505650.1				N/A	D	>1	ND	N/A
TPANIC_0868	TPANIC_RS04285	WP_010882311.1	TPASS_RS05380	TPASS_RS05380	pseudo	62.6	D	>1	D	>1
TPANIC_0924	TPANIC_RS04550	WP_010882367.1	TPASS_20924	TPASS_RS04565	pseudo	67.9	D	>1	ND	N/A
TPANIC_0969	TPANIC_RS04775	WP_010882413.1	TPASS_RS04790	TPASS_RS04790	pseudo	95	D	>1	D	>1
TPANIC_0007	TPANIC_RS00035	pseudo	TPASS_20006	TPASS_RS00035	WP_014342229.1	64.1	D	>1	D	>1
TPANIC_RS05550	TPANIC_RS05550	pseudo	TPASS_20127	TPASS_RS00655	WP_012460519.1	56.3	ND	N/A	ND	N/A
TPANIC_0250b	TPANIC_RS05230	pseudo	TPASS_20250b	TPASS_RS05235	pseudo	100	D	>1	ND	N/A
TPANIC_0856	TPANIC_RS04235	pseudo	TPASS_20856	TPASS_RS04240	pseudo	100	D	>1	ND	N/A
TPANIC_0897	TPANIC_RS04420	pseudo	TPASS_20897	TPASS_RS05385	pseudo	83.8	D	>1	D	>1
TPANIC_RS05530	TPANIC_RS05530	pseudo				N/A	ND	N/A	ND	N/A
TPANIC_RS05560	TPANIC_RS05560	pseudo				N/A	ND	N/A	ND	N/A
