# Supplementary material for: Proteomic analysis of the Treponema pallidum subsp. pallidum SS14 strain: coverage and comparison with the Nichols strain proteome
Source: Front Microbiol. 2024 Dec 11;15:1505893. doi: 10.3389/fmicb.2024.1505893 (PMC11668736; doi:10.3389/fmicb.2024.1505893)
Supplement: Supplementary file 6 [file Data_Sheet_6.ZIP › Supplementary Tables/Supplementary_Table_S7.xlsx]

## Sheet: LFQ SS14
Supplementary Table S7_sheet 1. Relative quantification of 598 T. pallidum SS14 proteins.
OMP
Average (mean) of Normalized Total Spectra = 145.31
Proteins are listed from most abundant to least abundant
LFQ Ranking	Old Locus Tag	New Locus Tag	Accession Number	NCBI Annotated Function	Molecular Weight	Normalized Total Spectra
1	TPASS_20509	TPASS_RS02495	WP_010881958	redoxin domain-containing protein	21 kDa	5165
2	TPASS_20030	TPASS_RS00150	WP_010881479	chaperonin GroEL	58 kDa	4967
3	TPASS_20574	TPASS_RS02835	WP_012460573	penicillin-binding Tp47 domain A-containing protein	48 kDa	4134
4	TPASS_20870	TPASS_RS04305	WP_010882313	flagellin	31 kDa	2786
5	TPASS_20249	TPASS_RS01270	WP_010881697	flagellar filament outer layer protein FlaA	39 kDa	2466
6	TPASS_20684	TPASS_RS03400	WP_010882129	substrate-binding domain-containing protein	43 kDa	2129
7	TPASS_20122	TPASS_RS00620	WP_010881571	phosphoenolpyruvate carboxykinase (GTP)	68 kDa	2082
8	TPASS_20939	TPASS_RS04640	WP_010882382	pyruvate:ferredoxin (flavodoxin) oxidoreductase	130 kDa	1688
9	TPASS_20662	TPASS_RS03280	WP_010882107	class II fructose-1,6-bisphosphate aldolase	36 kDa	1206
10	TPASS_20792	TPASS_RS03930	WP_010882237	flagellin	31 kDa	1068
11	TPASS_20037	TPASS_RS00185	WP_010881486	D-2-hydroxyacid dehydrogenase	37 kDa	1034
12	TPASS_20768	TPASS_RS03805	WP_010882213	membrane protein TmpA	37 kDa	1013
13	TPASS_20216	TPASS_RS01085	WP_010881664	molecular chaperone DnaK	68 kDa	961
14	TPASS_20844	TPASS_RS04180	WP_010882288	type I glyceraldehyde-3-phosphate dehydrogenase	38 kDa	922
15	TPASS_20594	TPASS_RS02940	WP_014342501	DUF2147 domain-containing protein	24 kDa	778
16	TPASS_21013	TPASS_RS05015	WP_010882457	co-chaperone GroES	9 kDa	774
17	TPASS_20748	TPASS_RS03715	WP_012460589	cytoplasmic filament protein CfpA	79 kDa	760
18	TPASS_20538	TPASS_RS02645	WP_010881985	phosphoglycerate kinase	45 kDa	745
19	TPASS_20171	TPASS_RS00880	WP_010881618	FMN-binding protein	16 kDa	725
20	TPASS_20366	TPASS_RS01795	WP_010881814	response regulator	16 kDa	714
21	TPASS_20823	TPASS_RS04075	WP_010882267	desulfoferrodoxin family protein	14 kDa	697
22	TPASS_20319	TPASS_RS01575	WP_012460539	BMP family protein	38 kDa	671
23	TPASS_20560	TPASS_RS02765	WP_014342485	transketolase	71 kDa	652
24	TPASS_20925	TPASS_RS04575	WP_010882368	flavodoxin	16 kDa	630
25	TPASS_20769	TPASS_RS05510	WP_010882214	LysM peptidoglycan-binding domain-containing protein	37 kDa	615
26	TPASS_20777	TPASS_RS03860	WP_010882222	hypothetical protein	9 kDa	593
27	TPASS_20187	TPASS_RS00940	WP_010881634	elongation factor Tu	43 kDa	578
28	TPASS_20537	TPASS_RS02640	WP_010881984	triose-phosphate isomerase	27 kDa	568
29	TPASS_20735	TPASS_RS03650	WP_010882180	NADPH-dependent glutamate synthase	56 kDa	509
30	TPASS_20664	TPASS_RS03290	WP_010882109	flagellar filament outer layer protein FlaA	27 kDa	496
31	TPASS_20108	TPASS_RS00530	WP_010881557	ATP-dependent 6-phosphofructokinase	50 kDa	496
32	TPASS_20104	TPASS_RS00510	WP_010881553	NAD nucleotidase	65 kDa	451
33	TPASS_20486	TPASS_RS02365	WP_012460559	P83/100 family protein	59 kDa	432
34	TPASS_20453	TPASS_RS02215	WP_014505505	hypothetical protein	30 kDa	416
35	TPASS_20862	TPASS_RS04260	WP_010882306	FKBP-type peptidyl-prolyl cis-trans isomerase	28 kDa	415
36	TPASS_20435	TPASS_RS02130	WP_010881883	copper resistance protein NlpE	16 kDa	415
37	TPASS_20468	TPASS_RS02285	WP_235214122	tetratricopeptide repeat protein	72 kDa	412
38	TPASS_20817	TPASS_RS04050	WP_010882261	phosphopyruvate hydratase	47 kDa	401
39	TPASS_20608	TPASS_RS03005	WP_010882054	HEAT repeat domain-containing protein	32 kDa	395
40	TPASS_20663	TPASS_RS03285	WP_014342815	flagellar filament outer layer protein FlaA	27 kDa	386
41	TPASS_20505	TPASS_RS02460	WP_010881954	hexokinase	48 kDa	378
42	TPASS_20072	TPASS_RS00350	WP_010881521	glutaredoxin domain-containing protein	10 kDa	372
43	TPASS_20476	TPASS_RS02320	WP_010881925	acetate kinase	49 kDa	344
44	TPASS_20215	TPASS_RS01080	WP_014505432	nucleotide exchange factor GrpE	25 kDa	337
45	TPASS_20071	TPASS_RS00345	WP_010881520	ATP-dependent chaperone ClpB	99 kDa	335
46	TPASS_20921	TPASS_RS04545	WP_010882364	FAD-dependent oxidoreductase	49 kDa	328
47	TPASS_20984	TPASS_RS04860	WP_010882428	molecular chaperone HtpG	73 kDa	322
48	TPASS_20225	TPASS_RS01125	WP_010881673	leucine-rich repeat domain-containing protein	27 kDa	317
49	TPASS_20747	TPASS_RS03710	WP_010882192	hypothetical protein	38 kDa	300
50	TPASS_20488	TPASS_RS02375	WP_012460561	methyl-accepting chemotaxis protein	92 kDa	298
51	TPASS_20006	TPASS_RS00035	WP_014342229	DUF3798 domain-containing protein	46 kDa	296
52	TPASS_20746	TPASS_RS03705	WP_012460588	PEP-utilizing enzyme	100 kDa	295
53	TPASS_20426	TPASS_RS02090	WP_010881874	V-type ATP synthase subunit A	65 kDa	295
54	TPASS_20556	TPASS_RS02745	WP_010882003	aspartate--ammonia ligase	37 kDa	292
55	TPASS_20365	TPASS_RS01790	WP_010881813	chemotaxis protein CheX	17 kDa	289
56	TPASS_20437	TPASS_RS02140	WP_235214103	hypothetical protein	17 kDa	278
57	TPASS_20542	TPASS_RS02665	WP_010881989	diphosphate--fructose-6-phosphate 1-phosphotransferase	62 kDa	278
58	TPASS_20767	TPASS_RS03800	WP_010882212	elongation factor G	77 kDa	276
59	TPASS_21038	TPASS_RS05145	WP_010882482	Dps family protein	19 kDa	274
60	TPASS_20835	TPASS_RS04135	WP_010882279	ankyrin repeat domain-containing protein	101 kDa	256
61	TPASS_20919	TPASS_RS04535	WP_010882362	thioredoxin	11 kDa	253
62	TPASS_20168	TPASS_RS00865	WP_010881615	2,3-diphosphoglycerate-dependent phosphoglycerate mutase	28 kDa	248
63	TPASS_20053	TPASS_RS00260	WP_010881502	ribonucleotide-diphosphate reductase subunit beta	41 kDa	245
64	TPASS_20789	TPASS_RS03915	WP_010882234	outer membrane lipoprotein-sorting protein	29 kDa	242
65	TPASS_20115	TPASS_RS00580	WP_012460517	bifunctional hydroxymethylpyrimidine kinase/phosphomethylpyrimidine kinase	29 kDa	241
66	TPASS_20018	TPASS_RS00070	WP_015026135	transcription elongation factor GreA	103 kDa	234
67	TPASS_20996	TPASS_RS04925	WP_010882440	hypothetical protein	61 kDa	233
68	TPASS_20025	TPASS_RS00125	WP_010881474	insulinase family protein	114 kDa	233
69	TPASS_20993	TPASS_RS04905	WP_014342852	septal ring lytic transglycosylase RlpA family protein	36 kDa	232
70	TPASS_20628	TPASS_RS03110	WP_010882074	nicotinate phosphoribosyltransferase	55 kDa	232
71	TPASS_20433	TPASS_RS02125	WP_016480003	SPOR domain-containing protein	65 kDa	232
72	TPASS_20524	TPASS_RS02570	WP_010881972	endopeptidase La	98 kDa	232
73	TPASS_20112	TPASS_RS00565	WP_237249923	aminopeptidase C	51 kDa	230
74	TPASS_20259	TPASS_RS01315	WP_235214079	LysM peptidoglycan-binding domain-containing protein	20 kDa	228
75	TPASS_20605	TPASS_RS02990	WP_010882051	translation elongation factor Ts	32 kDa	228
76	TPASS_20350	TPASS_RS01725	WP_014342789	glutamate-5-semialdehyde dehydrogenase	47 kDa	225
77	TPASS_20241	TPASS_RS01230	WP_010881689	DNA-directed RNA polymerase subunit beta	132 kDa	221
78	TPASS_20855	TPASS_RS04235	WP_010882299	hypothetical protein	125 kDa	219
79	TPASS_20043	TPASS_RS00210	WP_014505391	lytic transglycosylase domain-containing protein	77 kDa	218
80	TPASS_20298	TPASS_RS01490	WP_010881747	BMP family ABC transporter substrate-binding protein	38 kDa	210
81	TPASS_20494	TPASS_RS02415	WP_010881943	zinc ribbon domain-containing protein	31 kDa	207
82	TPASS_20814	TPASS_RS04035	WP_010882258	thioredoxin-disulfide reductase	33 kDa	206
83	TPASS_20575	TPASS_RS02840	WP_014342807	phosphoenolpyruvate-utilizing N-terminal domain-containing protein	73 kDa	199
84	TPASS_20736	TPASS_RS03655	WP_014342556	sulfide/dihydroorotate dehydrogenase-like FAD/NAD-binding protein	31 kDa	196
85	TPASS_20042	TPASS_RS00205	WP_010881491	LysM peptidoglycan-binding domain-containing protein	33 kDa	187
86	TPASS_20478	TPASS_RS02330	WP_010881927	glucose-6-phosphate dehydrogenase	58 kDa	186
87	TPASS_20568	TPASS_RS02810	WP_010882015	bifunctional 4-hydroxy-2-oxoglutarate aldolase/2-dehydro-3-deoxy-phosphogluconate aldolase	22 kDa	185
88	TPASS_20179	TPASS_RS00905	WP_237250217	hypothetical protein	60 kDa	184
89	TPASS_20892	TPASS_RS04410	WP_010882335	transcription termination factor NusA	55 kDa	184
90	TPASS_20257	TPASS_RS01305	WP_235214078	glycerophosphodiester phosphodiesterase	40 kDa	183
91	TPASS_20971	TPASS_RS04795	WP_010882415	iron transporter	22 kDa	183
92	TPASS_20798	TPASS_RS03955	WP_010882243	methionine--tRNA ligase	90 kDa	182
93	TPASS_20212	TPASS_RS01065	WP_010881660	DNA-directed RNA polymerase subunit alpha	40 kDa	179
94	TPASS_20609	TPASS_RS03015	WP_010882055	asparagine--tRNA ligase	58 kDa	174
95	TPASS_20073	TPASS_RS00355	WP_237250214	HDOD domain-containing protein	56 kDa	173
96	TPASS_20242	TPASS_RS01235	WP_010881690	DNA-directed RNA polymerase subunit beta'	160 kDa	170
97	TPASS_21001	TPASS_RS04955	WP_010882445	hypothetical protein	43 kDa	168
98	TPASS_20363	TPASS_RS01780	WP_014505476	chemotaxis protein CheA	87 kDa	166
99	TPASS_20544	TPASS_RS02675	WP_012460567	SpnA family nuclease	68 kDa	165
100	TPASS_20957	TPASS_RS04730	WP_010882401	TRAP transporter substrate-binding protein DctP	38 kDa	163
101	TPASS_21035	TPASS_RS05130	WP_010882479	valine--tRNA ligase	107 kDa	160
102	TPASS_21027	TPASS_RS05095	WP_010882471	uridine phosphorylase	28 kDa	159
103	TPASS_20965	TPASS_RS04770	WP_010882409	efflux RND transporter periplasmic adaptor subunit	35 kDa	157
104	TPASS_20240	TPASS_RS01225	WP_010881688	50S ribosomal protein L7/L12	13 kDa	155
105	TPASS_20329	TPASS_RS05255	WP_014342373	glycine hydroxymethyltransferase	56 kDa	155
106	TPASS_20261	TPASS_RS01325	WP_010881710	cyclic nucleotide-binding domain-containing protein	38 kDa	154
107	TPASS_21016	TPASS_RS05030	WP_010882460	peptidyl-prolyl cis-trans isomerase	40 kDa	150
108	TPASS_20427	TPASS_RS02095	WP_010881875	V-type ATP synthase subunit B	47 kDa	150
109	TPASS_20364	TPASS_RS01785	WP_010881812	CheR family methyltransferase	50 kDa	149
110	TPASS_20692	TPASS_RS03440	WP_014342817	recombinase RecA	44 kDa	146
111	TPASS_20277	TPASS_RS01420	WP_014505444	S41 family peptidase	55 kDa	143
112	TPASS_21002	TPASS_RS04960	WP_014342691	DUF2259 domain-containing protein	28 kDa	143
113	TPASS_20475	TPASS_RS02315	WP_010881924	glucose-6-phosphate isomerase	58 kDa	142
114	TPASS_20720	TPASS_RS03580	WP_010882165	flagellar motor switch protein FliN	37 kDa	139
115	TPASS_20408	TPASS_RS02005	WP_012460547	ATPase	124 kDa	138
116	TPASS_20675	TPASS_RS03350	WP_235214017	TraB/GumN family protein	30 kDa	138
117	TPASS_20794	TPASS_RS03940	WP_010882239	methionine adenosyltransferase	43 kDa	138
118	TPASS_20233	TPASS_RS01180	WP_012460529	STAS domain-containing protein	20 kDa	137
119	TPASS_20094	TPASS_RS00460	WP_010881543	phosphate acetyltransferase	37 kDa	137
120	TPASS_20956	TPASS_RS04725	WP_010882400	TRAP transporter TatT component family protein	36 kDa	136
121	TPASS_20604	TPASS_RS02985	WP_010882050	ribosome recycling factor	21 kDa	135
122	TPASS_20838	TPASS_RS04150	WP_014342829	ABC-F family ATP-binding cassette domain-containing protein	62 kDa	134
123	TPASS_20872	TPASS_RS04310	WP_012460601	flagellar filament capping protein FliD	78 kDa	133
124	TPASS_20284	TPASS_RS01440	WP_014342354	spiro-SPASM protein	63 kDa	133
125	TPASS_20005	TPASS_RS00025	WP_010881455	DNA topoisomerase (ATP-hydrolyzing) subunit A	90 kDa	131
126	TPASS_20304	TPASS_RS01515	WP_012460536	hypothetical protein	116 kDa	129
127	TPASS_20125	TPASS_RS00635	WP_010881574	exodeoxyribonuclease III	30 kDa	129
128	TPASS_RS00405	TPASS_RS00405	WP_014342766	putative glycoside hydrolase	75 kDa	128
129	TPASS_20702	TPASS_RS03495	WP_014342546	M23 family metallopeptidase	45 kDa	128
130	TPASS_20886	TPASS_RS04380	WP_010882329	polyribonucleotide nucleotidyltransferase	76 kDa	127
131	TPASS_20448	TPASS_RS02195	WP_010881896	uracil phosphoribosyltransferase	41 kDa	127
132	TPASS_20217	TPASS_RS01090	WP_014342326	molecular chaperone DnaJ	40 kDa	125
133	TPASS_20356	TPASS_RS01750	WP_013945017	RNA-binding protein	10 kDa	125
134	TPASS_20002	TPASS_RS00010	WP_010881452	DNA polymerase III subunit beta	41 kDa	124
135	TPASS_20084	TPASS_RS00410	WP_010881533	hypothetical protein	8 kDa	123
136	TPASS_20764	TPASS_RS03785	WP_010882209	HD-GYP domain-containing protein	44 kDa	121
137	TPASS_20673	TPASS_RS03340	WP_010882118	glutamate--tRNA ligase	60 kDa	120
138	TPASS_20418	TPASS_RS02055	WP_235214100	galactokinase	44 kDa	118
139	TPASS_20497	TPASS_RS02425	WP_010881946	rod shape-determining protein	37 kDa	117
140	TPASS_20613	TPASS_RS03035	WP_010882059	Fe-S cluster assembly protein SufD	43 kDa	116
141	TPASS_20399	TPASS_RS01960	WP_010881847	flagellar basal-body MS-ring/collar protein FliF	65 kDa	116
142	TPASS_20020	TPASS_RS00075	WP_235214060	vWA domain-containing protein	77 kDa	115
143	TPASS_20578	TPASS_RS02855	WP_014505541	signal recognition particle-docking protein FtsY	32 kDa	115
144	TPASS_20056	TPASS_RS00275	WP_010881505	sodium-extruding oxaloacetate decarboxylase subunit alpha	64 kDa	115
145	TPASS_20906	TPASS_RS04470	WP_010882349	KH domain-containing protein	9 kDa	114
146	TPASS_20306	TPASS_RS01525	WP_010881755	30S ribosomal protein S4	23 kDa	114
147	TPASS_20244	TPASS_RS01245	WP_010881692	30S ribosomal protein S7	18 kDa	114
148	TPASS_20841	TPASS_RS04165	WP_025267611	DegQ family serine endoprotease	56 kDa	113
149	TPASS_20633	TPASS_RS03135	WP_014342813	bifunctional methionine sulfoxide reductase B/A protein	33 kDa	113
150	TPASS_20737	TPASS_RS03660	WP_010882182	ABC transporter substrate-binding protein	48 kDa	113
151	TPASS_20632	TPASS_RS03130	WP_010882078	tryptophan--tRNA ligase	38 kDa	113
152	TPASS_20847	TPASS_RS04195	WP_014342609	hypothetical protein	12 kDa	112
153	TPASS_20013	TPASS_RS00050	WP_014342231	DUF3798 domain-containing protein	45 kDa	112
154	TPASS_21017	TPASS_RS05035	WP_010882461	alanine--tRNA ligase	67 kDa	112
155	TPASS_20390	TPASS_RS01915	WP_010881838	cell division protein FtsZ	44 kDa	111
156	TPASS_20044	TPASS_RS00215	WP_010881493	tRNA uridine-5-carboxymethylaminomethyl(34) synthesis enzyme MnmG	70 kDa	110
157	TPASS_20967	TPASS_RS04780	WP_010882411	hypothetical protein	57 kDa	108
158	TPASS_20331	TPASS_RS01635	WP_010881779	decarboxylating NADP(+)-dependent phosphogluconate dehydrogenase	53 kDa	106
159	TPASS_20305	TPASS_RS01520	WP_010881754	CTP synthase	62 kDa	104
160	TPASS_20765	TPASS_RS03790	WP_014342822	ATP-dependent zinc metalloprotease FtsH	81 kDa	103
161	TPASS_20990	TPASS_RS04890	WP_010882434	tetratricopeptide repeat protein	117 kDa	103
162	TPASS_20239	TPASS_RS01220	WP_010881687	50S ribosomal protein L10	20 kDa	103
163	TPASS_20854	TPASS_RS04230	WP_012460596	SpoIIE family protein phosphatase	173 kDa	102
164	TPASS_20529	TPASS_RS02600	WP_012460566	V-type ATP synthase subunit A	67 kDa	102
165	TPASS_21006	TPASS_RS04980	WP_010882450	DNA topoisomerase (ATP-hydrolyzing) subunit B	71 kDa	102
166	TPASS_20821	TPASS_RS04065	WP_010882265	MetQ/NlpA family ABC transporter substrate-binding protein	29 kDa	102
167	TPASS_20599	TPASS_RS02960	WP_010882045	CpXC domain-containing protein	25 kDa	102
168	TPASS_20530	TPASS_RS02605	WP_010881978	ATPase	24 kDa	102
169	TPASS_20710	TPASS_RS03530	WP_010882155	FapA family protein	72 kDa	101
170	TPASS_20471	TPASS_RS02295	WP_237250225	tetratricopeptide repeat protein	52 kDa	100
171	TPASS_20279	TPASS_RS01425	WP_064745620	30S ribosomal protein S1	92 kDa	100
172	TPASS_20912	TPASS_RS04500	WP_041608821	HD-GYP domain-containing protein	46 kDa	100
173	TPASS_20443	TPASS_RS02170	WP_014505501	hypothetical protein	31 kDa	100
174	TPASS_20642	TPASS_RS03190	WP_010882087	phospho-sugar mutase	65 kDa	100
175	TPASS_20525	TPASS_RS02575	WP_010881973	elongation factor P	21 kDa	100
176	TPASS_20327	TPASS_RS01605	WP_010881775	OmpH family outer membrane protein	20 kDa	99
177	TPASS_20330	TPASS_RS01625	WP_012460541	ATP-dependent metallopeptidase FtsH/Yme1/Tma family protein	68 kDa	97
178	TPASS_20374	TPASS_RS01845	WP_014505480	hypothetical protein	87 kDa	96
179	TPASS_20389	TPASS_RS01910	WP_012460545	cell division protein FtsA	44 kDa	96
180	TPASS_20672	TPASS_RS03335	WP_010882117	glycine--tRNA ligase	53 kDa	96
181	TPASS_20611	TPASS_RS03025	WP_010882057	Fe-S cluster assembly ATPase SufC	28 kDa	96
182	TPASS_20740	TPASS_RS03675	WP_014505589	bis(5'-nucleosyl)-tetraphosphatase (symmetrical) YqeK	26 kDa	95
183	TPASS_20157	TPASS_RS00815	WP_010881604	1-acyl-sn-glycerol-3-phosphate acyltransferase	34 kDa	95
184	TPASS_20063	TPASS_RS00305	WP_010881512	30S ribosomal protein S6	11 kDa	95
185	TPASS_20614	TPASS_RS03040	WP_010882060	SufS family cysteine desulfurase	44 kDa	94
186	TPASS_20732	TPASS_RS03635	WP_010882177	bifunctional 5,10-methylenetetrahydrofolate dehydrogenase/5,10-methenyltetrahydrofolate cyclohydrolase	33 kDa	92
187	TPASS_20622	TPASS_RS03080	WP_010882068	tetratricopeptide repeat protein	67 kDa	91
188	TPASS_20528	TPASS_RS02595	WP_010881976	V-type ATP synthase subunit B	53 kDa	90
189	TPASS_20077	TPASS_RS00375	WP_010881526	nucleoside-diphosphate sugar epimerase/dehydratase	59 kDa	90
190	TPASS_20369	TPASS_RS01815	WP_010881817	outer membrane protein assembly factor BamD	56 kDa	88
191	TPASS_20292	TPASS_RS01465	WP_010881741	OmpA family protein	48 kDa	88
192	TPASS_20160	TPASS_RS00830	WP_010881607	proline--tRNA ligase	68 kDa	88
193	TPASS_20639	TPASS_RS03175	WP_014505564	methyl-accepting chemotaxis protein	67 kDa	87
194	TPASS_20796	TPASS_RS03945	WP_014342584	FAD:protein FMN transferase	39 kDa	87
195	TPASS_20891	TPASS_RS04405	WP_010882334	translation initiation factor IF-2	91 kDa	87
196	TPASS_20624	TPASS_RS03090	WP_010882070	OmpA family protein	53 kDa	87
197	TPASS_20078	TPASS_RS00380	WP_010881527	DegT/DnrJ/EryC1/StrS aminotransferase family protein	45 kDa	87
198	TPASS_20029	TPASS_RS00145	WP_010881478	UDP-N-acetylglucosamine 1-carboxyvinyltransferase	46 kDa	87
199	TPASS_RS02370	TPASS_RS02370	WP_237250299	PQQ-like beta-propeller repeat protein	68 kDa	86
200	TPASS_20470	TPASS_RS02290	WP_012460555	tetratricopeptide repeat protein	37 kDa	86
201	TPASS_20685	TPASS_RS03405	WP_010882130	sugar ABC transporter ATP-binding protein	55 kDa	85
202	TPASS_20545	TPASS_RS02680	WP_010881992	galactose ABC transporter substrate-binding protein	38 kDa	85
203	TPASS_20294	TPASS_RS01470	WP_010881743	ribose-phosphate pyrophosphokinase	47 kDa	85
204	TPASS_20985	TPASS_RS04865	WP_010882429	aspartate--tRNA ligase	69 kDa	84
205	TPASS_20739	TPASS_RS03670	WP_010882184	LCP family protein	44 kDa	84
206	TPASS_20326	TPASS_RS01600	WP_041610093	outer membrane protein assembly factor BamA	94 kDa	83
207	TPASS_20606	TPASS_RS02995	WP_010882052	30S ribosomal protein S2	33 kDa	83
208	TPASS_20526	TPASS_RS02585	WP_010881974	ATP-dependent RNA helicase	75 kDa	83
209	TPASS_20204	TPASS_RS01020	WP_010881651	50S ribosomal protein L6	19 kDa	83
210	TPASS_20015	TPASS_RS00055	WP_010881464	phenylalanine--tRNA ligase subunit beta	67 kDa	83
211	TPASS_20189	TPASS_RS00950	WP_010881636	50S ribosomal protein L3	23 kDa	82
212	TPASS_20709	TPASS_RS03525	WP_014342819	RNA polymerase sigma factor WhiG	30 kDa	81
213	TPASS_20260	TPASS_RS01320	WP_235214080	SH3 domain-containing protein	50 kDa	80
214	TPASS_20462	TPASS_RS02265	WP_041608813	hypothetical protein	44 kDa	80
215	TPASS_20424	TPASS_RS02080	WP_014342419	V-type ATP synthase subunit E	22 kDa	80
216	TPASS_20567	TPASS_RS02805	WP_013945205	flagellar protein FlbB	23 kDa	80
217	TPASS_20584	TPASS_RS02880	WP_012460576	hypothetical protein	54 kDa	80
218	TPASS_20586	TPASS_RS02890	WP_010882032	leucine--tRNA ligase	99 kDa	80
219	TPASS_20238	TPASS_RS01215	WP_010881686	50S ribosomal protein L1	25 kDa	79
220	TPASS_20100	TPASS_RS00490	WP_014505407	TlpA disulfide reductase family protein	20 kDa	78
221	TPASS_21008	TPASS_RS04990	WP_010882452	ribonucleoside-diphosphate reductase subunit alpha	96 kDa	78
222	TPASS_20631	TPASS_RS03125	WP_010882077	chemotaxis protein CheB	44 kDa	78
223	TPASS_20508	TPASS_RS02490	WP_010881957	ATP-dependent Clp protease ATP-binding subunit ClpX	45 kDa	78
224	TPASS_20562	TPASS_RS02775	WP_010882009	N-acetylneuraminate synthase family protein	41 kDa	77
225	TPASS_20051	TPASS_RS00250	WP_012460512	peptide chain release factor 1	40 kDa	76
226	TPASS_20722	TPASS_RS03590	WP_010882167	flagellar basal body-associated FliL family protein	20 kDa	76
227	TPASS_20436	TPASS_RS02135	WP_010881884	bifunctional oligoribonuclease/PAP phosphatase NrnA	38 kDa	76
228	TPASS_20731	TPASS_RS03630	WP_014342553	NUDIX hydrolase	24 kDa	75
229	TPASS_20719	TPASS_RS03575	WP_014505585	flagellar biosynthetic protein FliO	25 kDa	74
230	TPASS_20954	TPASS_RS04715	WP_010882398	tetratricopeptide repeat protein	55 kDa	73
231	TPASS_20271	TPASS_RS01390	WP_010881720	ParB/RepB/Spo0J family partition protein	35 kDa	73
232	TPASS_20648	TPASS_RS03215	WP_014505568	tetratricopeptide repeat protein	75 kDa	72
233	TPASS_20457	TPASS_RS02240	WP_014505508	hypothetical protein	62 kDa	72
234	TPASS_20223	TPASS_RS01120	WP_014342329	aminotransferase class I/II-fold pyridoxal phosphate-dependent enzyme	52 kDa	71
235	TPASS_20091	TPASS_RS00445	WP_010881540	cysteine--tRNA ligase	58 kDa	71
236	TPASS_20882	TPASS_RS04360	WP_014505642	HEAT repeat domain-containing protein	54 kDa	70
237	TPASS_21007	TPASS_RS04985	WP_010882451	FAD-dependent thymidylate synthase	34 kDa	70
238	TPASS_20947	TPASS_RS04675	WP_010882390	peptidylprolyl isomerase	23 kDa	69
239	TPASS_20641	TPASS_RS03185	WP_010882086	histidine--tRNA ligase	50 kDa	69
240	TPASS_20616	TPASS_RS03050	WP_010882062	ribose-5-phosphate isomerase RpiA	28 kDa	69
241	TPASS_20612	TPASS_RS03030	WP_010882058	Fe-S cluster assembly protein SufB	54 kDa	69
242	TPASS_20145	TPASS_RS00745	WP_010881593	long-chain fatty acid--CoA ligase	72 kDa	69
243	TPASS_21041	TPASS_RS05160	WP_014342706	ATP-dependent Clp protease proteolytic subunit	22 kDa	68
244	TPASS_20644	TPASS_RS03200	WP_012460583	lysine--tRNA ligase	61 kDa	68
245	TPASS_20571	TPASS_RS02825	WP_012460572	LemA family protein	24 kDa	68
246	TPASS_20454	TPASS_RS02225	WP_010881903	response regulator	25 kDa	68
247	TPASS_21019	TPASS_RS05050	WP_014505682	aspartyl/glutamyl-tRNA amidotransferase subunit C	13 kDa	67
248	TPASS_20513	TPASS_RS02515	WP_010881962	Trk system potassium transporter TrkA	50 kDa	67
249	TPASS_20866	TPASS_RS04280	WP_014342837	ATP-binding protein	69 kDa	66
250	TPASS_20625	TPASS_RS03095	WP_010882071	hypothetical protein	29 kDa	66
251	TPASS_20452	TPASS_RS02210	WP_010881901	isoleucine--tRNA ligase	124 kDa	66
252	TPASS_20088	TPASS_RS00430	WP_010881537	hypothetical protein	23 kDa	66
253	TPASS_20116	TPASS_RS00585	WP_010881565	excinuclease ABC subunit UvrB	76 kDa	65
254	TPASS_20245	TPASS_RS01250	WP_235214077	hypothetical protein	120 kDa	65
255	TPASS_20952	TPASS_RS04705	WP_235214050	alpha/beta fold hydrolase	39 kDa	65
256	TPASS_RS00400	TPASS_RS00400	WP_014342260	sigma-54-dependent Fis family transcriptional regulator	58 kDa	65
257	TPASS_20598	TPASS_RS02955	WP_012460579	hypothetical protein	76 kDa	65
258	TPASS_20908	TPASS_RS04480	WP_010882351	tRNA (guanosine(37)-N1)-methyltransferase TrmD	28 kDa	65
259	TPASS_20756	TPASS_RS03750	WP_010882201	methionyl-tRNA formyltransferase	34 kDa	65
260	TPASS_20962	TPASS_RS04755	WP_010882406	ABC transporter permease	45 kDa	64
261	TPASS_20863	TPASS_RS04265	WP_010882307	cysteine desulfurase family protein	46 kDa	64
262	TPASS_20640	TPASS_RS03180	WP_010882085	methyl-accepting chemotaxis protein	67 kDa	64
263	TPASS_20534	TPASS_RS02625	WP_010881981	V-type ATPase subunit	39 kDa	64
264	TPASS_20139	TPASS_RS00715	WP_010881587	TrkA family potassium uptake protein	25 kDa	64
265	TPASS_20099	TPASS_RS00485	WP_010881548	UMP kinase	27 kDa	64
266	TPASS_20419	TPASS_RS02060	WP_014342417	5'/3'-nucleotidase SurE	27 kDa	63
267	TPASS_20973	TPASS_RS04805	WP_010882417	phenylalanine--tRNA ligase subunit alpha	61 kDa	63
268	TPASS_20413	TPASS_RS02030	WP_010881861	phosphoglucomutase	70 kDa	63
269	TPASS_20163	TPASS_RS00840	WP_010881610	transition metal ABC transporter substrate-binding protein TroA	34 kDa	63
270	TPASS_20455	TPASS_RS02230	WP_014342433	hypothetical protein	38 kDa	62
271	TPASS_20873	TPASS_RS04315	WP_010882316	hypothetical protein	22 kDa	62
272	TPASS_20502	TPASS_RS02450	WP_010881951	ankyrin repeat domain-containing protein	33 kDa	62
273	TPASS_20220	TPASS_RS01105	WP_010881668	STAS domain-containing protein	12 kDa	62
274	TPASS_20829	TPASS_RS04105	WP_010882273	DUF2225 domain-containing protein	34 kDa	61
275	TPASS_20713	TPASS_RS03545	WP_010882158	flagellar biosynthesis protein FlhF	49 kDa	61
276	TPASS_20227	TPASS_RS01155	WP_010881675	ABC transporter ATP-binding protein	27 kDa	61
277	TPASS_20026	TPASS_RS00130	WP_010881475	flagellar motor switch protein FliG	38 kDa	61
278	TPASS_RS01855	TPASS_RS01855	WP_235214094	hypothetical protein	33 kDa	60
279	TPASS_20997	TPASS_RS04935	WP_014505674	signal peptide peptidase SppA	67 kDa	60
280	TPASS_20750	TPASS_RS03720	WP_010882195	vWA domain-containing protein	26 kDa	60
281	TPASS_20832	TPASS_RS04120	WP_235214039	GerMN domain-containing protein	27 kDa	59
282	TPASS_20754	TPASS_RS03740	WP_010882199	tRNA (N6-isopentenyl adenosine(37)-C2)-methylthiotransferase MiaB	53 kDa	59
283	TPASS_20734	TPASS_RS03645	WP_010882179	purine-nucleoside phosphorylase	25 kDa	59
284	TPASS_20118	TPASS_RS00595	WP_010881567	hypothetical protein	47 kDa	59
285	TPASS_20050	TPASS_RS00245	WP_010881499	phosphoribosyltransferase	23 kDa	59
286	TPASS_20546	TPASS_RS02685	WP_014342474	S1C family serine protease	63 kDa	58
287	TPASS_20820	TPASS_RS04060	WP_235214037	tetratricopeptide repeat protein	29 kDa	57
288	TPASS_20695	TPASS_RS03460	WP_010882140	acetyl-CoA carboxylase biotin carboxylase subunit family protein	63 kDa	57
289	TPASS_20341	TPASS_RS01680	WP_016480002	UDP-N-acetylmuramate--L-alanine ligase	54 kDa	56
290	TPASS_20721	TPASS_RS03585	WP_012460587	flagellar motor switch protein FliM	39 kDa	56
291	TPASS_21039	TPASS_RS05150	WP_010882483	adenine phosphoribosyltransferase	21 kDa	56
292	TPASS_20655	TPASS_RS03250	WP_010882100	extracellular solute-binding protein	40 kDa	56
293	TPASS_20136	TPASS_RS00705	WP_012460523	hypothetical protein	50 kDa	55
294	TPASS_20113	TPASS_RS00570	WP_010881562	FtsH protease activity modulator HflK	37 kDa	55
295	TPASS_20458	TPASS_RS02245	WP_010881907	SMC-Scp complex subunit ScpB	21 kDa	54
296	TPASS_20290	TPASS_RS01455	WP_010881739	HAD family hydrolase	31 kDa	54
297	TPASS_20274	TPASS_RS01405	WP_010881723	cytidine/deoxycytidylate deaminase family protein	18 kDa	54
298	TPASS_20089	TPASS_RS00435	WP_010881538	cyclic nucleotide-binding domain-containing protein	47 kDa	54
299	TPASS_21010	TPASS_RS05000	WP_010882454	nucleoside-diphosphate kinase	17 kDa	53
300	TPASS_20439	TPASS_RS02150	WP_014505499	chemotaxis protein CheW	18 kDa	52
301	TPASS_21020	TPASS_RS05055	WP_010882464	Asp-tRNA(Asn)/Glu-tRNA(Gln) amidotransferase subunit GatA	54 kDa	52
302	TPASS_20696	TPASS_RS03465	WP_010882141	cysteine hydrolase family protein	31 kDa	52
303	TPASS_20915	TPASS_RS04520	WP_010882358	tetratricopeptide repeat protein	51 kDa	51
304	TPASS_20595	TPASS_RS02945	WP_010882041	nucleoside monophosphate kinase	23 kDa	51
305	TPASS_20450a	TPASS_RS02205	WP_010881898	elongation factor G	76 kDa	51
306	TPASS_20367	TPASS_RS01805	WP_010881815	AAA family ATPase	106 kDa	51
307	TPASS_20114	TPASS_RS00575	WP_010881563	protease modulator HflC	38 kDa	51
308	TPASS_20045	TPASS_RS00220	WP_010881494	adenosine deaminase	35 kDa	51
309	TPASS_20926	TPASS_RS04580	WP_235214127	signal peptidase I	61 kDa	50
310	TPASS_20819	TPASS_RS04055	WP_014342594	ribonuclease Z	35 kDa	50
311	TPASS_20894	TPASS_RS04420	WP_010882337	NYN domain-containing protein	38 kDa	50
312	TPASS_20254	TPASS_RS01290	WP_010881703	transcription termination factor Rho	58 kDa	50
313	TPASS_20199	TPASS_RS01000	WP_010881646	50S ribosomal protein L14	13 kDa	50
314	TPASS_20905	TPASS_RS05635	WP_010882348	30S ribosomal protein S16	14 kDa	49
315	TPASS_20837	TPASS_RS04145	WP_010882281	threonine--tRNA ligase	67 kDa	49
316	TPASS_20688	TPASS_RS03420	WP_010882133	LD-carboxypeptidase	38 kDa	49
317	TPASS_20686	TPASS_RS03410	WP_010882131	galactoside ABC transporter permease	58 kDa	49
318	TPASS_20060	TPASS_RS00290	WP_010881509	50S ribosomal protein L9	18 kDa	49
319	TPASS_20569	TPASS_RS02815	WP_014505536	aminopeptidase P family protein	82 kDa	48
320	TPASS_20928	TPASS_RS05615	WP_014342845	hypothetical protein	56 kDa	48
321	TPASS_20410	TPASS_RS02015	WP_010881858	protein translocase subunit SecD	64 kDa	48
322	TPASS_20481	TPASS_RS02345	WP_015026168	TIGR03545 family protein	83 kDa	47
323	TPASS_20877	TPASS_RS04335	WP_012460602	HD-GYP domain-containing protein	42 kDa	47
324	TPASS_20757	TPASS_RS03755	WP_010882202	peptide deformylase	18 kDa	46
325	TPASS_20693	TPASS_RS03450	WP_010882138	hypothetical protein	48 kDa	46
326	TPASS_20321	TPASS_RS01580	WP_010881769	ABC transporter ATP-binding protein	58 kDa	46
327	TPASS_20272	TPASS_RS01395	WP_010881721	ParA family protein	27 kDa	46
328	TPASS_20247	TPASS_RS01260	WP_014505437	N-acetylmuramoyl-L-alanine amidase	38 kDa	45
329	TPASS_20979	TPASS_RS04835	WP_010882423	TatD family hydrolase	29 kDa	45
330	TPASS_20933	TPASS_RS04605	WP_010882376	UDP-N-acetylmuramoyl-L-alanyl-D-glutamate--2,6-diaminopimelate ligase	59 kDa	45
331	TPASS_20931	TPASS_RS04600	WP_010882374	trehalase family glycosidase	55 kDa	45
332	TPASS_20485	TPASS_RS02360	WP_010881934	adenylate/guanylate cyclase domain-containing protein	67 kDa	45
333	TPASS_20400	TPASS_RS01965	WP_010881848	flagellar motor switch protein FliG	40 kDa	45
334	TPASS_20190	TPASS_RS00955	WP_010881637	50S ribosomal protein L4	24 kDa	45
335	TPASS_20096	TPASS_RS00470	WP_010881545	TraR/DksA family transcriptional regulator	14 kDa	45
336	TPASS_21025	TPASS_RS05080	WP_010882469	50S ribosomal protein L13	16 kDa	44
337	TPASS_20334	TPASS_RS01645	WP_010881782	helix-turn-helix domain-containing protein	45 kDa	44
338	TPASS_20205	TPASS_RS01025	WP_010881652	50S ribosomal protein L18	14 kDa	44
339	TPASS_20085	TPASS_RS00415	WP_010881534	PTS sugar transporter subunit IIA	16 kDa	44
340	TPASS_20046	TPASS_RS00225	WP_010881495	stage 0 sporulation family protein	27 kDa	44
341	TPASS_20897	TPASS_RS05385	TPASS_RS05385	MSP porin	59 kDa	44
342	TPASS_20902	TPASS_RS04455	WP_014505647	carboxylesterase	32 kDa	43
343	TPASS_20379	TPASS_RS01865	WP_014342795	preprotein translocase subunit SecA	104 kDa	43
344	TPASS_20920	TPASS_RS04540	WP_010882363	tetratricopeptide repeat protein	90 kDa	43
345	TPASS_20383	TPASS_RS01880	WP_010881831	division/cell wall cluster transcriptional repressor MraZ	17 kDa	43
346	TPASS_20372	TPASS_RS01835	WP_010881820	50S ribosomal protein L25/general stress protein Ctc	22 kDa	43
347	TPASS_20354	TPASS_RS01745	WP_010881802	dTMP kinase	24 kDa	43
348	TPASS_20178	TPASS_RS00900	WP_010881625	hypothetical protein	35 kDa	43
349	TPASS_20164	TPASS_RS00845	WP_010881611	transition metal ABC transporter ATP-binding protein TroB	29 kDa	43
350	TPASS_20576	TPASS_RS02845	WP_099156385	peptide chain release factor 2	42 kDa	42
351	TPASS_21018	TPASS_RS05045	WP_010882462	ribonuclease Y	57 kDa	42
352	TPASS_20851	TPASS_RS04215	WP_010882295	DUF4954 family protein	82 kDa	42
353	TPASS_20790	TPASS_RS03920	WP_235214033	RND family transporter	96 kDa	41
354	TPASS_20805	TPASS_RS03990	WP_014342827	ribonuclease R	78 kDa	41
355	TPASS_20533	TPASS_RS02620	WP_014342463	V-type ATP synthase subunit I	62 kDa	41
356	TPASS_21021	TPASS_RS05060	WP_010882465	Asp-tRNA(Asn)/Glu-tRNA(Gln) amidotransferase subunit GatB	57 kDa	41
357	TPASS_20842	TPASS_RS04170	WP_010882286	type I methionyl aminopeptidase	27 kDa	41
358	TPASS_20724	TPASS_RS03595	WP_010882169	flagellar motor protein MotB	26 kDa	41
359	TPASS_20514	TPASS_RS02520	WP_010881963	excinuclease ABC subunit UvrA	106 kDa	41
360	TPASS_20162	TPASS_RS00835	WP_010881609	Holliday junction branch migration DNA helicase RuvB	39 kDa	41
361	TPASS_20903	TPASS_RS04460	WP_235214047	UDP-N-acetylmuramoyl-L-alanine--D-glutamate ligase	56 kDa	40
362	TPASS_20561	TPASS_RS02770	WP_235214003	YgcG family protein	30 kDa	40
363	TPASS_20995	TPASS_RS04920	WP_041608828	cyclic nucleotide-binding domain-containing protein	50 kDa	40
364	TPASS_20477	TPASS_RS02325	WP_014342443	6-phosphogluconolactonase	26 kDa	40
365	TPASS_20948	TPASS_RS04680	WP_010882391	RNA-binding cell elongation regulator Jag/EloR	25 kDa	40
366	TPASS_20831	TPASS_RS04115	WP_010882275	arginine--tRNA ligase	67 kDa	40
367	TPASS_20466	TPASS_RS02280	WP_010881915	hypothetical protein	45 kDa	40
368	TPASS_20237	TPASS_RS01210	WP_010881685	50S ribosomal protein L11	15 kDa	40
369	TPASS_20788	TPASS_RS03910	WP_235214032	hypothetical protein	30 kDa	39
370	TPASS_21031	TPASS_RS05110	WP_175393426	major outer sheath N-terminal domain-containing protein	67 kDa	39
371	TPASS_20511	TPASS_RS02505	WP_010881960	CarD family transcriptional regulator	24 kDa	39
372	TPASS_20966	TPASS_RS04775	WP_237250206	hypothetical protein	58 kDa	38
373	TPASS_20421	TPASS_RS02065	WP_235214101	tetratricopeptide repeat protein	74 kDa	38
374	TPASS_20131	TPASS_RS00675	WP_015026144	major outer sheath N-terminal domain-containing protein	65 kDa	38
375	TPASS_20816	TPASS_RS04045	WP_010882260	hypothetical protein	24 kDa	38
376	TPASS_20652	TPASS_RS03235	WP_010882097	ABC transporter ATP-binding protein	42 kDa	38
377	TPASS_20649	TPASS_RS03220	WP_010882094	hemolysin family protein	30 kDa	38
378	TPASS_20416	TPASS_RS02045	WP_010881864	signal recognition particle protein	49 kDa	38
379	TPASS_20291	TPASS_RS01460	WP_010881740	alpha-hydroxy-acid oxidizing protein	32 kDa	38
380	TPASS_20124	TPASS_RS00630	WP_010881573	redox-regulated ATPase YchF	40 kDa	38
381	TPASS_20061	TPASS_RS00295	WP_010881510	30S ribosomal protein S18	12 kDa	38
382	TPASS_20402	TPASS_RS01975	WP_015026159	flagellar protein export ATPase FliI	48 kDa	37
383	TPASS_20895	TPASS_RS04425	WP_014505644	DUF302 domain-containing protein	14 kDa	37
384	TPASS_20974	TPASS_RS04810	WP_010882418	flagellar biosynthesis anti-sigma factor FlgM	10 kDa	37
385	TPASS_20236	TPASS_RS01205	WP_010881684	transcription termination/antitermination protein NusG	21 kDa	37
386	TPASS_20121	TPASS_RS00610	WP_010881570	KamA family radical SAM protein	39 kDa	37
387	TPASS_20097	TPASS_RS00475	WP_010881546	translation initiation factor IF-1	8 kDa	37
388	TPASS_20994	TPASS_RS04915	WP_235214132	TatD family hydrolase	32 kDa	36
389	TPASS_20601	TPASS_RS02970	WP_013945233	1-deoxy-D-xylulose-5-phosphate reductoisomerase	41 kDa	36
390	TPASS_21015	TPASS_RS05025	WP_010882459	transcription antitermination factor NusB	16 kDa	36
391	TPASS_20725	TPASS_RS03600	WP_010882170	motility protein A	29 kDa	36
392	TPASS_20660	TPASS_RS03270	WP_010882105	flagellar hook-associated protein FlgK	69 kDa	36
393	TPASS_20074	TPASS_RS00360	WP_014505399	extracellular solute-binding protein	55 kDa	35
394	TPASS_20105	TPASS_RS00515	WP_010881554	DNA polymerase I	112 kDa	35
395	TPASS_20491	TPASS_RS02400	WP_237249935	endolytic transglycosylase MltG	33 kDa	34
396	TPASS_21029	TPASS_RS05105	WP_010882473	DbpA RNA binding domain-containing protein	25 kDa	34
397	TPASS_20964	TPASS_RS04765	WP_010882408	ABC transporter ATP-binding protein	25 kDa	34
398	TPASS_20808	TPASS_RS04005	WP_010882253	acyl carrier protein	9 kDa	34
399	TPASS_20801	TPASS_RS03970	WP_010882246	ATP-dependent Clp protease ATP-binding subunit ClpA	89 kDa	34
400	TPASS_20543	TPASS_RS02670	WP_010881990	Holliday junction branch migration protein RuvA	24 kDa	34
401	TPASS_20286	TPASS_RS01445	WP_237250219	hypothetical protein	37 kDa	33
402	TPASS_20941	TPASS_RS04645	WP_010882384	hypothetical protein	20 kDa	33
403	TPASS_20705	TPASS_RS03505	WP_010882150	penicillin-binding protein 1A	98 kDa	33
404	TPASS_20484	TPASS_RS02355	WP_010881933	FecR family protein	76 kDa	33
405	TPASS_20017	TPASS_RS00065	WP_010881466	hypothetical protein	36 kDa	33
406	TPASS_21000	TPASS_RS04950	WP_237249917	hypothetical protein	21 kDa	32
407	TPASS_20444	TPASS_RS02175	WP_235214104	M23 family metallopeptidase	32 kDa	32
408	TPASS_20392	TPASS_RS01925	WP_042491875	tetratricopeptide repeat protein	29 kDa	32
409	TPASS_20313	TPASS_RS01555	WP_015026156	major outer sheath N-terminal domain-containing protein	81 kDa	32
410	TPASS_20876	TPASS_RS04330	WP_010882319	tRNA (adenosine(37)-N6)-threonylcarbamoyltransferase complex dimerization subunit type 1 TsaB	24 kDa	32
411	TPASS_20552	TPASS_RS02720	WP_010881999	hypothetical protein	20 kDa	32
412	TPASS_20549	TPASS_RS02705	WP_010881996	ATP-dependent Clp protease ATP-binding subunit	92 kDa	32
413	TPASS_20303	TPASS_RS01510	WP_010881752	DNA mismatch repair endonuclease MutL	71 kDa	32
414	TPASS_20282	TPASS_RS01430	WP_010881731	tetratricopeptide repeat protein	26 kDa	32
415	TPASS_20493	TPASS_RS02410	WP_010881942	RNA polymerase sigma factor RpoD	71 kDa	31
416	TPASS_20839	TPASS_RS04155	WP_010882283	DUF4097 family beta strand repeat-containing protein	37 kDa	31
417	TPASS_20647	TPASS_RS03210	WP_010882092	serine--tRNA ligase	48 kDa	31
418	TPASS_20344	TPASS_RS01695	WP_010881792	transcription-repair coupling factor	130 kDa	31
419	TPASS_20206	TPASS_RS01030	WP_010881653	30S ribosomal protein S5	19 kDa	31
420	TPASS_RS03230	TPASS_RS03230	WP_237249907	HD family phosphohydrolase	90 kDa	30
421	TPASS_20409a	TPASS_RS02010	WP_235214121	preprotein translocase subunit YajC	12 kDa	30
422	TPASS_20593	TPASS_RS02935	WP_208652411	hypothetical protein	68 kDa	30
423	TPASS_20432	TPASS_RS02120	WP_014505494	hypothetical protein	19 kDa	30
424	TPASS_20949	TPASS_RS04685	WP_014342847	membrane protein insertase YidC	70 kDa	30
425	TPASS_21026	TPASS_RS05090	WP_010882470	M3 family oligoendopeptidase	69 kDa	30
426	TPASS_21024	TPASS_RS05075	WP_010882468	30S ribosomal protein S9	14 kDa	30
427	TPASS_20307	TPASS_RS01530	WP_010881756	PASTA domain-containing protein	37 kDa	30
428	TPASS_20210	TPASS_RS01055	WP_010881658	30S ribosomal protein S13	14 kDa	30
429	TPASS_20770	TPASS_RS03815	WP_237250199	DEAD/DEAH box helicase	67 kDa	29
430	TPASS_20714	TPASS_RS03550	WP_010882159	flagellar biosynthesis protein FlhA	78 kDa	29
431	TPASS_20704	TPASS_RS03500	WP_010882149	single-stranded-DNA-specific exonuclease RecJ	79 kDa	29
432	TPASS_20264	TPASS_RS01340	WP_010881713	deoxyribose-phosphate aldolase	23 kDa	29
433	TPASS_20207	TPASS_RS01040	WP_010881655	50S ribosomal protein L15	17 kDa	29
434	TPASS_20198	TPASS_RS00995	WP_010881645	30S ribosomal protein S17	10 kDa	29
435	TPASS_20133	TPASS_RS00685	WP_175393423	hypothetical protein	43 kDa	28
436	TPASS_20853	TPASS_RS04225	WP_010882297	MinD/ParA family protein	41 kDa	28
437	TPASS_20506	TPASS_RS02480	WP_010881955	trigger factor	50 kDa	28
438	TPASS_20456	TPASS_RS02235	WP_010881905	hypothetical protein	47 kDa	28
439	TPASS_20386	TPASS_RS01895	WP_010881834	UDP-N-acetylmuramoyl-tripeptide--D-alanyl-D-alanine ligase	50 kDa	28
440	TPASS_20865	TPASS_RS04275	WP_012460598	UPF0164 family protein	53 kDa	27
441	TPASS_20804	TPASS_RS03985	WP_012460593	sn-glycerol-3-phosphate ABC transporter ATP-binding protein UgpC	43 kDa	27
442	TPASS_20745	TPASS_RS03700	WP_010882190	50S ribosomal protein L21	12 kDa	27
443	TPASS_20634	TPASS_RS03140	WP_010882080	NAD-dependent DNA ligase LigA	91 kDa	27
444	TPASS_20440	TPASS_RS02155	WP_010881888	DegT/DnrJ/EryC1/StrS aminotransferase family protein	42 kDa	27
445	TPASS_20577	TPASS_RS02850	WP_237250187	hypothetical protein	64 kDa	26
446	TPASS_20667	TPASS_RS03305	WP_041608818	nucleoside kinase	62 kDa	26
447	TPASS_20358	TPASS_RS01760	WP_014505473	glycoside hydrolase family 57 protein	60 kDa	26
448	TPASS_20780	TPASS_RS03875	WP_014342823	NAD(+) synthase	72 kDa	26
449	TPASS_20069	TPASS_RS00335	WP_014342765	hypothetical protein	14 kDa	26
450	TPASS_20887	TPASS_RS04385	WP_010882330	30S ribosomal protein S15	10 kDa	26
451	TPASS_20751	TPASS_RS03725	WP_010882196	vascular adhesin/metalloprotease pallilysin	26 kDa	26
452	TPASS_20742	TPASS_RS03685	WP_010882187	Obg family GTPase CgtA	41 kDa	26
453	TPASS_20428	TPASS_RS02100	WP_010881876	V-type ATP synthase subunit D	24 kDa	26
454	TPASS_20393	TPASS_RS01930	WP_010881841	DNA-processing protein DprA	33 kDa	26
455	TPASS_20192	TPASS_RS00965	WP_010881639	50S ribosomal protein L2	30 kDa	26
456	TPASS_20288	TPASS_RS01450	WP_014342786	methyltransferase domain-containing protein	96 kDa	25
457	TPASS_20172	TPASS_RS00885	WP_014342312	diguanylate cyclase	51 kDa	25
458	TPASS_20858	TPASS_RS04245	WP_012460597	UPF0164 family protein	43 kDa	25
459	TPASS_20449	TPASS_RS02200	WP_012460552	hypothetical protein	23 kDa	25
460	TPASS_21004	TPASS_RS04970	WP_010882448	recombination mediator RecR	22 kDa	25
461	TPASS_20203	TPASS_RS01015	WP_010881650	30S ribosomal protein S8	15 kDa	25
462	TPASS_20001	TPASS_RS00005	WP_010881451	chromosomal replication initiator protein DnaA	53 kDa	25
463	TPASS_20297	TPASS_RS01485	WP_237250220	SPOR domain-containing protein	28 kDa	24
464	TPASS_20496	TPASS_RS02420	WP_014505522	tetratricopeptide repeat protein	33 kDa	24
465	TPASS_20412	TPASS_RS02025	WP_010881860	PUR family DNA/RNA-binding protein	12 kDa	24
466	TPASS_20401	TPASS_RS01970	WP_010881849	flagellar assembly protein FliH	35 kDa	24
467	TPASS_20429	TPASS_RS02105	WP_235214102	V-type ATP synthase subunit I	69 kDa	23
468	TPASS_20110	TPASS_RS00555	WP_235214069	DUF5312 domain-containing protein	64 kDa	23
469	TPASS_20773	TPASS_RS05360	WP_014342572	trypsin-like peptidase domain-containing protein	43 kDa	23
470	TPASS_20201	TPASS_RS01010	WP_014342323	50S ribosomal protein L5	21 kDa	23
471	TPASS_20755	TPASS_RS03745	WP_013945354	PTS sugar transporter subunit IIA	25 kDa	23
472	TPASS_20134	TPASS_RS00690	WP_012460522	hypothetical protein	40 kDa	23
473	TPASS_20729	TPASS_RS03620	WP_010882174	flagellar hook-length control protein FliK	56 kDa	23
474	TPASS_20519	TPASS_RS02545	WP_010881968	sigma-54 dependent transcriptional regulator	51 kDa	23
475	TPASS_20222	TPASS_RS01115	WP_010881670	hypothetical protein	16 kDa	23
476	TPASS_20066	TPASS_RS00320	WP_010881515	hypothetical protein	12 kDa	23
477	TPASS_20585	TPASS_RS02885	WP_014505544	peptide ABC transporter substrate-binding protein	61 kDa	22
478	TPASS_20422	TPASS_RS02070	WP_014505493	hypothetical protein	37 kDa	22
479	TPASS_20712	TPASS_RS03540	WP_010882157	AAA family ATPase	34 kDa	22
480	TPASS_20615	TPASS_RS03045	WP_010882061	SUF system NifU family Fe-S cluster assembly protein	16 kDa	22
481	TPASS_20445	TPASS_RS02180	WP_010881893	DJ-1/PfpI family protein	22 kDa	22
482	TPASS_20188	TPASS_RS00945	WP_010881635	30S ribosomal protein S10	12 kDa	22
483	TPASS_20183	TPASS_RS00920	WP_010881630	hypothetical protein	31 kDa	22
484	TPASS_RS01265	TPASS_RS01265	WP_014342783	GerMN domain-containing protein	17 kDa	21
485	TPASS_20960	TPASS_RS04745	WP_010882404	flagellar basal-body rod protein FlgG	29 kDa	21
486	TPASS_20269	TPASS_RS01380	WP_010881718	tRNA (N(6)-L-threonylcarbamoyladenosine(37)-C(2))-methylthiotransferase MtaB	53 kDa	21
487	TPASS_20195	TPASS_RS00980	WP_010881642	30S ribosomal protein S3	28 kDa	21
488	TPASS_20570	TPASS_RS02820	WP_235214007	TPM domain-containing protein	30 kDa	20
489	TPASS_20834	TPASS_RS04130	WP_014342602	tyrosine--tRNA ligase	45 kDa	20
490	TPASS_20963	TPASS_RS04760	WP_010882407	ABC transporter permease	44 kDa	20
491	TPASS_20797	TPASS_RS03950	WP_010882242	pyrroline-5-carboxylate reductase	28 kDa	20
492	TPASS_20442	TPASS_RS02165	WP_010881890	DNA repair protein RecN	64 kDa	20
493	TPASS_20123	TPASS_RS00625	WP_010881572	hypothetical protein	98 kDa	20
494	TPASS_20300	TPASS_RS01495	WP_235214084	ABC transporter ATP-binding protein	60 kDa	19
495	TPASS_20752	TPASS_RS03730	WP_235214023	hypothetical protein	42 kDa	19
496	TPASS_20147	TPASS_RS00765	WP_012460525	DUF1926 domain-containing protein	70 kDa	19
497	TPASS_20888	TPASS_RS04390	WP_010882331	hypothetical protein	30 kDa	19
498	TPASS_20678	TPASS_RS03370	WP_010882123	hypothetical protein	35 kDa	19
499	TPASS_20194	TPASS_RS00975	WP_010881641	50S ribosomal protein L22	14 kDa	19
500	TPASS_20062	TPASS_RS00300	WP_010881511	single-stranded DNA-binding protein	19 kDa	19
501	TPASS_20621	TPASS_RS03075	WP_016480006	major outer sheath N-terminal domain-containing protein	81 kDa	19
502	TPASS_20086	TPASS_RS00420	WP_014505404	PilZ domain-containing protein	33 kDa	18
503	TPASS_20972	TPASS_RS04800	WP_010882416	FTR1 family protein	48 kDa	18
504	TPASS_20650	TPASS_RS03225	WP_010882095	rRNA maturation RNase YbeY	18 kDa	18
505	TPASS_20523	TPASS_RS02565	WP_010881971	undecaprenyldiphospho-muramoylpentapeptide beta-N-acetylglucosaminyltransferase	42 kDa	18
506	TPASS_20510	TPASS_RS02500	WP_010881959	translation elongation factor 4	68 kDa	18
507	TPASS_20623	TPASS_RS03085	WP_235214010	transglycosylase SLT domain-containing protein	50 kDa	17
508	TPASS_20262	TPASS_RS01330	WP_014342784	Crp/Fnr family transcriptional regulator	25 kDa	17
509	TPASS_20727	TPASS_RS03610	WP_010882172	flagellar hook protein FlgE	49 kDa	17
510	TPASS_20659	TPASS_RS03265	WP_010882104	flagellar hook-associated protein 3	46 kDa	17
511	TPASS_20109	TPASS_RS00535	WP_010881558	23S rRNA (guanosine(2251)-2'-O)-methyltransferase RlmB	31 kDa	17
512	TPASS_20040	TPASS_RS00200	WP_237249920	methyl-accepting chemotaxis protein	88 kDa	16
513	TPASS_20515	TPASS_RS02525	WP_012460565	LPS-assembly protein LptD	113 kDa	16
514	TPASS_20600	TPASS_RS02965	WP_010882046	RIP metalloprotease RseP	50 kDa	16
515	TPASS_20778	TPASS_RS03865	WP_235214027	MazG family protein	34 kDa	15
516	TPASS_RS00325	TPASS_RS00325	WP_041608822	tetratricopeptide repeat protein	44 kDa	15
517	TPASS_20978	TPASS_RS04830	WP_014505663	signal peptidase II	21 kDa	15
518	TPASS_20152	TPASS_RS00790	WP_014342780	SLBB domain-containing protein	53 kDa	15
519	TPASS_20276	TPASS_RS01415	WP_014342352	16S rRNA (uracil(1498)-N(3))-methyltransferase	31 kDa	15
520	TPASS_20500	TPASS_RS02440	WP_012460562	penicillin-binding protein 2	71 kDa	15
521	TPASS_20977	TPASS_RS04825	WP_010882421	Nif3-like dinuclear metal center hexameric protein	31 kDa	15
522	TPASS_20117	TPASS_RS00590	WP_016479998	major outer sheath N-terminal domain-containing protein	65 kDa	15
523	TPASS_20776	TPASS_RS03855	WP_235214026	ComF family protein	24 kDa	14
524	TPASS_20158	TPASS_RS00820	WP_014505423	pyrimidine 5'-nucleotidase	26 kDa	14
525	TPASS_20921a	TPASS_RS04550	WP_014342644	NTP transferase domain-containing protein	38 kDa	14
526	TPASS_20397	TPASS_RS01950	WP_013945054	flagellar basal body rod protein FlgC	16 kDa	14
527	TPASS_20092	TPASS_RS00450	WP_013944800	RNA polymerase sigma factor	21 kDa	14
528	TPASS_20681	TPASS_RS03385	WP_012460586	alanine racemase	40 kDa	14
529	TPASS_20824	TPASS_RS04080	WP_010882268	1-deoxy-D-xylulose-5-phosphate synthase	68 kDa	14
530	TPASS_20550	TPASS_RS02710	WP_010881997	tRNA uridine-5-carboxymethylaminomethyl(34) synthesis GTPase MnmE	54 kDa	14
531	TPASS_20521	TPASS_RS02555	WP_010881969	hypothetical protein	48 kDa	14
532	TPASS_20185	TPASS_RS00930	WP_237249926	signal peptidase I	24 kDa	13
533	TPASS_20079	TPASS_RS00385	WP_025267550	xanthine dehydrogenase family protein molybdopterin-binding subunit	79 kDa	13
534	TPASS_20859	TPASS_RS04250	WP_014505629	UPF0164 family protein	51 kDa	13
535	TPASS_20813	TPASS_RS04030	WP_014342828	hypothetical protein	39 kDa	13
536	TPASS_20535	TPASS_RS02630	WP_010881982	hypothetical protein	8 kDa	13
537	TPASS_20438	TPASS_RS02145	WP_014505497	non-canonical purine NTP pyrophosphatase	28 kDa	12
538	TPASS_20308	TPASS_RS01535	WP_014505457	ABC transporter substrate-binding protein	33 kDa	12
539	TPASS_20229	TPASS_RS01165	WP_014342334	uracil-DNA glycosylase	30 kDa	12
540	TPASS_20849	TPASS_RS04205	WP_010882293	50S ribosomal protein L35	8 kDa	12
541	TPASS_20836	TPASS_RS04140	WP_010882280	hypothetical protein	31 kDa	12
542	TPASS_20362	TPASS_RS05275	WP_010881810	50S ribosomal protein L28	8 kDa	12
543	TPASS_20068	TPASS_RS00330	WP_010881517	23S rRNA (adenine(2503)-C(2))-methyltransferase RlmN	38 kDa	12
544	TPASS_20610	TPASS_RS03020	WP_237250190	major outer sheath N-terminal domain-containing protein	69 kDa	11
545	TPASS_20763	TPASS_RS03780	WP_010882208	hypothetical protein	36 kDa	11
546	TPASS_20738	TPASS_RS03665	WP_010882183	ribosome silencing factor	12 kDa	11
547	TPASS_20058	TPASS_RS00285	WP_010881507	replicative DNA helicase	48 kDa	11
548	TPASS_20034	TPASS_RS00170	WP_010881483	metal ABC transporter substrate-binding protein	35 kDa	11
549	TPASS_20011	TPASS_RS00045	WP_010881460	major outer sheath C-terminal domain-containing protein	71 kDa	11
550	TPASS_20938	TPASS_RS04635	WP_014505655	hypothetical protein	26 kDa	10
551	TPASS_20843	TPASS_RS04175	WP_014505625	J domain-containing protein	29 kDa	10
552	TPASS_20715	TPASS_RS03555	WP_010882160	flagellar biosynthesis protein FlhB	43 kDa	10
553	TPASS_20687	TPASS_RS03415	WP_010882132	ATP-dependent DNA helicase RecG	77 kDa	10
554	TPASS_20680	TPASS_RS03380	WP_010882125	tRNA (adenosine(37)-N6)-threonylcarbamoyltransferase complex transferase subunit TsaD	38 kDa	10
555	TPASS_20669	TPASS_RS03320	WP_010882114	DNA polymerase III subunit alpha	132 kDa	10
556	TPASS_20527	TPASS_RS02590	WP_010881975	V-type ATP synthase subunit D	24 kDa	10
557	TPASS_20371	TPASS_RS01825	WP_064750923	4-(cytidine 5'-diphospho)-2-C-methyl-D-erythritol kinase	30 kDa	9
558	TPASS_RS03470	TPASS_RS03470	WP_014505579	DUF2715 domain-containing protein	22 kDa	9
559	TPASS_20353	TPASS_RS01740	WP_014342386	ribonuclease HI	18 kDa	9
560	TPASS_20559	TPASS_RS02760	WP_012460570	tRNA uracil 4-sulfurtransferase ThiI	45 kDa	9
561	TPASS_20810	TPASS_RS04015	WP_010882255	DNA adenine methylase	34 kDa	9
562	TPASS_20689	TPASS_RS03425	WP_010882134	ribosome biogenesis GTPase Der	52 kDa	9
563	TPASS_20093	TPASS_RS00455	WP_237249922	anti-sigma factor	22 kDa	8
564	TPASS_20944	TPASS_RS04660	WP_010882387	hypothetical protein	43 kDa	8
565	TPASS_20551	TPASS_RS02715	WP_010881998	phosphatase PAP2 family protein	39 kDa	8
566	TPASS_20474	TPASS_RS02310	WP_010881923	YebC/PmpR family DNA-binding transcriptional regulator	26 kDa	8
567	TPASS_20328	TPASS_RS01610	WP_010881776	DNA mismatch repair protein MutS	100 kDa	8
568	TPASS_20102	TPASS_RS00500	WP_010881551	UvrD-helicase domain-containing protein	75 kDa	8
569	TPASS_20090	TPASS_RS00440	WP_010881539	UDP-N-acetylmuramate dehydrogenase	39 kDa	8
570	TPASS_20899	TPASS_RS04445	WP_014342840	PD-(D/E)XK nuclease family protein	111 kDa	7
571	TPASS_20230	TPASS_RS01170	WP_012460528	primosomal protein N'	72 kDa	7
572	TPASS_20489	TPASS_RS02390	WP_257722093	MBL fold metallo-hydrolase	35 kDa	6
573	TPASS_20864	TPASS_RS04270	WP_235214043	M23 family metallopeptidase	54 kDa	6
574	TPASS_20564	TPASS_RS05450	WP_010882011	hypothetical protein	77 kDa	6
575	TPASS_20968	TPASS_RS04785	WP_237249915	hypothetical protein	55 kDa	5
576	TPASS_20989	TPASS_RS04885	WP_235214055	glycogen-binding domain-containing protein	26 kDa	5
577	TPASS_20186	TPASS_RS00935	WP_014342317	coproporphyrinogen-III oxidase family protein	45 kDa	5
578	TPASS_20806	TPASS_RS03995	WP_235214035	lipid II:glycine glycyltransferase FemX	53 kDa	4
579	TPASS_20324	TPASS_RS01595	WP_014342370	translocation/assembly module TamB domain-containing protein	161 kDa	4
580	TPASS_20898	TPASS_RS04440	WP_010882341	exodeoxyribonuclease V subunit beta	137 kDa	4
581	TPASS_20661	TPASS_RS03275	WP_010882106	hypothetical protein	19 kDa	4
582	TPASS_20517	TPASS_RS02535	WP_010881966	crossover junction endodeoxyribonuclease RuvC	21 kDa	4
583	TPASS_20103	TPASS_RS00505	WP_010881552	ATP-dependent DNA helicase RecQ	67 kDa	4
584	TPASS_20047	TPASS_RS00230	WP_010881496	YaaR family protein	20 kDa	4
585	TPASS_20459	TPASS_RS02250	WP_235214105	pseudouridine synthase	31 kDa	3
586	TPASS_RS04510	TPASS_RS04510	WP_013945483	hypothetical protein	7 kDa	3
587	TPASS_20793	TPASS_RS03935	WP_012460592	hypothetical protein	63 kDa	3
588	TPASS_21005	TPASS_RS04975	WP_010882449	DNA polymerase III subunit gamma/tau	62 kDa	3
589	TPASS_20411	TPASS_RS02020	WP_010881859	protein translocase subunit SecF	46 kDa	3
590	TPASS_20213	TPASS_RS01070	WP_010881661	50S ribosomal protein L17	19 kDa	3
591	TPASS_20054	TPASS_RS00265	WP_010881503	RNA methyltransferase	36 kDa	3
592	TPASS_20596	TPASS_RS02950	WP_010882042	polynucleotide adenylyltransferase PcnB	41 kDa	2
593	TPASS_20184	TPASS_RS00925	WP_010881631	SsrA-binding protein	18 kDa	2
594	TPASS_20394	TPASS_RS01935	WP_012460546	type I DNA topoisomerase	82 kDa	1
595	TPASS_20875	TPASS_RS04325	WP_010882318	tRNA (adenosine(37)-N6)-threonylcarbamoyltransferase complex ATPase subunit type 1 TsaE	15 kDa	1
596	TPASS_20679	TPASS_RS03375	WP_010882124	hypothetical protein	12 kDa	1
597	TPASS_20558	TPASS_RS02755	WP_010882005	nickel/cobalt transporter	32 kDa	1
598	TPASS_20101	TPASS_RS00495	WP_010881550	cytochrome c biogenesis protein CcdA	28 kDa	1
						145.309

## Sheet: LFQ Nichols
Supplementary Table S7_sheet 2. Relative quantification of 914 T. pallidum Nichols proteins
OMP
Average (mean) of Normalized Total Spectra = 178.42
Proteins are listed from most abundant to least abundant
LFQ Ranking	Old Locus Tag	New Locus Tag	Accession Number	NCBI Annotated Function	Molecular Weight	Normalized Total Spectra
1	TPANIC_0748	TPANIC_RS03710	WP_010882193.1	cytoplasmic filament protein CfpA	79 kDa	4502
2	TPANIC_0684	TPANIC_RS03395	WP_010882129.1	substrate-binding domain-containing protein	43 kDa	4300
3	TPANIC_0574	TPANIC_RS02830	WP_010882021.1	penicillin-binding Tp47 domain A-containingprotein	48 kDa	3858
4	TPANIC_0030	TPANIC_RS00150	WP_010881479.1	chaperonin GroEL	58 kDa	3731
5	TPANIC_0939	TPANIC_RS04625	WP_010882382.1	pyruvate:ferredoxin (flavodoxin) oxidoreductase	130 kDa	3526
6	TPANIC_0249	TPANIC_RS01260	WP_010881697.1	flagellar filament outer layer protein FlaA	39 kDa	3415
7	TPANIC_0870	TPANIC_RS04295	WP_010882313.1	flagellin	31 kDa	3354
8	TPANIC_0115	TPANIC_RS00580	WP_010881564.1	bifunctional hydroxymethylpyrimidinekinase/phosphomethylpyrimidine kinase	29 kDa	2631
9	TPANIC_0746	TPANIC_RS03700	WP_010882191.1	putative PEP-binding protein	100 kDa	2443
10	TPANIC_0122	TPANIC_RS00615	WP_010881571.1	phosphoenolpyruvate carboxykinase (GTP)	68 kDa	2280
11	TPANIC_0187	TPANIC_RS00930	WP_010881634.1	elongation factor Tu	54 kDa	2136
12	TPANIC_0792	TPANIC_RS03925	WP_010882237.1	flagellin	31 kDa	2032
13	TPANIC_0814	TPANIC_RS04030	WP_010882258.1	thioredoxin-disulfide reductase	33 kDa	1894
14	TPANIC_0216	TPANIC_RS01075	WP_010881664.1	molecular chaperone DnaK	68 kDa	1742
15	TPANIC_0319	TPANIC_RS01565	WP_010881767.1	BMP family protein	38 kDa	1704
16	TPANIC_0844	TPANIC_RS04175	WP_010882288.1	type I glyceraldehyde-3-phosphate dehydrogenase	38 kDa	1612
17	TPANIC_0868	TPANIC_RS04285	WP_010882311.1	flagellin	31 kDa	1577
18	TPANIC_0509	TPANIC_RS02490	WP_010881958.1	redoxin domain-containing protein	21 kDa	1517
19	TPANIC_0925	TPANIC_RS04560	WP_010882368.1	flavodoxin	16 kDa	1405
20	TPANIC_1038	TPANIC_RS05130	WP_010882482.1	Dps family protein	19 kDa	1232
21	TPANIC_0664	TPANIC_RS03285	WP_010882109.1	flagellar filament outer layer protein FlaA	27 kDa	1143
22	TPANIC_0817	TPANIC_RS04045	WP_010882261.1	phosphopyruvate hydratase	47 kDa	1062
23	TPANIC_0921	TPANIC_RS04530	WP_010882364.1	FAD-dependent oxidoreductase	49 kDa	1038
24	TPANIC_0662	TPANIC_RS03275	WP_010882107.1	class II fructose-bisphosphate aldolase	36 kDa	1029
25	TPANIC_0056	TPANIC_RS00275	WP_010881505.1	sodium-extruding oxaloacetate decarboxylasesubunit alpha	64 kDa	980
26	TPANIC_0488	TPANIC_RS02370	WP_010881937.1	methyl-accepting chemotaxis protein	92 kDa	973
27	TPANIC_0242	TPANIC_RS01225	WP_010881690.1	DNA-directed RNA polymerase subunit beta'	160 kDa	949
28	TPANIC_0777	TPANIC_RS03855	WP_010882222.1	hypothetical protein	9 kDa	945
29	TPANIC_0524	TPANIC_RS02565	WP_010881972.1	endopeptidase La	98 kDa	898
30	TPANIC_0747	TPANIC_RS03705	WP_010882192.1	hypothetical protein	38 kDa	839
31	TPANIC_0072	TPANIC_RS00350	WP_010881521.1	glutaredoxin domain-containing protein	10 kDa	836
32	TPANIC_0050	TPANIC_RS00245	WP_010881499.1	phosphoribosyltransferase	23 kDa	819
33	TPANIC_0453	TPANIC_RS02210	WP_014505505.1	hypothetical protein	32 kDa	810
34	TPANIC_0037	TPANIC_RS00185	WP_010881486.1	D-2-hydroxyacid dehydrogenase	37 kDa	804
35	TPANIC_0259	TPANIC_RS01305	WP_235214079.1	LysM peptidoglycan-binding domain-containingprotein	23 kDa	785
36	TPANIC_0663	TPANIC_RS03280	WP_014342815.1	flagellar filament outer layer protein FlaA	27 kDa	762
37	TPANIC_0071	TPANIC_RS00345	WP_010881520.1	ATP-dependent chaperone ClpB	99 kDa	756
38	TPANIC_0241	TPANIC_RS01220	WP_010881689.1	DNA-directed RNA polymerase subunit beta	132 kDa	733
39	TPANIC_0018	TPANIC_RS00070	WP_014342760.1	transcription elongation factor GreA	103 kDa	719
40	TPANIC_0366	TPANIC_RS01785	WP_010881814.1	response regulator	16 kDa	683
41	TPANIC_0560	TPANIC_RS02760	WP_014342805.1	transketolase	71 kDa	681
42	TPANIC_0538	TPANIC_RS02640	WP_010881985.1	phosphoglycerate kinase	45 kDa	669
43	TPANIC_0145	TPANIC_RS00735	WP_010881593.1	long-chain fatty acid--CoA ligase	73 kDa	663
44	TPANIC_0257	TPANIC_RS01295	WP_235214078.1	glycerophosphodiester phosphodiesterase	41 kDa	654
45	TPANIC_0735	TPANIC_RS03645	WP_010882180.1	NADPH-dependent glutamate synthase	56 kDa	633
46	TPANIC_0767	TPANIC_RS03795	WP_010882212.1	elongation factor G	77 kDa	629
47	TPANIC_0971	TPANIC_RS04780	WP_010882415.1	iron transporter	22 kDa	621
48	TPANIC_0020	TPANIC_RS00075	WP_235214060.1	vWA domain-containing protein	79 kDa	618
49	TPANIC_0768	TPANIC_RS03800	WP_010882213.1	migration/adhesion factor TmpA	37 kDa	615
50	TPANIC_0823	TPANIC_RS04070	WP_010882267.1	desulfoferrodoxin family protein	14 kDa	610
51	TPANIC_0005	TPANIC_RS00025	WP_010881455.1	DNA topoisomerase (ATP-hydrolyzing) subunit A	90 kDa	560
52	TPANIC_0886	TPANIC_RS04370	WP_010882329.1	polyribonucleotide nucleotidyltransferase	76 kDa	539
53	TPANIC_0363	TPANIC_RS01770	WP_014505476.1	chemotaxis protein CheA	87 kDa	534
54	TPANIC_0426	TPANIC_RS02080	WP_010881874.1	V-type ATP synthase subunit A	65 kDa	516
55	TPANIC_0112	TPANIC_RS00565	WP_237249923.1	aminopeptidase C	51 kDa	512
56	TPANIC_0365	TPANIC_RS01780	WP_010881813.1	chemotaxis protein CheX	17 kDa	505
57	TPANIC_0984	TPANIC_RS04845	WP_010882428.1	molecular chaperone HtpG	73 kDa	505
58	TPANIC_0505	TPANIC_RS02455	WP_010881954.1	hexokinase	48 kDa	498
59	TPANIC_0639	TPANIC_RS03170	WP_014505564.1	methyl-accepting chemotaxis protein	70 kDa	479
60	TPANIC_0408	TPANIC_RS01995	WP_010881856.1	ATPase	124 kDa	478
61	TPANIC_0947	TPANIC_RS04660	WP_010882390.1	peptidylprolyl isomerase	23 kDa	476
62	TPANIC_0468	TPANIC_RS02280	WP_235214122.1	tetratricopeptide repeat protein	72 kDa	462
63	TPANIC_0486	TPANIC_RS02360	WP_012460559.1	P83/100 family protein	59 kDa	462
64	TPANIC_0476	TPANIC_RS02315	WP_010881925.1	acetate kinase	49 kDa	457
65	TPANIC_0835	TPANIC_RS04130	WP_010882279.1	ankyrin repeat domain-containing protein	101 kDa	457
66	TPANIC_0104	TPANIC_RS00510	WP_010881553.1	NAD nucleotidase	65 kDa	457
67	TPANIC_0331	TPANIC_RS01625	WP_010881779.1	decarboxylating NADP(+)-dependentphosphogluconate dehydrogenase	53 kDa	457
68	TPANIC_0542	TPANIC_RS02660	WP_010881989.1	diphosphate--fructose-6-phosphate1-phosphotransferase	62 kDa	455
69	TPANIC_0424	TPANIC_RS02070	WP_014342419.1	V-type ATP synthase subunit E	22 kDa	444
70	TPANIC_0769	TPANIC_RS05500	WP_010882214.1	LysM peptidoglycan-binding domain-containingprotein	37 kDa	440
71	TPANIC_0858	TPANIC_RS04240	WP_010882302.1	UPF0164 family protein	43 kDa	438
72	TPANIC_0556	TPANIC_RS02740	WP_010882003.1	aspartate--ammonia ligase	37 kDa	437
73	TPANIC_1008	TPANIC_RS04975	WP_010882452.1	ribonucleoside-diphosphate reductase subunitalpha	96 kDa	433
74	TPANIC_0475	TPANIC_RS02310	WP_010881924.1	glucose-6-phosphate isomerase	58 kDa	422
75	TPANIC_0572	TPANIC_RS02825	WP_010882019.1	FMN-binding protein	39 kDa	420
76	TPANIC_0013	TPANIC_RS00050	WP_014342231.1	DUF3798 domain-containing protein	45 kDa	412
77	TPANIC_0163	TPANIC_RS00830	WP_010881610.1	transition metal ABC transportersubstrate-binding protein TroA	34 kDa	407
78	TPANIC_0608	TPANIC_RS03000	WP_010882054.1	HEAT repeat domain-containing protein	32 kDa	406
79	TPANIC_0437	TPANIC_RS02130	WP_235214103.1	hypothetical protein	20 kDa	401
80	TPANIC_0528	TPANIC_RS02590	WP_010881976.1	V-type ATP synthase subunit B	53 kDa	396
81	TPANIC_0298	TPANIC_RS01480	WP_010881747.1	BMP family ABC transporter substrate-bindingprotein	38 kDa	387
82	TPANIC_1013	TPANIC_RS05000	WP_010882457.1	co-chaperone GroES	9 kDa	385
83	TPANIC_0043	TPANIC_RS00210	WP_014505391.1	lytic transglycosylase domain-containingprotein	82 kDa	384
84	TPANIC_0673	TPANIC_RS03335	WP_010882118.1	glutamate--tRNA ligase	60 kDa	378
85	TPANIC_0798	TPANIC_RS03950	WP_010882243.1	methionine--tRNA ligase	90 kDa	371
86	TPANIC_0053	TPANIC_RS00260	WP_010881502.1	ribonucleotide-diphosphate reductase subunitbeta	41 kDa	370
87	TPANIC_0349	TPANIC_RS01710	WP_010881797.1	peptidylprolyl isomerase	18 kDa	370
88	TPANIC_0993	TPANIC_RS04890	WP_014342852.1	septal ring lytic transglycosylase RlpA familyprotein	36 kDa	363
89	TPANIC_0168	TPANIC_RS00855	WP_010881615.1	2,3-diphosphoglycerate-dependentphosphoglycerate mutase	28 kDa	361
90	TPANIC_0529	TPANIC_RS02595	WP_010881977.1	V-type ATP synthase subunit A	67 kDa	359
91	TPANIC_0379	TPANIC_RS01855	WP_014342795.1	preprotein translocase subunit SecA	104 kDa	358
92	TPANIC_0094	TPANIC_RS00460	WP_010881543.1	phosphate acetyltransferase	37 kDa	357
93	TPANIC_0108	TPANIC_RS00530	WP_010881557.1	ATP-dependent 6-phosphofructokinase	50 kDa	350
94	TPANIC_1017	TPANIC_RS05020	WP_010882461.1	alanine--tRNA ligase	67 kDa	347
95	TPANIC_1035	TPANIC_RS05115	WP_010882479.1	valine--tRNA ligase	107 kDa	347
96	TPANIC_0025	TPANIC_RS00125	WP_010881474.1	insulinase family protein	114 kDa	345
97	TPANIC_0077	TPANIC_RS00375	WP_010881526.1	nucleoside-diphosphate sugarepimerase/dehydratase	59 kDa	344
98	TPANIC_0640	TPANIC_RS03175	WP_010882085.1	methyl-accepting chemotaxis protein	67 kDa	343
99	TPANIC_0765	TPANIC_RS03785	WP_014342822.1	ATP-dependent zinc metalloprotease FtsH	81 kDa	342
100	TPANIC_0526	TPANIC_RS02580	WP_010881974.1	ATP-dependent RNA helicase	75 kDa	336
101	TPANIC_0171	TPANIC_RS00870	WP_010881618.1	FMN-binding protein	18 kDa	334
102	TPANIC_0854	TPANIC_RS04225	WP_010882298.1	SpoIIE family protein phosphatase	173 kDa	331
103	TPANIC_0605	TPANIC_RS02985	WP_010882051.1	translation elongation factor Ts	32 kDa	330
104	TPANIC_0042	TPANIC_RS00205	WP_010881491.1	LysM peptidoglycan-binding domain-containingprotein	33 kDa	328
105	TPANIC_0537	TPANIC_RS02635	WP_010881984.1	triose-phosphate isomerase	27 kDa	328
106	TPANIC_0478	TPANIC_RS02325	WP_010881927.1	glucose-6-phosphate dehydrogenase	58 kDa	316
107	TPANIC_0838	TPANIC_RS04145	WP_014342829.1	ABC-F family ATP-binding cassettedomain-containing protein	63 kDa	315
108	TPANIC_0277	TPANIC_RS01410	WP_014505444.1	S41 family peptidase	50 kDa	310
109	TPANIC_0628	TPANIC_RS03105	WP_010882074.1	nicotinate phosphoribosyltransferase	55 kDa	309
110	TPANIC_0584	TPANIC_RS02875	WP_010882030.1	hypothetical protein	54 kDa	307
111	TPANIC_0919	TPANIC_RS04520	WP_010882362.1	thioredoxin	11 kDa	305
112	TPANIC_1006	TPANIC_RS04965	WP_010882450.1	DNA topoisomerase (ATP-hydrolyzing) subunit B	71 kDa	303
113	TPANIC_0435	TPANIC_RS02120	WP_010881883.1	copper resistance protein NlpE	16 kDa	300
114	TPANIC_0685	TPANIC_RS03400	WP_010882130.1	sugar ABC transporter ATP-binding protein	55 kDa	299
115	TPANIC_0891	TPANIC_RS04395	WP_010882334.1	translation initiation factor IF-2	97 kDa	294
116	TPANIC_0225	TPANIC_RS01115	WP_010881673.1	leucine-rich repeat domain-containing protein	27 kDa	292
117	TPANIC_0928	TPANIC_RS05625	WP_014342845.1	hypothetical protein	56 kDa	292
118	TPANIC_0212	TPANIC_RS01055	WP_010881660.1	DNA-directed RNA polymerase subunit alpha	40 kDa	291
119	TPANIC_0862	TPANIC_RS04255	WP_010882306.1	FKBP-type peptidyl-prolyl cis-trans isomerase	28 kDa	291
120	TPANIC_0957	TPANIC_RS04715	WP_010882401.1	TRAP transporter substrate-binding protein DctP	38 kDa	287
121	TPANIC_0789	TPANIC_RS03910	WP_010882234.1	outer membrane lipoprotein-sorting protein	29 kDa	282
122	TPANIC_0364	TPANIC_RS01775	WP_010881812.1	CheR family methyltransferase	50 kDa	281
123	TPANIC_0770	TPANIC_RS03810	WP_237250495.1	DEAD/DEAH box helicase	72 kDa	280
124	TPANIC_0965	TPANIC_RS04755	WP_010882409.1	efflux RND transporter periplasmic adaptorsubunit	35 kDa	279
125	TPANIC_0002	TPANIC_RS00010	WP_010881452.1	DNA polymerase III subunit beta	41 kDa	277
126	TPANIC_0497	TPANIC_RS02420	WP_010881946.1	rod shape-determining protein	37 kDa	276
127	TPANIC_0179	TPANIC_RS00895	WP_235214075.1	hypothetical protein	67 kDa	274
128	TPANIC_0841	TPANIC_RS04160	WP_014342830.1	Do family serine endopeptidase	56 kDa	273
129	TPANIC_0606	TPANIC_RS02990	WP_010882052.1	30S ribosomal protein S2	33 kDa	270
130	TPANIC_0073	TPANIC_RS00355	WP_235214067.1	HDOD domain-containing protein	58 kDa	267
131	TPANIC_0985	TPANIC_RS04850	WP_010882429.1	aspartate--tRNA ligase	69 kDa	266
132	TPANIC_0609	TPANIC_RS03010	WP_010882055.1	asparagine--tRNA ligase	58 kDa	266
133	TPANIC_0245	TPANIC_RS01240	WP_235214077.1	hypothetical protein	128 kDa	265
134	TPANIC_0736	TPANIC_RS03650	WP_014342556.1	sulfide/dihydroorotate dehydrogenase-likeFAD/NAD-binding protein	31 kDa	265
135	TPANIC_0007	TPANIC_RS00035	pseudo	DUF3798 domain-containing protein	46 kDa	263
136	TPANIC_0892	TPANIC_RS04400	WP_010882335.1	transcription termination factor NusA	55 kDa	263
137	TPANIC_0568	TPANIC_RS02805	WP_010882015.1	bifunctional 4-hydroxy-2-oxoglutaratealdolase/2-dehydro-3-deoxy-phosphogluconate aldolase	22 kDa	262
138	TPANIC_0837	TPANIC_RS04140	WP_010882281.1	threonine--tRNA ligase	67 kDa	258
139	TPANIC_0215	TPANIC_RS01070	WP_014505432.1	nucleotide exchange factor GrpE	24 kDa	257
140	TPANIC_1029	TPANIC_RS05090	WP_010882473.1	DbpA RNA binding domain-containing protein	25 kDa	254
141	TPANIC_0239	TPANIC_RS01210	WP_010881687.1	50S ribosomal protein L10	20 kDa	253
142	TPANIC_0737	TPANIC_RS03655	WP_010882182.1	ABC transporter substrate-binding protein	48 kDa	250
143	TPANIC_0821	TPANIC_RS04060	WP_010882265.1	MetQ/NlpA family ABC transportersubstrate-binding protein	29 kDa	249
144	TPANIC_0915	TPANIC_RS04505	WP_010882358.1	tetratricopeptide repeat protein	51 kDa	246
145	TPANIC_0872	TPANIC_RS04300	WP_010882315.1	flagellar filament capping protein FliD	78 kDa	246
146	TPANIC_0118	TPANIC_RS00595	WP_010881567.1	hypothetical protein	47 kDa	243
147	TPANIC_0710	TPANIC_RS03525	WP_010882155.1	FapA family protein	72 kDa	238
148	TPANIC_0544	TPANIC_RS02670	WP_010881991.1	SpnA family nuclease	68 kDa	236
149	TPANIC_0855	TPANIC_RS04230	WP_010882299.1	hypothetical protein	125 kDa	233
150	TPANIC_0178	TPANIC_RS00890	WP_010881625.1	hypothetical protein	35 kDa	231
151	TPANIC_0306	TPANIC_RS01515	WP_010881755.1	30S ribosomal protein S4	23 kDa	230
152	TPANIC_0739	TPANIC_RS03665	WP_010882184.1	LCP family protein	44 kDa	228
153	TPANIC_0931	TPANIC_RS04585	WP_010882374.1	trehalase family glycosidase	55 kDa	228
154	TPANIC_0926	TPANIC_RS04565	WP_235214127.1	signal peptidase I	68 kDa	227
155	TPANIC_0192	TPANIC_RS00955	WP_010881639.1	50S ribosomal protein L2	30 kDa	226
156	TPANIC_0427	TPANIC_RS02085	WP_010881875.1	V-type ATP synthase subunit B	47 kDa	226
157	TPANIC_0506	TPANIC_RS02475	WP_010881955.1	trigger factor	50 kDa	225
158	TPANIC_0448	TPANIC_RS02185	WP_010881896.1	uracil phosphoribosyltransferase	41 kDa	223
159	TPANIC_RS00405	TPANIC_RS00405	WP_014342766.1	putative glycoside hydrolase	75 kDa	222
160	TPANIC_0514	TPANIC_RS02515	WP_010881963.1	excinuclease ABC subunit UvrA	106 kDa	221
161	TPANIC_0279	TPANIC_RS01415	WP_064745620.1	30S ribosomal protein S1	92 kDa	220
162	TPANIC_0902	TPANIC_RS04440	WP_014505647.1	carboxylesterase	33 kDa	218
163	TPANIC_0254	TPANIC_RS01280	WP_010881703.1	transcription termination factor Rho	58 kDa	218
164	TPANIC_0575	TPANIC_RS02835	WP_014342807.1	putative PEP-binding protein	73 kDa	218
165	TPANIC_0586	TPANIC_RS02885	WP_010882032.1	leucine--tRNA ligase	99 kDa	217
166	TPANIC_0089	TPANIC_RS00435	WP_010881538.1	cyclic nucleotide-binding domain-containingprotein	47 kDa	213
167	TPANIC_0452	TPANIC_RS02205	WP_010881901.1	isoleucine--tRNA ligase	124 kDa	213
168	TPANIC_0912	TPANIC_RS04485	WP_014342841.1	HD-GYP domain-containing protein	49 kDa	212
169	TPANIC_0612	TPANIC_RS03025	WP_010882058.1	Fe-S cluster assembly protein SufB	54 kDa	212
170	TPANIC_0330	TPANIC_RS01615	WP_010881778.1	ATP-dependent metallopeptidase FtsH/Yme1/Tmafamily protein	68 kDa	211
171	TPANIC_0790	TPANIC_RS03915	WP_237253588.1	RND family transporter	98 kDa	211
172	TPANIC_0920	TPANIC_RS04525	WP_010882363.1	tetratricopeptide repeat protein	90 kDa	211
173	TPANIC_0304	TPANIC_RS01505	WP_010881753.1	hypothetical protein	116 kDa	210
174	TPANIC_0642	TPANIC_RS03185	WP_010882087.1	phospho-sugar mutase	65 kDa	210
175	TPANIC_0350	TPANIC_RS01715	WP_014342789.1	glutamate-5-semialdehyde dehydrogenase	47 kDa	210
176	TPANIC_0110	TPANIC_RS00555	WP_235214069.1	DUF5312 domain-containing protein	65 kDa	208
177	TPANIC_0190	TPANIC_RS00945	WP_010881637.1	50S ribosomal protein L4	24 kDa	208
178	TPANIC_0611	TPANIC_RS03020	WP_010882057.1	Fe-S cluster assembly ATPase SufC	28 kDa	208
179	TPANIC_0436	TPANIC_RS02125	WP_010881884.1	bifunctional oligoribonuclease/PAP phosphataseNrnA	38 kDa	207
180	TPANIC_0797	TPANIC_RS03945	WP_010882242.1	pyrroline-5-carboxylate reductase	28 kDa	205
181	TPANIC_1018	TPANIC_RS05030	WP_010882462.1	ribonuclease Y	57 kDa	204
182	TPANIC_0471	TPANIC_RS02290	WP_014505513.1	tetratricopeptide repeat protein	53 kDa	203
183	TPANIC_0481	TPANIC_RS02340	WP_014342801.1	TIGR03545 family protein	83 kDa	202
184	TPANIC_0413	TPANIC_RS02020	WP_010881861.1	phosphoglucomutase	70 kDa	201
185	TPANIC_0494	TPANIC_RS02410	WP_010881943.1	zinc ribbon domain-containing protein	31 kDa	200
186	TPANIC_0390	TPANIC_RS01905	WP_010881838.1	cell division protein FtsZ	44 kDa	200
187	TPANIC_0734	TPANIC_RS03640	WP_010882179.1	purine-nucleoside phosphorylase	25 kDa	200
188	TPANIC_0015	TPANIC_RS00055	WP_010881464.1	phenylalanine--tRNA ligase subunit beta	67 kDa	198
189	TPANIC_0429	TPANIC_RS02095	WP_235214102.1	V-type ATP synthase subunit I	69 kDa	198
190	TPANIC_0686	TPANIC_RS03405	WP_010882131.1	galactoside ABC transporter permease	58 kDa	198
191	TPANIC_0160	TPANIC_RS00820	WP_010881607.1	proline--tRNA ligase	68 kDa	197
192	TPANIC_0329	TPANIC_RS05245	WP_014342373.1	glycine hydroxymethyltransferase	56 kDa	197
193	TPANIC_0162	TPANIC_RS00825	WP_010881609.1	Holliday junction branch migration DNA helicaseRuvB	39 kDa	193
194	TPANIC_0389	TPANIC_RS01900	WP_010881837.1	cell division protein FtsA	44 kDa	193
195	TPANIC_0554	TPANIC_RS02730	WP_235214002.1	HAD family hydrolase	28 kDa	191
196	TPANIC_0692	TPANIC_RS03435	WP_014342817.1	recombinase RecA	44 kDa	191
197	TPANIC_0705	TPANIC_RS03500	WP_010882150.1	penicillin-binding protein 1A	98 kDa	191
198	TPANIC_0307	TPANIC_RS01520	WP_010881756.1	PASTA domain-containing protein	38 kDa	190
199	TPANIC_0979	TPANIC_RS04820	WP_010882423.1	TatD family hydrolase	29 kDa	190
200	TPANIC_RS00400	TPANIC_RS00400	WP_014342260.1	sigma-54-dependent Fis family transcriptionalregulator	58 kDa	189
201	TPANIC_0240	TPANIC_RS01215	WP_010881688.1	50S ribosomal protein L7/L12	13 kDa	188
202	TPANIC_0410	TPANIC_RS02005	WP_010881858.1	protein translocase subunit SecD	64 kDa	187
203	TPANIC_0485	TPANIC_RS02355	WP_010881934.1	adenylate/guanylate cyclase domain-containingprotein	67 kDa	186
204	TPANIC_0195	TPANIC_RS00970	WP_010881642.1	30S ribosomal protein S3	28 kDa	185
205	TPANIC_0866	TPANIC_RS04275	WP_014342837.1	ATP-binding protein	69 kDa	183
206	TPANIC_1036	TPANIC_RS05120	WP_010882480.1	heavy metal translocating P-type ATPase	84 kDa	180
207	TPANIC_0454	TPANIC_RS02220	WP_010881903.1	response regulator	25 kDa	179
208	TPANIC_0996	TPANIC_RS04910	WP_010882440.1	hypothetical protein	61 kDa	179
209	TPANIC_1027	TPANIC_RS05080	WP_010882471.1	uridine phosphorylase	28 kDa	179
210	TPANIC_0290	TPANIC_RS01445	WP_010881739.1	HAD family hydrolase	31 kDa	177
211	TPANIC_0238	TPANIC_RS01205	WP_010881686.1	50S ribosomal protein L1	25 kDa	177
212	TPANIC_0780	TPANIC_RS03870	WP_014342823.1	NAD(+) synthase	72 kDa	177
213	TPANIC_0233	TPANIC_RS01170	WP_010881681.1	STAS domain-containing protein	20 kDa	176
214	TPANIC_0284	TPANIC_RS01430	WP_014342354.1	spiro-SPASM protein	63 kDa	176
215	TPANIC_0894	TPANIC_RS04410	WP_010882337.1	NYN domain-containing protein	38 kDa	176
216	TPANIC_0261	TPANIC_RS01315	WP_010881710.1	cyclic nucleotide-binding domain-containingprotein	38 kDa	175
217	TPANIC_0399	TPANIC_RS01950	WP_010881847.1	flagellar basal-body MS-ring/collar proteinFliF	65 kDa	174
218	TPANIC_0997	TPANIC_RS04920	WP_014505674.1	signal peptide peptidase SppA	67 kDa	173
219	TPANIC_0990	TPANIC_RS04875	WP_010882434.1	tetratricopeptide repeat protein	117 kDa	170
220	TPANIC_0652	TPANIC_RS03230	WP_010882097.1	ABC transporter ATP-binding protein	42 kDa	169
221	TPANIC_0189	TPANIC_RS00940	WP_010881636.1	50S ribosomal protein L3	23 kDa	168
222	TPANIC_0675	TPANIC_RS03345	WP_237249909.1	TraB/GumN family protein	37 kDa	166
223	TPANIC_0641	TPANIC_RS03180	WP_010882086.1	histidine--tRNA ligase	50 kDa	166
224	TPANIC_0223	TPANIC_RS01110	WP_014342329.1	aminotransferase class I/II-fold pyridoxalphosphate-dependent enzyme	52 kDa	166
225	TPANIC_0024	TPANIC_RS00120	WP_010881473.1	TrkA family potassium uptake protein	27 kDa	163
226	TPANIC_1002	TPANIC_RS04945	WP_014342691.1	DUF2259 domain-containing protein	25 kDa	163
227	TPANIC_0433	TPANIC_RS02115	WP_014342796.1	SPOR domain-containing protein	66 kDa	162
228	TPANIC_0510	TPANIC_RS02495	WP_010881959.1	translation elongation factor 4	68 kDa	162
229	TPANIC_0372	TPANIC_RS01825	WP_010881820.1	50S ribosomal protein L25/general stress proteinCtc	22 kDa	161
230	TPANIC_0206	TPANIC_RS01020	WP_010881653.1	30S ribosomal protein S5	19 kDa	161
231	TPANIC_0672	TPANIC_RS03330	WP_010882117.1	glycine--tRNA ligase	56 kDa	161
232	TPANIC_0288	TPANIC_RS01440	WP_014342786.1	methyltransferase domain-containing protein	96 kDa	160
233	TPANIC_0326	TPANIC_RS01590	WP_014342788.1	outer membrane protein assembly factor BamA	96 kDa	160
234	TPANIC_0567	TPANIC_RS02800	WP_013945205.1	flagellar protein FlbB	23 kDa	160
235	TPANIC_0648	TPANIC_RS03210	WP_014505568.1	tetratricopeptide repeat protein	78 kDa	160
236	TPANIC_0044	TPANIC_RS00215	WP_010881493.1	tRNA uridine-5-carboxymethylaminomethyl(34)synthesis enzyme MnmG	70 kDa	160
237	TPANIC_1020	TPANIC_RS05040	WP_010882464.1	Asp-tRNA(Asn)/Glu-tRNA(Gln) amidotransferasesubunit GatA	54 kDa	159
238	TPANIC_0967	TPANIC_RS04765	WP_010882411.1	hypothetical protein	57 kDa	158
239	TPANIC_1021	TPANIC_RS05045	WP_010882465.1	Asp-tRNA(Asn)/Glu-tRNA(Gln) amidotransferasesubunit GatB	57 kDa	158
240	TPANIC_0114	TPANIC_RS00575	WP_010881563.1	protease modulator HflC	38 kDa	157
241	TPANIC_0571	TPANIC_RS02820	WP_010882018.1	LemA family protein	24 kDa	156
242	TPANIC_0956	TPANIC_RS04710	WP_010882400.1	TRAP transporter TatT component family protein	36 kDa	156
243	TPANIC_0614	TPANIC_RS03035	WP_010882060.1	SufS family cysteine desulfurase	44 kDa	156
244	TPANIC_0593	TPANIC_RS02930	WP_014505547.1	hypothetical protein	75 kDa	155
245	TPANIC_0667	TPANIC_RS03300	WP_014342816.1	nucleoside kinase	63 kDa	155
246	TPANIC_0016	TPANIC_RS00060	WP_014505385.1	Lon protease family protein	96 kDa	155
247	TPANIC_0113	TPANIC_RS00570	WP_010881562.1	FtsH protease activity modulator HflK	37 kDa	155
248	TPANIC_0205	TPANIC_RS01015	WP_010881652.1	50S ribosomal protein L18	14 kDa	155
249	TPANIC_0421	TPANIC_RS02055	WP_235214101.1	tetratricopeptide repeat protein	75 kDa	154
250	TPANIC_0764	TPANIC_RS03780	WP_010882209.1	HD-GYP domain-containing protein	44 kDa	154
251	TPANIC_0045	TPANIC_RS00220	WP_010881494.1	adenosine deaminase	35 kDa	154
252	TPANIC_0305	TPANIC_RS01510	WP_010881754.1	CTP synthase	62 kDa	153
253	TPANIC_0831	TPANIC_RS04110	WP_010882275.1	arginine--tRNA ligase	67 kDa	153
254	TPANIC_0367	TPANIC_RS01795	WP_010881815.1	AAA family ATPase	106 kDa	152
255	TPANIC_0334	TPANIC_RS01635	WP_010881782.1	RodZ family helix-turn-helix domain-containingprotein	45 kDa	151
256	TPANIC_0237	TPANIC_RS01200	WP_010881685.1	50S ribosomal protein L11	15 kDa	151
257	TPANIC_0949	TPANIC_RS04670	WP_014342847.1	membrane protein insertase YidC	70 kDa	150
258	TPANIC_0457	TPANIC_RS02235	WP_014505508.1	hypothetical protein	66 kDa	149
259	TPANIC_0060	TPANIC_RS00290	WP_010881509.1	50S ribosomal protein L9	18 kDa	149
260	TPANIC_0204	TPANIC_RS01010	WP_010881651.1	50S ribosomal protein L6	19 kDa	149
261	TPANIC_0794	TPANIC_RS03935	WP_010882239.1	methionine adenosyltransferase	43 kDa	149
262	TPANIC_0924	TPANIC_RS04550	WP_010882367.1	Tex family protein	85 kDa	148
263	TPANIC_0139	TPANIC_RS00705	WP_010881587.1	TrkA family potassium uptake protein	25 kDa	147
264	TPANIC_0613	TPANIC_RS03030	WP_010882059.1	Fe-S cluster assembly protein SufD	43 kDa	147
265	TPANIC_0647	TPANIC_RS03205	WP_010882092.1	serine--tRNA ligase	48 kDa	147
266	TPANIC_0321	TPANIC_RS01570	WP_010881769.1	ABC transporter ATP-binding protein	58 kDa	146
267	TPANIC_0624	TPANIC_RS03085	WP_010882070.1	OmpA family protein	53 kDa	146
268	TPANIC_0274	TPANIC_RS01395	WP_010881723.1	cytidine/deoxycytidylate deaminase familyprotein	18 kDa	146
269	TPANIC_0973	TPANIC_RS04790	WP_010882417.1	phenylalanine--tRNA ligase subunit alpha	61 kDa	146
270	TPANIC_0341	TPANIC_RS01670	WP_010881789.1	UDP-N-acetylmuramate--L-alanine ligase	54 kDa	145
271	TPANIC_0207	TPANIC_RS01030	WP_010881655.1	50S ribosomal protein L15	17 kDa	144
272	TPANIC_0244	TPANIC_RS01235	WP_010881692.1	30S ribosomal protein S7	18 kDa	144
273	TPANIC_0327	TPANIC_RS01595	WP_010881775.1	OmpH family outer membrane protein	20 kDa	144
274	TPANIC_1007	TPANIC_RS04970	WP_010882451.1	FAD-dependent thymidylate synthase	31 kDa	144
275	TPANIC_0644	TPANIC_RS03195	WP_010882089.1	lysine--tRNA ligase	61 kDa	142
276	TPANIC_1016	TPANIC_RS05015	WP_010882460.1	peptidyl-prolyl cis-trans isomerase	40 kDa	142
277	TPANIC_0401	TPANIC_RS01960	WP_010881849.1	flagellar assembly protein FliH	35 kDa	140
278	TPANIC_0549	TPANIC_RS02700	WP_010881996.1	ATP-dependent Clp protease ATP-binding subunit	92 kDa	140
279	TPANIC_0029	TPANIC_RS00145	WP_010881478.1	UDP-N-acetylglucosamine1-carboxyvinyltransferase	49 kDa	139
280	TPANIC_0084	TPANIC_RS00410	WP_010881533.1	hypothetical protein	8 kDa	139
281	TPANIC_0796	TPANIC_RS03940	WP_014342584.1	FAD:protein FMN transferase	39 kDa	139
282	TPANIC_0897	TPANIC_RS04420	pseudo	MSP porin	54 kDa	139
283	TPANIC_0344	TPANIC_RS01685	WP_010881792.1	transcription-repair coupling factor	130 kDa	139
284	TPANIC_0962	TPANIC_RS04740	WP_010882406.1	ABC transporter permease	45 kDa	138
285	TPANIC_0750	TPANIC_RS03715	WP_010882195.1	vWA domain-containing protein	26 kDa	137
286	TPANIC_0125	TPANIC_RS00630	WP_010881574.1	exodeoxyribonuclease III	30 kDa	137
287	TPANIC_0201	TPANIC_RS01000	WP_014342323.1	50S ribosomal protein L5	21 kDa	137
288	TPANIC_0978	TPANIC_RS04815	WP_237253589.1	signal peptidase II	22 kDa	137
289	TPANIC_0569	TPANIC_RS02810	WP_014505536.1	aminopeptidase P family protein	84 kDa	136
290	TPANIC_0969	TPANIC_RS04775	WP_010882413.1	hypothetical protein	58 kDa	136
291	TPANIC_0374	TPANIC_RS01835	WP_014505480.1	hypothetical protein	89 kDa	135
292	TPANIC_0038	TPANIC_RS00190	WP_010881487.1	PTS sugar transporter subunit IIC	37 kDa	135
293	TPANIC_0721	TPANIC_RS03580	WP_010882166.1	flagellar motor switch protein FliM	39 kDa	134
294	TPANIC_0236	TPANIC_RS01195	WP_010881684.1	transcription termination/antiterminationprotein NusG	21 kDa	132
295	TPANIC_0513	TPANIC_RS02510	WP_237249936.1	Trk system potassium transporter TrkA	50 kDa	132
296	TPANIC_0210	TPANIC_RS01045	WP_010881658.1	30S ribosomal protein S13	14 kDa	131
297	TPANIC_0419	TPANIC_RS02050	WP_014342417.1	5'/3'-nucleotidase SurE	27 kDa	131
298	TPANIC_0995	TPANIC_RS04905	WP_014342687.1	cyclic nucleotide-binding domain-containingprotein	50 kDa	130
299	TPANIC_0217	TPANIC_RS01080	WP_014342326.1	molecular chaperone DnaJ	45 kDa	129
300	TPANIC_0966	TPANIC_RS04760	WP_237250497.1	hypothetical protein	60 kDa	129
301	TPANIC_0124	TPANIC_RS00625	WP_010881573.1	redox-regulated ATPase YchF	40 kDa	129
302	TPANIC_0999	TPANIC_RS04930	WP_010882443.1	DNA translocase FtsK	87 kDa	129
303	TPANIC_0847	TPANIC_RS04190	WP_014342609.1	hypothetical protein	12 kDa	128
304	TPANIC_0655	TPANIC_RS03245	WP_010882100.1	extracellular solute-binding protein	40 kDa	128
305	TPANIC_0400	TPANIC_RS01955	WP_010881848.1	flagellar motor switch protein FliG	40 kDa	127
306	TPANIC_0303	TPANIC_RS01500	WP_010881752.1	DNA mismatch repair endonuclease MutL	71 kDa	125
307	TPANIC_0713	TPANIC_RS03540	WP_010882158.1	flagellar biosynthesis protein FlhF	49 kDa	125
308	TPANIC_0411	TPANIC_RS02010	WP_010881859.1	protein translocase subunit SecF	46 kDa	124
309	TPANIC_0622	TPANIC_RS03075	WP_010882068.1	tetratricopeptide repeat protein	67 kDa	123
310	TPANIC_0409a	TPANIC_RS02000	WP_235214121.1	preprotein translocase subunit YajC	14 kDa	123
311	TPANIC_0450a	TPANIC_RS02195	WP_010881898.1	elongation factor G	76 kDa	122
312	TPANIC_1004	TPANIC_RS04955	WP_010882448.1	recombination mediator RecR	22 kDa	122
313	TPANIC_0227	TPANIC_RS01145	WP_010881675.1	ABC transporter ATP-binding protein	27 kDa	121
314	TPANIC_1009	TPANIC_RS04980	WP_010882453.1	NAD(P)H-dependent glycerol-3-phosphatedehydrogenase	38 kDa	121
315	TPANIC_0264	TPANIC_RS01330	WP_010881713.1	deoxyribose-phosphate aldolase	23 kDa	120
316	TPANIC_0416	TPANIC_RS02035	WP_010881864.1	signal recognition particle protein	49 kDa	120
317	TPANIC_0507	TPANIC_RS02480	WP_010881956.1	ATP-dependent Clp protease proteolytic subunit	22 kDa	118
318	TPANIC_0096	TPANIC_RS00470	WP_010881545.1	TraR/DksA family transcriptional regulator	14 kDa	117
319	TPANIC_0801	TPANIC_RS03965	WP_010882246.1	ATP-dependent Clp protease ATP-binding subunitClpA	89 kDa	117
320	TPANIC_0260	TPANIC_RS01310	WP_235214080.1	SH3 domain-containing protein	51 kDa	116
321	TPANIC_0300	TPANIC_RS01485	WP_237253591.1	ATP-binding cassette domain-containing protein	64 kDa	116
322	TPANIC_0975	TPANIC_RS04800	WP_010882419.1	16S rRNA(cytidine(1402)-2'-O)-methyltransferase	30 kDa	116
323	TPANIC_0508	TPANIC_RS02485	WP_010881957.1	ATP-dependent Clp protease ATP-binding subunitClpX	45 kDa	116
324	TPANIC_0369	TPANIC_RS01805	WP_010881817.1	outer membrane protein assembly factor BamD	56 kDa	115
325	TPANIC_0696	TPANIC_RS03460	WP_010882141.1	cysteine hydrolase family protein	31 kDa	115
326	TPANIC_0063	TPANIC_RS00305	WP_010881512.1	30S ribosomal protein S6	11 kDa	115
327	TPANIC_0328	TPANIC_RS01600	WP_010881776.1	DNA mismatch repair protein MutS	100 kDa	115
328	TPANIC_0462	TPANIC_RS02260	WP_014342800.1	hypothetical protein	44 kDa	115
329	TPANIC_0393	TPANIC_RS01920	WP_010881841.1	DNA-processing protein DprA	33 kDa	114
330	TPANIC_0286	TPANIC_RS01435	WP_014505450.1	hypothetical protein	36 kDa	113
331	TPANIC_0963	TPANIC_RS04745	WP_010882407.1	FtsX-like permease family protein	44 kDa	113
332	TPANIC_0121	TPANIC_RS00610	WP_010881570.1	KamA family radical SAM protein	39 kDa	113
333	TPANIC_0633	TPANIC_RS03130	WP_014342813.1	bifunctional methionine sulfoxide reductase B/Aprotein	33 kDa	112
334	TPANIC_0105	TPANIC_RS00515	WP_010881554.1	DNA polymerase I	112 kDa	112
335	TPANIC_0719	TPANIC_RS03570	WP_014505585.1	flagellar biosynthetic protein FliO	29 kDa	112
336	TPANIC_0756	TPANIC_RS03745	WP_010882201.1	methionyl-tRNA formyltransferase	34 kDa	112
337	TPANIC_0760	TPANIC_RS03760	WP_010882205.1	penicillin-binding protein	72 kDa	112
338	TPANIC_0466	TPANIC_RS02275	WP_010881915.1	hypothetical protein	45 kDa	111
339	TPANIC_0634	TPANIC_RS03135	WP_010882080.1	NAD-dependent DNA ligase LigA	91 kDa	111
340	TPANIC_0117	TPANIC_RS00590	WP_010881566.1	major outer sheath N-terminal domain-containingprotein	65 kDa	109
341	TPANIC_0107	TPANIC_RS00525	WP_014505410.1	phosphotransferase	70 kDa	109
342	TPANIC_0294	TPANIC_RS01460	WP_010881743.1	ribose-phosphate pyrophosphokinase	47 kDa	109
343	TPANIC_0669	TPANIC_RS03315	WP_010882114.1	DNA polymerase III subunit alpha	132 kDa	109
344	TPANIC_0895	TPANIC_RS04415	WP_014505644.1	DUF302 domain-containing protein	19 kDa	108
345	TPANIC_0477	TPANIC_RS02320	WP_014342443.1	6-phosphogluconolactonase	26 kDa	106
346	TPANIC_0594	TPANIC_RS02935	WP_014342808.1	DUF2147 domain-containing protein	24 kDa	106
347	TPANIC_0981	TPANIC_RS04830	WP_014505666.1	diguanylate cyclase DgcA	43 kDa	106
348	TPANIC_RS01845	TPANIC_RS01845	WP_235214094.1	hypothetical protein	35 kDa	106
349	TPANIC_0271	TPANIC_RS01380	WP_010881720.1	ParB/RepB/Spo0J family partition protein	35 kDa	105
350	TPANIC_0446	TPANIC_RS02175	WP_010881894.1	(E)-4-hydroxy-3-methylbut-2-enyl-diphosphatesynthase	46 kDa	105
351	TPANIC_0578	TPANIC_RS02850	WP_014505541.1	signal recognition particle-docking proteinFtsY	32 kDa	105
352	TPANIC_0017	TPANIC_RS00065	WP_010881466.1	hypothetical protein	36 kDa	103
353	TPANIC_0443	TPANIC_RS02160	WP_010881891.1	hypothetical protein	33 kDa	103
354	TPANIC_0351	TPANIC_RS01720	WP_010881799.1	glutamate 5-kinase	31 kDa	103
355	TPANIC_0861	TPANIC_RS04250	WP_010882305.1	glutamine--fructose-6-phosphate transaminase(isomerizing)	69 kDa	102
356	TPANIC_0361	TPANIC_RS01760	WP_014342391.1	lysophospholipid acyltransferase family protein	32 kDa	101
357	TPANIC_0272	TPANIC_RS01385	WP_010881721.1	ParA family protein	27 kDa	101
358	TPANIC_0172	TPANIC_RS00875	WP_014342312.1	diguanylate cyclase	52 kDa	100
359	TPANIC_0530	TPANIC_RS02600	WP_010881978.1	ATPase	24 kDa	100
360	TPANIC_0562	TPANIC_RS02770	WP_010882009.1	N-acetylneuraminate synthase family protein	41 kDa	100
361	TPANIC_0600	TPANIC_RS02960	WP_010882046.1	RIP metalloprotease RseP	50 kDa	99
362	TPANIC_0116	TPANIC_RS00585	WP_010881565.1	excinuclease ABC subunit UvrB	76 kDa	99
363	TPANIC_0714	TPANIC_RS03545	WP_010882159.1	flagellar biosynthesis protein FlhA	78 kDa	99
364	TPANIC_0455	TPANIC_RS02225	WP_014342433.1	hypothetical protein	39 kDa	97
365	TPANIC_0695	TPANIC_RS03455	WP_010882140.1	acetyl-CoA carboxylase biotin carboxylasesubunit family protein	63 kDa	97
366	TPANIC_0418	TPANIC_RS02045	WP_235214100.1	galactokinase	45 kDa	97
367	TPANIC_1039	TPANIC_RS05135	WP_010882483.1	adenine phosphoribosyltransferase	20 kDa	97
368	TPANIC_0851	TPANIC_RS04210	WP_010882295.1	DUF4954 family protein	82 kDa	96
369	TPANIC_0773	TPANIC_RS05350	WP_014342572.1	trypsin-like peptidase domain-containingprotein	43 kDa	96
370	TPANIC_0839	TPANIC_RS04150	WP_010882283.1	DUF4097 family beta strand repeat-containingprotein	37 kDa	95
371	TPANIC_1001	TPANIC_RS04940	WP_010882445.1	hypothetical protein	43 kDa	95
372	TPANIC_0282	TPANIC_RS01420	WP_010881731.1	tetratricopeptide repeat protein	26 kDa	94
373	TPANIC_0051	TPANIC_RS00250	WP_010881500.1	peptide chain release factor 1	40 kDa	94
374	TPANIC_0157	TPANIC_RS00805	WP_010881604.1	1-acyl-sn-glycerol-3-phosphate acyltransferase	34 kDa	94
375	TPANIC_0439	TPANIC_RS02140	WP_014505499.1	chemotaxis protein CheW	19 kDa	94
376	TPANIC_0829	TPANIC_RS04100	WP_010882273.1	DUF2225 domain-containing protein	34 kDa	93
377	TPANIC_0123	TPANIC_RS00620	WP_010881572.1	hypothetical protein	98 kDa	92
378	TPANIC_0856	TPANIC_RS04235	pseudo	UPF0164 family protein	42 kDa	92
379	TPANIC_0954	TPANIC_RS04700	WP_010882398.1	tetratricopeptide repeat protein	55 kDa	91
380	TPANIC_1033	TPANIC_RS05105	WP_010882477.1	patatin-like phospholipase family protein	34 kDa	91
381	TPANIC_0742	TPANIC_RS03680	WP_010882187.1	Obg family GTPase CgtA	41 kDa	91
382	TPANIC_0445	TPANIC_RS02170	WP_010881893.1	DJ-1/PfpI family protein	22 kDa	89
383	TPANIC_0877	TPANIC_RS04325	WP_010882320.1	HD-GYP domain-containing protein	42 kDa	89
384	TPANIC_0964	TPANIC_RS04750	WP_010882408.1	ABC transporter ATP-binding protein	25 kDa	89
385	TPANIC_0193	TPANIC_RS00960	WP_010881640.1	30S ribosomal protein S19	11 kDa	89
386	TPANIC_0632	TPANIC_RS03125	WP_010882078.1	tryptophan--tRNA ligase	38 kDa	89
387	TPANIC_0805	TPANIC_RS03985	WP_014342827.1	ribonuclease R family protein	78 kDa	89
388	TPANIC_0781	TPANIC_RS03875	WP_014342824.1	M23 family metallopeptidase	34 kDa	88
389	TPANIC_0001	TPANIC_RS00005	WP_010881451.1	chromosomal replication initiator protein DnaA	53 kDa	88
390	TPANIC_0354	TPANIC_RS01735	WP_010881802.1	dTMP kinase	24 kDa	88
391	TPANIC_0078	TPANIC_RS00380	WP_010881527.1	DegT/DnrJ/EryC1/StrS aminotransferase familyprotein	45 kDa	87
392	TPANIC_0185	TPANIC_RS00920	WP_237249926.1	signal peptidase I	27 kDa	87
393	TPANIC_0701	TPANIC_RS03480	WP_010882146.1	DNA-directed RNA polymerase subunit omega	7 kDa	87
394	TPANIC_0297	TPANIC_RS01475	WP_014505451.1	SPOR domain-containing protein	30 kDa	86
395	TPANIC_0788	TPANIC_RS03905	WP_235214032.1	hypothetical protein	34 kDa	86
396	TPANIC_0720	TPANIC_RS03575	WP_010882165.1	flagellar motor switch protein FliN	37 kDa	86
397	TPANIC_0754	TPANIC_RS03735	WP_010882199.1	tRNA (N6-isopentenyladenosine(37)-C2)-methylthiotransferase MiaB	53 kDa	86
398	TPANIC_0757	TPANIC_RS03750	WP_010882202.1	peptide deformylase	18 kDa	86
399	TPANIC_0824	TPANIC_RS04075	WP_010882268.1	1-deoxy-D-xylulose-5-phosphate synthase	68 kDa	86
400	TPANIC_0948	TPANIC_RS04665	WP_010882391.1	RNA-binding cell elongation regulator Jag/EloR	25 kDa	86
401	TPANIC_0545	TPANIC_RS02675	WP_010881992.1	galactose ABC transporter substrate-bindingprotein	38 kDa	85
402	TPANIC_0599	TPANIC_RS02955	WP_010882045.1	CpXC domain-containing protein	25 kDa	85
403	TPANIC_0100	TPANIC_RS00490	WP_014505407.1	TlpA disulfide reductase family protein	22 kDa	84
404	TPANIC_0091	TPANIC_RS00445	WP_010881540.1	cysteine--tRNA ligase	58 kDa	84
405	TPANIC_0533	TPANIC_RS02615	WP_014342463.1	V-type ATP synthase subunit I	62 kDa	84
406	TPANIC_0630	TPANIC_RS03115	WP_010882076.1	protein-glutamate O-methyltransferase CheR	34 kDa	84
407	TPANIC_0783	TPANIC_RS03880	WP_014342578.1	hypothetical protein	42 kDa	83
408	TPANIC_0208	TPANIC_RS01035	WP_014342781.1	preprotein translocase subunit SecY	49 kDa	83
409	TPANIC_0543	TPANIC_RS02665	WP_010881990.1	Holliday junction branch migration protein RuvA	24 kDa	83
410	TPANIC_0595	TPANIC_RS02940	WP_010882041.1	nucleoside monophosphate kinase	23 kDa	83
411	TPANIC_0740	TPANIC_RS03670	WP_237250196.1	bis(5'-nucleosyl)-tetraphosphatase (symmetrical)YqeK	27 kDa	83
412	TPANIC_0546	TPANIC_RS02680	WP_014342474.1	S1C family serine protease	73 kDa	82
413	TPANIC_0099	TPANIC_RS00485	WP_010881548.1	UMP kinase	27 kDa	82
414	TPANIC_0581	TPANIC_RS02865	WP_010882027.1	ABC transporter ATP-binding protein	25 kDa	81
415	TPANIC_0702	TPANIC_RS03490	WP_014342546.1	M23 family metallopeptidase	45 kDa	81
416	TPANIC_0262	TPANIC_RS01320	WP_014342784.1	Crp/Fnr family transcriptional regulator	25 kDa	81
417	TPANIC_0712	TPANIC_RS03535	WP_010882157.1	AAA family ATPase	34 kDa	81
418	TPANIC_1025	TPANIC_RS05065	WP_010882469.1	50S ribosomal protein L13	16 kDa	81
419	TPANIC_0519	TPANIC_RS02540	WP_010881968.1	sigma-54 dependent transcriptional regulator	51 kDa	80
420	TPANIC_0827	TPANIC_RS04090	WP_014342597.1	CdaR family protein	47 kDa	80
421	TPANIC_0882	TPANIC_RS04350	WP_014505642.1	HEAT repeat domain-containing protein	56 kDa	80
422	TPANIC_0725	TPANIC_RS03595	WP_010882170.1	motility protein A	29 kDa	80
423	TPANIC_0917	TPANIC_RS04510	WP_010882360.1	magnesium transporter	50 kDa	80
424	TPANIC_0196	TPANIC_RS00975	WP_010881643.1	50S ribosomal protein L16	16 kDa	79
425	TPANIC_0943	TPANIC_RS04640	WP_010882386.1	flagellar export chaperone FliS	17 kDa	79
426	TPANIC_1026	TPANIC_RS05075	WP_010882470.1	M3 family oligoendopeptidase	69 kDa	78
427	TPANIC_0164	TPANIC_RS00835	WP_010881611.1	transition metal ABC transporter ATP-bindingprotein TroB	29 kDa	78
428	TPANIC_0616	TPANIC_RS03045	WP_010882062.1	ribose-5-phosphate isomerase RpiA	28 kDa	78
429	TPANIC_0903	TPANIC_RS04445	WP_235214047.1	UDP-N-acetylmuramoyl-L-alanine--D-glutamateligase	58 kDa	78
430	TPANIC_1041	TPANIC_RS05145	WP_014342706.1	ATP-dependent Clp protease proteolytic subunit	22 kDa	78
431	TPANIC_0090	TPANIC_RS00440	WP_010881539.1	UDP-N-acetylmuramate dehydrogenase	39 kDa	77
432	TPANIC_0525	TPANIC_RS02570	WP_010881973.1	elongation factor P	21 kDa	77
433	TPANIC_0660	TPANIC_RS03265	WP_010882105.1	flagellar hook-associated protein FlgK	69 kDa	77
434	TPANIC_0848	TPANIC_RS04195	WP_010882292.1	50S ribosomal protein L20	13 kDa	77
435	TPANIC_1024	TPANIC_RS05060	WP_010882468.1	30S ribosomal protein S9	14 kDa	77
436	TPANIC_0057	TPANIC_RS00280	WP_010881506.1	sodium ion-translocating decarboxylase subunitbeta	49 kDa	76
437	TPANIC_0604	TPANIC_RS02980	WP_010882050.1	ribosome recycling factor	21 kDa	76
438	TPANIC_0933	TPANIC_RS04590	WP_010882376.1	UDP-N-acetylmuramoyl-L-alanyl-D-glutamate--2,6-diaminopimelate ligase	59 kDa	76
439	TPANIC_0358	TPANIC_RS01750	WP_014505473.1	glycoside hydrolase family 57 protein	60 kDa	75
440	TPANIC_0570	TPANIC_RS02815	WP_235214007.1	TPM domain-containing protein	31 kDa	75
441	TPANIC_0709	TPANIC_RS03520	WP_014342819.1	RNA polymerase sigma factor WhiG	30 kDa	75
442	TPANIC_0470	TPANIC_RS02285	WP_010881919.1	tetratricopeptide repeat protein	43 kDa	74
443	TPANIC_0194	TPANIC_RS00965	WP_010881641.1	50S ribosomal protein L22	14 kDa	74
444	TPANIC_0086	TPANIC_RS00420	WP_014505404.1	PilZ domain-containing protein	35 kDa	73
445	TPANIC_0484	TPANIC_RS02350	WP_010881933.1	FecR family protein	76 kDa	73
446	TPANIC_0601	TPANIC_RS02965	WP_013945233.1	1-deoxy-D-xylulose-5-phosphate reductoisomerase	42 kDa	73
447	TPANIC_RS00325	TPANIC_RS00325	WP_042506546.1	tetratricopeptide repeat protein	46 kDa	73
448	TPANIC_0493	TPANIC_RS02405	WP_010881942.1	RNA polymerase sigma factor RpoD	71 kDa	73
449	TPANIC_RS03225	TPANIC_RS03225	WP_237249907.1	HD family phosphohydrolase	94 kDa	73
450	TPANIC_0906	TPANIC_RS04455	WP_010882349.1	KH domain-containing protein	8 kDa	73
451	TPANIC_0631	TPANIC_RS03120	WP_010882077.1	chemotaxis protein CheB	44 kDa	72
452	TPANIC_0905	TPANIC_RS05645	WP_010882348.1	30S ribosomal protein S16	14 kDa	72
453	TPANIC_0120	TPANIC_RS00605	WP_010881569.1	methionine ABC transporter ATP-binding protein	30 kDa	71
454	TPANIC_0850	TPANIC_RS04205	WP_010882294.1	translation initiation factor IF-3	20 kDa	71
455	TPANIC_0921a	TPANIC_RS04535	WP_014342644.1	NTP transferase domain-containing protein	38 kDa	70
456	TPANIC_0442	TPANIC_RS02155	WP_010881890.1	DNA repair protein RecN	64 kDa	70
457	TPANIC_0731	TPANIC_RS03625	WP_014342553.1	NUDIX hydrolase	26 kDa	69
458	TPANIC_0804	TPANIC_RS03980	WP_010882249.1	sn-glycerol-3-phosphate ABC transporterATP-binding protein UgpC	43 kDa	69
459	TPANIC_0144	TPANIC_RS00730	WP_010881592.1	thiamine ABC transporter substrate bindingsubunit	37 kDa	69
460	TPANIC_0863	TPANIC_RS04260	WP_010882307.1	cysteine desulfurase family protein	46 kDa	69
461	TPANIC_0152	TPANIC_RS00780	WP_014342780.1	SLBB domain-containing protein	56 kDa	68
462	TPANIC_0534	TPANIC_RS02620	WP_010881981.1	V-type ATPase subunit	39 kDa	68
463	TPANIC_RS01325	TPANIC_RS01325	WP_237250218.1	fibronectin type III domain-containing protein	60 kDa	68
464	TPANIC_0417	TPANIC_RS02040	WP_014342416.1	apolipoprotein N-acyltransferase	61 kDa	68
465	TPANIC_0722	TPANIC_RS03585	WP_010882167.1	flagellar basal body-associated protein FliL	20 kDa	68
466		TPANIC_RS02075	WP_014342420	hypothetical protein	20 kDa	67
467	TPANIC_0159	TPANIC_RS00815	WP_010881606.1	hypothetical protein	39 kDa	66
468	TPANIC_0333	TPANIC_RS01630	WP_217701405.1	outer membrane lipoprotein carrier protein LolA	26 kDa	66
469	TPANIC_0819	TPANIC_RS04050	WP_014342594.1	ribonuclease Z	35 kDa	66
470	TPANIC_0380	TPANIC_RS01860	WP_010881828.1	DNA repair helicase XPB	68 kDa	65
471	TPANIC_0693	TPANIC_RS03445	WP_010882138.1	hypothetical protein	48 kDa	65
472	TPANIC_0865	TPANIC_RS04270	WP_010882309.1	UPF0164 family protein	52 kDa	65
473	TPANIC_0998	TPANIC_RS04925	WP_014342854.1	AGCS family amino acid carrier protein	54 kDa	65
474	TPANIC_0511	TPANIC_RS02500	WP_010881960.1	CarD family transcriptional regulator	27 kDa	65
475	TPANIC_0688	TPANIC_RS03415	WP_010882133.1	LD-carboxypeptidase	38 kDa	65
476	TPANIC_0727	TPANIC_RS03605	WP_010882172.1	flagellar hook protein FlgE	49 kDa	65
477	TPANIC_0852	TPANIC_RS04215	WP_010882296.1	prolipoprotein diacylglyceryl transferase	38 kDa	65
478	TPANIC_0502	TPANIC_RS02445	WP_010881951.1	ankyrin repeat domain-containing protein	33 kDa	64
479	TPANIC_0079	TPANIC_RS00385	WP_014505402.1	xanthine dehydrogenase family proteinmolybdopterin-binding subunit	82 kDa	64
480	TPANIC_0659	TPANIC_RS03260	WP_010882104.1	flagellar hook-associated protein 3	46 kDa	64
481	TPANIC_0899	TPANIC_RS04430	WP_014342840.1	PD-(D/E)XK nuclease family protein	111 kDa	64
482	TPANIC_0772	TPANIC_RS03820	WP_010882217.1	hypothetical protein	31 kDa	63
483	TPANIC_0211	TPANIC_RS01050	WP_010881659.1	30S ribosomal protein S11	14 kDa	63
484	TPANIC_0620	TPANIC_RS03065	WP_014342810.1	major outer sheath N-terminal domain-containingprotein	66 kDa	63
485	TPANIC_0972	TPANIC_RS04785	WP_237249916.1	FTR1 family protein	48 kDa	63
486	TPANIC_0512	TPANIC_RS02505	WP_012460564.1	2-C-methyl-D-erythritol 2,4-cyclodiphosphatesynthase	44 kDa	62
487	TPANIC_0704	TPANIC_RS03495	WP_010882149.1	single-stranded-DNA-specific exonuclease RecJ	79 kDa	62
488	TPANIC_0088	TPANIC_RS00430	WP_010881537.1	hypothetical protein	23 kDa	61
489	TPANIC_0678	TPANIC_RS03365	WP_010882123.1	hypothetical protein	35 kDa	61
490	TPANIC_0040	TPANIC_RS00200	WP_014505388.1	methyl-accepting chemotaxis protein	88 kDa	61
491	TPANIC_0255	TPANIC_RS01285	WP_010881704.1	50S ribosomal protein L31	8 kDa	61
492	TPANIC_0383	TPANIC_RS01870	WP_010881831.1	division/cell wall cluster transcriptionalrepressor MraZ	17 kDa	61
493	TPANIC_0402	TPANIC_RS01965	WP_010881850.1	flagellar protein export ATPase FliI	48 kDa	59
494	TPANIC_1015	TPANIC_RS05010	WP_010882459.1	transcription antitermination factor NusB	16 kDa	59
495	TPANIC_0324	TPANIC_RS01585	WP_014342370.1	translocation/assembly module TamBdomain-containing protein	161 kDa	57
496	TPANIC_0456	TPANIC_RS02230	WP_010881905.1	hypothetical protein	47 kDa	57
497	TPANIC_0491	TPANIC_RS02395	WP_237249935.1	endolytic transglycosylase MltG	39 kDa	57
498	TPANIC_0496	TPANIC_RS02415	WP_014505522.1	tetratricopeptide repeat protein	36 kDa	57
499	TPANIC_1005	TPANIC_RS04960	WP_010882449.1	DNA polymerase III subunit gamma/tau	62 kDa	57
500	TPANIC_0431	TPANIC_RS02105	WP_010881879.1	type III pantothenate kinase	28 kDa	56
501	TPANIC_0625	TPANIC_RS03090	WP_010882071.1	hypothetical protein	29 kDa	56
502	TPANIC_0751	TPANIC_RS03720	WP_010882196.1	vascular adhesin/metalloprotease pallilysin	26 kDa	56
503	TPANIC_0832	TPANIC_RS04115	WP_235214039.1	GerMN domain-containing protein	29 kDa	56
504	TPANIC_0986	TPANIC_RS04855	WP_010882430.1	DMT family transporter	32 kDa	56
505	TPANIC_0292	TPANIC_RS01455	WP_010881741.1	OmpA family protein	48 kDa	55
506	TPANIC_0097	TPANIC_RS00475	WP_010881546.1	translation initiation factor IF-1	8 kDa	55
507	TPANIC_0555	TPANIC_RS02735	WP_014342482.1	dicarboxylate/amino acid:cation symporter	42 kDa	55
508	TPANIC_0681	TPANIC_RS03380	WP_012460586.1	alanine racemase	40 kDa	55
509	TPANIC_0888	TPANIC_RS04380	WP_010882331.1	hypothetical protein	30 kDa	55
510	TPANIC_1022	TPANIC_RS05050	WP_010882466.1	DNA repair protein RadA	49 kDa	55
511	TPANIC_0438	TPANIC_RS02135	WP_014505497.1	non-canonical purine NTP pyrophosphatase	30 kDa	54
512	TPANIC_0394	TPANIC_RS01925	WP_010881842.1	type I DNA topoisomerase	82 kDa	54
513	TPANIC_0745	TPANIC_RS03695	WP_010882190.1	50S ribosomal protein L21	12 kDa	54
514	TPANIC_0908	TPANIC_RS04465	WP_010882351.1	tRNA (guanosine(37)-N1)-methyltransferase TrmD	28 kDa	54
515	TPANIC_0147	TPANIC_RS00755	WP_010881594.1	alpha-amylase/4-alpha-glucanotransferasedomain-containing protein	70 kDa	53
516	TPANIC_0346	TPANIC_RS01695	WP_237250500.1	DUF2715 domain-containing protein	25 kDa	53
517	TPANIC_0058	TPANIC_RS00285	WP_010881507.1	replicative DNA helicase	48 kDa	53
518	TPANIC_0898	TPANIC_RS04425	WP_010882341.1	exodeoxyribonuclease V subunit beta	137 kDa	53
519	TPANIC_0953	TPANIC_RS04695	WP_014505658.1	TraB/GumN family protein	43 kDa	53
520	TPANIC_0085	TPANIC_RS00415	WP_010881534.1	PTS sugar transporter subunit IIA	16 kDa	52
521	TPANIC_0265	TPANIC_RS01335	WP_010881714.1	branched-chain amino acid transport system IIcarrier protein	49 kDa	52
522	TPANIC_0806	TPANIC_RS03990	WP_235214035.1	lipid II:glycine glycyltransferase FemX	56 kDa	52
523	TPANIC_0591	TPANIC_RS02900	WP_013945224.1	HPr(Ser) kinase/phosphatase	37 kDa	52
524	TPANIC_0220	TPANIC_RS01095	WP_010881668.1	STAS domain-containing protein	12 kDa	51
525	TPANIC_0003	TPANIC_RS00015	WP_014342226.1	DNA replication/repair protein RecF	44 kDa	51
526	TPANIC_0200	TPANIC_RS00995	WP_010881647.1	50S ribosomal protein L24	12 kDa	51
527	TPANIC_0247	TPANIC_RS01250	WP_014505437.1	N-acetylmuramoyl-L-alanine amidase	40 kDa	51
528	TPANIC_0500	TPANIC_RS02435	WP_010881949.1	penicillin-binding protein 2	71 kDa	51
529	TPANIC_0853	TPANIC_RS04220	WP_010882297.1	MinD/ParA family protein	41 kDa	51
530	TPANIC_0724	TPANIC_RS03590	WP_010882169.1	flagellar motor protein MotB	26 kDa	50
531	TPANIC_0197	TPANIC_RS00980	WP_010881644.1	50S ribosomal protein L29	9 kDa	50
532	TPANIC_0887	TPANIC_RS04375	WP_010882330.1	30S ribosomal protein S15	10 kDa	50
533	TPANIC_1040	TPANIC_RS05140	WP_010882484.1	amino acid--tRNA ligase-related protein	40 kDa	50
534	TPANIC_0134	TPANIC_RS00680	WP_010881582.1	hypothetical protein	40 kDa	49
535	TPANIC_1014	TPANIC_RS05005	WP_010882458.1	hypothetical protein	71 kDa	49
536	TPANIC_0026	TPANIC_RS00130	WP_010881475.1	flagellar motor switch protein FliG	38 kDa	49
537	TPANIC_0061	TPANIC_RS00295	WP_010881510.1	30S ribosomal protein S18	12 kDa	49
538	TPANIC_0313	TPANIC_RS01545	WP_010881762.1	major outer sheath N-terminal domain-containingprotein	82 kDa	49
539	TPANIC_0941	TPANIC_RS04630	WP_010882384.1	hypothetical protein	20 kDa	48
540	TPANIC_0576	TPANIC_RS02840	WP_099156385.1	peptide chain release factor 2	42 kDa	48
541	TPANIC_0738	TPANIC_RS03660	WP_010882183.1	ribosome silencing factor	12 kDa	47
542	TPANIC_0976	TPANIC_RS04805	WP_010882420.1	hypothetical protein	49 kDa	47
543	TPANIC_0074	TPANIC_RS00360	WP_014505399.1	extracellular solute-binding protein	52 kDa	47
544	TPANIC_0218	TPANIC_RS01085	WP_010881666.1	PP2C family protein-serine/threoninephosphatase	56 kDa	47
545	TPANIC_RS01255	TPANIC_RS01255	WP_014342783.1	GerMN domain-containing protein	17 kDa	47
546	TPANIC_0561	TPANIC_RS02765	WP_235214003.1	YgcG family protein	32 kDa	47
547	TPANIC_0596	TPANIC_RS02945	WP_010882042.1	polynucleotide adenylyltransferase PcnB	41 kDa	47
548	TPANIC_0102	TPANIC_RS00500	WP_010881551.1	UvrD-helicase domain-containing protein	75 kDa	46
549	TPANIC_0158	TPANIC_RS00810	WP_014505423.1	pyrimidine 5'-nucleotidase	26 kDa	46
550	TPANIC_0035	TPANIC_RS00175	WP_010881484.1	metal ABC transporter ATP-binding protein	26 kDa	46
551	TPANIC_0774	TPANIC_RS03840	WP_010882219.1	MgtC/SapB family protein	24 kDa	46
552	TPANIC_0133	TPANIC_RS00675	WP_175393423.1	hypothetical protein	43 kDa	45
553	TPANIC_0138	TPANIC_RS00700	WP_010881586.1	hypothetical protein	27 kDa	45
554	TPANIC_0422	TPANIC_RS02060	WP_014505493.1	hypothetical protein	38 kDa	45
555	TPANIC_0062	TPANIC_RS00300	WP_010881511.1	single-stranded DNA-binding protein	19 kDa	45
556	TPANIC_0527	TPANIC_RS02585	WP_010881975.1	V-type ATP synthase subunit D	24 kDa	45
557	TPANIC_0412	TPANIC_RS02015	WP_010881860.1	PUR family DNA/RNA-binding protein	12 kDa	44
558	TPANIC_0843	TPANIC_RS04170	WP_014505625.1	J domain-containing protein	32 kDa	44
559	TPANIC_0523	TPANIC_RS02560	WP_010881971.1	undecaprenyldiphospho-muramoylpentapeptidebeta-N-acetylglucosaminyltransferase	42 kDa	44
560	TPANIC_0778	TPANIC_RS03860	WP_235214027.1	MazG family protein	34 kDa	44
561	TPANIC_0384	TPANIC_RS01875	WP_010881832.1	16S rRNA (cytosine(1402)-N(4))-methyltransferaseRsmH	41 kDa	43
562	TPANIC_0498	TPANIC_RS02425	WP_010881947.1	rod shape-determining protein MreC	32 kDa	43
563	TPANIC_0680	TPANIC_RS03375	WP_010882125.1	tRNA(adenosine(37)-N6)-threonylcarbamoyltransferase complextransferase subunit TsaD	38 kDa	43
564	TPANIC_0250b	TPANIC_RS05230	pseudo	30S ribosomal protein S20	11 kDa	43
565	TPANIC_0069	TPANIC_RS00335	WP_014342765.1	hypothetical protein	19 kDa	42
566	TPANIC_0458	TPANIC_RS02240	WP_010881907.1	SMC-Scp complex subunit ScpB	21 kDa	42
567	TPANIC_0577	TPANIC_RS02845	WP_014505540.1	hypothetical protein	68 kDa	42
568	TPANIC_0440	TPANIC_RS02145	WP_010881888.1	DegT/DnrJ/EryC1/StrS aminotransferase familyprotein	42 kDa	42
569	TPANIC_0153	TPANIC_RS00785	WP_010881600.1	divergent PAP2 family protein	18 kDa	41
570	TPANIC_0447	TPANIC_RS02180	WP_010881895.1	hypothetical protein	43 kDa	41
571	TPANIC_0489	TPANIC_RS02385	WP_257722093.1	MBL fold metallo-hydrolase	37 kDa	41
572	TPANIC_0275	TPANIC_RS01400	WP_010881724.1	WecB/TagA/CpsF family glycosyltransferase	29 kDa	41
573	TPANIC_0730	TPANIC_RS03620	WP_235214021.1	CDP-alcohol phosphatidyltransferase familyprotein	40 kDa	41
574	TPANIC_0771	TPANIC_RS03815	WP_014505600.1	Na/Pi cotransporter family protein	60 kDa	41
575	TPANIC_0322	TPANIC_RS01575	WP_235214119.1	ABC transporter permease	43 kDa	40
576	TPANIC_0598	TPANIC_RS02950	WP_016484223.1	hypothetical protein	76 kDa	40
577	TPANIC_0820	TPANIC_RS04055	WP_237250496.1	tetratricopeptide repeat protein	29 kDa	40
578	TPANIC_0907	TPANIC_RS04460	WP_010882350.1	ribosome maturation factor RimM	19 kDa	40
579	TPANIC_0974	TPANIC_RS04795	WP_010882418.1	flagellar biosynthesis anti-sigma factor FlgM	10 kDa	40
580	TPANIC_0191	TPANIC_RS00950	WP_010881638.1	50S ribosomal protein L23	11 kDa	40
581	TPANIC_0269	TPANIC_RS01370	WP_010881718.1	tRNA(N(6)-L-threonylcarbamoyladenosine(37)-C(2))-methylthiotransferase MtaB	53 kDa	40
582	TPANIC_0356	TPANIC_RS01740	WP_013945017.1	RNA-binding protein	10 kDa	40
583	TPANIC_0559	TPANIC_RS02755	WP_010882006.1	tRNA uracil 4-sulfurtransferase ThiI	45 kDa	40
584	TPANIC_0977	TPANIC_RS04810	WP_010882421.1	Nif3-like dinuclear metal center hexamericprotein	31 kDa	40
585	TPANIC_0552	TPANIC_RS02715	WP_010881999.1	hypothetical protein	20 kDa	39
586	TPANIC_0585	TPANIC_RS02880	WP_014505544.1	peptide ABC transporter substrate-bindingprotein	61 kDa	39
587	TPANIC_0689	TPANIC_RS03420	WP_010882134.1	ribosome biogenesis GTPase Der	52 kDa	39
588	TPANIC_0479	TPANIC_RS02330	WP_237250226.1	DUF2715 domain-containing protein	24 kDa	38
589	TPANIC_0840	TPANIC_RS04155	WP_010882284.1	MFS transporter	82 kDa	38
590	TPANIC_1000	TPANIC_RS04935	WP_237249917.1	hypothetical protein	25 kDa	38
591	TPANIC_0649	TPANIC_RS03215	WP_010882094.1	hemolysin family protein	30 kDa	38
592	TPANIC_0755	TPANIC_RS03740	WP_013945354.1	PTS sugar transporter subunit IIA	25 kDa	38
593	TPANIC_0515	TPANIC_RS02520	WP_010881964.1	LPS-assembly protein LptD	112 kDa	37
594	TPANIC_0816	TPANIC_RS04040	WP_010882260.1	hypothetical protein	24 kDa	37
595	TPANIC_0874	TPANIC_RS04310	WP_010882317.1	hypothetical protein	11 kDa	37
596	TPANIC_0414	TPANIC_RS02025	WP_235214099.1	AGCS family amino acid carrier protein	47 kDa	37
597	TPANIC_0547	TPANIC_RS02685	WP_010881994.1	4-hydroxy-3-methylbut-2-enyl diphosphatereductase	39 kDa	37
598	TPANIC_0732	TPANIC_RS03630	WP_010882177.1	bifunctional 5,10-methylenetetrahydrofolatedehydrogenase/5,10-methenyltetrahydrofolatecyclohydrolase	33 kDa	37
599	TPANIC_0243	TPANIC_RS01230	WP_010881691.1	30S ribosomal protein S12	14 kDa	36
600	TPANIC_0535	TPANIC_RS02625	WP_010881982.1	hypothetical protein	12 kDa	36
601	TPANIC_0540	TPANIC_RS02650	WP_013945178.1	anti-sigma factor antagonist	13 kDa	36
602	TPANIC_0813	TPANIC_RS04025	WP_014342828.1	hypothetical protein	49 kDa	36
603	TPANIC_0834	TPANIC_RS04125	WP_014342602.1	tyrosine--tRNA ligase	46 kDa	36
604	TPANIC_1031	TPANIC_RS05095	WP_014505688.1	major outer sheath N-terminal domain-containingprotein	67 kDa	36
605	TPANIC_1037	TPANIC_RS05125	WP_010882481.1	hemolysin III family protein	26 kDa	36
606	TPANIC_0222	TPANIC_RS01105	WP_237249927.1	hypothetical protein	16 kDa	35
607	TPANIC_0461	TPANIC_RS02255	WP_237249932.1	helix-turn-helix transcriptional regulator	13 kDa	35
608	TPANIC_0474	TPANIC_RS02305	WP_010881923.1	YebC/PmpR family DNA-binding transcriptionalregulator	26 kDa	35
609	TPANIC_0873	TPANIC_RS04305	WP_010882316.1	hypothetical protein	22 kDa	35
610	TPANIC_0276	TPANIC_RS01405	WP_014342352.1	16S rRNA (uracil(1498)-N(3))-methyltransferase	31 kDa	35
611	TPANIC_0587	TPANIC_RS02890	WP_014342499.1	DNA polymerase III subunit delta	39 kDa	35
612	TPANIC_0980	TPANIC_RS04825	WP_010882424.1	tRNA dihydrouridine synthase DusB	37 kDa	35
613	TPANIC_0317	TPANIC_RS01560	WP_010881765.1	major outer sheath N-terminal domain-containingprotein	81 kDa	34
614	TPANIC_0708	TPANIC_RS03515	WP_010882153.1	hypothetical protein	18 kDa	34
615	TPANIC_0944	TPANIC_RS04645	WP_010882387.1	hypothetical protein	43 kDa	34
616	TPANIC_0989	TPANIC_RS04870	WP_235214055.1	glycogen-binding domain-containing protein	32 kDa	34
617	TPANIC_0075	TPANIC_RS00365	WP_010881524.1	sugar ABC transporter permease	33 kDa	34
618	TPANIC_0230	TPANIC_RS01160	WP_010881678.1	primosomal protein N'	72 kDa	34
619	TPANIC_0386	TPANIC_RS01885	WP_010881834.1	UDP-N-acetylmuramoyl-tripeptide--D-alanyl-D-alanine ligase	50 kDa	34
620	TPANIC_0492	TPANIC_RS02400	WP_010881941.1	DNA primase	68 kDa	34
621	TPANIC_0221	TPANIC_RS01100	WP_014342782.1	D-alanyl-D-alanine carboxypeptidase familyprotein	30 kDa	33
622	TPANIC_0763	TPANIC_RS03775	WP_010882208.1	hypothetical protein	32 kDa	33
623	TPANIC_0229	TPANIC_RS01155	WP_014342334.1	uracil-DNA glycosylase	31 kDa	32
624	TPANIC_0253	TPANIC_RS01275	WP_010881702.1	polymer-forming cytoskeletal protein	15 kDa	32
625	TPANIC_0308	TPANIC_RS01525	WP_014505457.1	ABC transporter substrate-binding protein	36 kDa	32
626	TPANIC_0952	TPANIC_RS04690	WP_014505657.1	alpha/beta fold hydrolase	40 kDa	32
627	TPANIC_0213	TPANIC_RS01060	WP_010881661.1	50S ribosomal protein L17	19 kDa	32
628	TPANIC_0658	TPANIC_RS03255	WP_010882103.1	flagellar assembly protein FliW	17 kDa	32
629	TPANIC_1010	TPANIC_RS04985	WP_010882454.1	nucleoside-diphosphate kinase	17 kDa	32
630	TPANIC_0864	TPANIC_RS04265	WP_235214043.1	M23 family metallopeptidase	59 kDa	31
631	TPANIC_0188	TPANIC_RS00935	WP_010881635.1	30S ribosomal protein S10	12 kDa	31
632	TPANIC_0558	TPANIC_RS02750	WP_010882005.1	nickel/cobalt transporter	32 kDa	31
633	TPANIC_0582	TPANIC_RS02870	WP_010882028.1	ABC transporter permease	54 kDa	31
634	TPANIC_0809	TPANIC_RS04005	WP_010882254.1	ribonuclease III	28 kDa	31
635	TPANIC_0994	TPANIC_RS04900	WP_235214132.1	TatD family hydrolase	34 kDa	31
636	TPANIC_1019	TPANIC_RS05035	WP_014505682.1	aspartyl/glutamyl-tRNA amidotransferase subunitC	16 kDa	31
637	TPANIC_0352	TPANIC_RS01725	WP_010881800.1	YdbC family protein	10 kDa	30
638	TPANIC_0551	TPANIC_RS02710	WP_010881998.1	phosphatase PAP2 family protein	39 kDa	30
639	TPANIC_0876	TPANIC_RS04320	WP_010882319.1	tRNA(adenosine(37)-N6)-threonylcarbamoyltransferase complexdimerization subunit type 1 TsaB	24 kDa	30
640	TPANIC_0935	TPANIC_RS04600	WP_014505653.1	alpha/beta hydrolase	35 kDa	30
641	TPANIC_0992	TPANIC_RS04885	WP_010882436.1	hypothetical protein	10 kDa	30
642	TPANIC_0199	TPANIC_RS00990	WP_010881646.1	50S ribosomal protein L14	13 kDa	30
643	TPANIC_0246	TPANIC_RS01245	WP_010881694.1	vWA domain-containing protein	76 kDa	30
644	TPANIC_0343	TPANIC_RS01680	WP_010881791.1	A/G-specific adenine glycosylase	32 kDa	30
645	TPANIC_0627	TPANIC_RS03100	WP_010882073.1	exonuclease subunit SbcC	119 kDa	30
646	TPANIC_0068	TPANIC_RS00330	WP_010881517.1	23S rRNA (adenine(2503)-C(2))-methyltransferaseRlmN	38 kDa	29
647	TPANIC_0536	TPANIC_RS02630	WP_014342465.1	preprotein translocase subunit SecG	14 kDa	29
648	TPANIC_0786	TPANIC_RS03895	WP_010882231.1	LPS export ABC transporter ATP-binding protein	27 kDa	29
649	TPANIC_0846	TPANIC_RS04185	WP_010882290.1	cell division protein ZapA	12 kDa	29
650	TPANIC_0296	TPANIC_RS01470	WP_010881745.1	dephospho-CoA kinase	24 kDa	29
651	TPANIC_0691	TPANIC_RS03430	WP_235214020.1	ScpA family protein	29 kDa	29
652	TPANIC_0564	TPANIC_RS05430	WP_010882011.1	hypothetical protein	77 kDa	28
653	TPANIC_0936	TPANIC_RS04610	WP_010882379.1	hemolysin family protein	41 kDa	28
654	TPANIC_0092	TPANIC_RS00450	WP_013944800.1	RNA polymerase sigma factor	21 kDa	28
655	TPANIC_0428	TPANIC_RS02090	WP_010881876.1	V-type ATP synthase subunit D	24 kDa	28
656	TPANIC_RS03465	TPANIC_RS03465	WP_014505579.1	DUF2715 domain-containing protein	22 kDa	28
657	TPANIC_0807	TPANIC_RS03995	WP_010882252.1	50S ribosomal protein L32	7 kDa	28
658	TPANIC_0946	TPANIC_RS04655	WP_010882389.1	16S rRNA (guanine(527)-N(7))-methyltransferaseRsmG	25 kDa	28
659	TPANIC_0444	TPANIC_RS02165	WP_235214104.1	M23 family metallopeptidase	37 kDa	27
660	TPANIC_0803	TPANIC_RS03975	WP_010882248.1	bifunctional oligoribonuclease/PAP phosphataseNrnA	45 kDa	27
661	TPANIC_0034	TPANIC_RS00170	WP_010881483.1	metal ABC transporter substrate-binding protein	42 kDa	27
662	TPANIC_0252	TPANIC_RS01270	WP_010881701.1	apolipoprotein N-acyltransferase	62 kDa	27
663	TPANIC_0353	TPANIC_RS01730	WP_014342386.1	ribonuclease HI	18 kDa	27
664	TPANIC_0683	TPANIC_RS03390	WP_010882128.1	polyprenyl synthetase family protein	42 kDa	27
665	TPANIC_0808	TPANIC_RS04000	WP_010882253.1	acyl carrier protein	9 kDa	27
666	TPANIC_0064	TPANIC_RS00310	WP_010881513.1	hypothetical protein	22 kDa	26
667	TPANIC_0646	TPANIC_RS03200	WP_235214012.1	6-bladed beta-propeller	49 kDa	26
668	TPANIC_0076	TPANIC_RS00370	WP_014342258.1	carbohydrate ABC transporter permease	30 kDa	26
669	TPANIC_0687	TPANIC_RS03410	WP_010882132.1	ATP-dependent DNA helicase RecG	77 kDa	26
670	TPANIC_0775	TPANIC_RS03845	WP_010882220.1	endonuclease III	23 kDa	26
671	TPANIC_0362	TPANIC_RS05265	WP_010881810.1	50S ribosomal protein L28	8 kDa	26
672	TPANIC_0312	TPANIC_RS01540	WP_010881761.1	DUF368 domain-containing protein	35 kDa	25
673	TPANIC_0741	TPANIC_RS03675	WP_010882186.1	nicotinate (nicotinamide) nucleotideadenylyltransferase	23 kDa	25
674	TPANIC_0960	TPANIC_RS04730	WP_010882404.1	flagellar basal-body rod protein FlgG	29 kDa	25
675	TPANIC_0140	TPANIC_RS00710	WP_235214070.1	TrkH family potassium uptake protein	62 kDa	24
676	TPANIC_0291	TPANIC_RS01450	WP_010881740.1	alpha-hydroxy-acid oxidizing protein	32 kDa	24
677	TPANIC_0055	TPANIC_RS00270	WP_010881504.1	OadG family protein	8 kDa	24
678	TPANIC_0198	TPANIC_RS00985	WP_010881645.1	30S ribosomal protein S17	11 kDa	24
679	TPANIC_0283	TPANIC_RS01425	WP_010881732.1	pantetheine-phosphate adenylyltransferase	18 kDa	24
680	TPANIC_0729	TPANIC_RS03615	WP_010882174.1	flagellar hook-length control protein FliK	56 kDa	24
681	TPANIC_0945	TPANIC_RS04650	WP_010882388.1	ribulose-phosphate 3-epimerase	24 kDa	24
682	TPANIC_0670	TPANIC_RS05335	WP_010882115.1	D-alanine--D-alanine ligase	43 kDa	24
683	TPANIC_0093	TPANIC_RS00455	WP_237249922.1	anti-sigma factor	23 kDa	23
684	TPANIC_0407	TPANIC_RS01990	WP_013945063.1	HAD family hydrolase	25 kDa	23
685	TPANIC_0483	TPANIC_RS02345	WP_014505516.1	fibronectin type III domain-containing protein	42 kDa	23
686	TPANIC_0733	TPANIC_RS03635	WP_010882178.1	outer membrane beta-barrel protein	23 kDa	23
687	TPANIC_0109	TPANIC_RS00535	WP_010881558.1	23S rRNA(guanosine(2251)-2'-O)-methyltransferase RlmB	31 kDa	23
688	TPANIC_0342	TPANIC_RS01675	WP_010881790.1	AAA family ATPase	21 kDa	23
689	TPANIC_0441	TPANIC_RS02150	WP_014505500.1	NAD(+)/NADH kinase	33 kDa	23
690	TPANIC_0626	TPANIC_RS03095	WP_010882072.1	exonuclease SbcCD subunit D	44 kDa	23
691	TPANIC_0889	TPANIC_RS04385	WP_014505643.1	tRNA pseudouridine(55) synthase TruB	39 kDa	23
692	TPANIC_0052	TPANIC_RS00255	WP_014342246.1	peptide chain release factor N(5)-glutaminemethyltransferase	38 kDa	22
693	TPANIC_0753	TPANIC_RS03730	WP_010882198.1	hypothetical protein	10 kDa	22
694	TPANIC_0937	TPANIC_RS04615	WP_010882380.1	metallophosphoesterase	23 kDa	22
695	TPANIC_1003	TPANIC_RS04950	WP_010882447.1	hypothetical protein	38 kDa	22
696	TPANIC_0391	TPANIC_RS01910	WP_010881839.1	site-specific tyrosine recombinase	34 kDa	22
697	TPANIC_0397	TPANIC_RS01940	WP_013945054.1	flagellar basal body rod protein FlgC	16 kDa	22
698	TPANIC_RS02610	TPANIC_RS02610	WP_013945170.1	ATP synthase subunit C	6 kDa	22
699	TPANIC_0901	TPANIC_RS04435	WP_237250229.1	MATE family efflux transporter	51 kDa	22
700		TPANIC_RS04705	WP_013945517	hypothetical protein	11 kDa	22
701	TPANIC_0202	TPANIC_RS05225	WP_010881649.1	type Z 30S ribosomal protein S14	7 kDa	22
702	TPANIC_0373	TPANIC_RS01830	WP_010881821.1	tRNA lysidine(34) synthetase TilS	53 kDa	21
703	TPANIC_0615	TPANIC_RS03040	WP_010882061.1	SUF system NifU family Fe-S cluster assemblyprotein	16 kDa	21
704	TPANIC_0623	TPANIC_RS03080	WP_235214010.1	transglycosylase SLT domain-containing protein	85 kDa	21
705	TPANIC_0793	TPANIC_RS03930	WP_010882238.1	hypothetical protein	63 kDa	21
706	TPANIC_0938	TPANIC_RS04620	WP_014505655.1	hypothetical protein	31 kDa	21
707	TPANIC_RS00240	TPANIC_RS00240	WP_014342245.1	M23 family metallopeptidase	40 kDa	21
708	TPANIC_0256	TPANIC_RS01290	WP_010881705.1	CDP-diacylglycerol--glycerol-3-phosphate3-phosphatidyltransferase	25 kDa	21
709	TPANIC_0214	TPANIC_RS01065	WP_010881662.1	hypothetical protein	7 kDa	20
710	TPANIC_0251	TPANIC_RS01265	WP_010881700.1	HU family DNA-binding protein	12 kDa	20
711	TPANIC_0553	TPANIC_RS02725	WP_010882000.1	AI-2E family transporter	45 kDa	20
712	TPANIC_RS00885	TPANIC_RS00885	WP_014342314.1	6-hydroxymethylpterin diphosphokinase MptE-likeprotein	54 kDa	20
713	TPANIC_0203	TPANIC_RS01005	WP_010881650.1	30S ribosomal protein S8	15 kDa	20
714	TPANIC_0228	TPANIC_RS01150	WP_010881676.1	biotin transporter BioY	29 kDa	20
715	TPANIC_0563	TPANIC_RS02775	WP_014505535.1	J domain-containing protein	16 kDa	20
716	TPANIC_0718	TPANIC_RS03565	WP_010882163.1	flagellar type III secretion system pore proteinFliP	31 kDa	20
717	TPANIC_1028	TPANIC_RS05085	WP_010882472.1	ATP-dependent helicase	75 kDa	20
718	TPANIC_0023	TPANIC_RS00115	WP_010881472.1	sodium-dependent transporter	48 kDa	19
719	TPANIC_0155	TPANIC_RS00795	WP_010881602.1	M23 family metallopeptidase	41 kDa	19
720	TPANIC_0392	TPANIC_RS01915	WP_014505485.1	tetratricopeptide repeat protein	37 kDa	19
721	TPANIC_0459	TPANIC_RS02245	WP_235214105.1	pseudouridine synthase	29 kDa	19
722	TPANIC_0942	TPANIC_RS04635	WP_010882385.1	hypothetical protein	17 kDa	19
723	TPANIC_1032	TPANIC_RS05100	WP_010882476.1	NusG domain II-containing protein	15 kDa	19
724	TPANIC_0219	TPANIC_RS01090	WP_010881667.1	PP2C family protein-serine/threoninephosphatase	81 kDa	19
725	TPANIC_0550	TPANIC_RS02705	WP_010881997.1	tRNA uridine-5-carboxymethylaminomethyl(34)synthesis GTPase MnmE	54 kDa	19
726	TPANIC_0666	TPANIC_RS03295	WP_010882111.1	hypothetical protein	10 kDa	19
727	TPANIC_0762	TPANIC_RS03770	WP_014342821.1	DUF115 domain-containing protein	45 kDa	19
728	TPANIC_0845	TPANIC_RS04180	WP_014342608.1	DUF188 domain-containing protein	20 kDa	19
729	TPANIC_0909	TPANIC_RS04470	WP_010882352.1	50S ribosomal protein L19	14 kDa	19
730	TPANIC_0047	TPANIC_RS00230	WP_010881496.1	YaaR family protein	20 kDa	18
731	TPANIC_0170	TPANIC_RS00865	WP_010881617.1	5'-methylthioadenosine/adenosylhomocysteinenucleosidase	29 kDa	18
732	TPANIC_0761	TPANIC_RS03765	WP_010882206.1	motility associated factor glycosyltransferasefamily protein	32 kDa	18
733	TPANIC_0934	TPANIC_RS04595	WP_010882377.1	dicarboxylate/amino acid:cation symporter	44 kDa	18
734	TPANIC_0081	TPANIC_RS00395	WP_010881530.1	xanthine dehydrogenase family protein subunit M	32 kDa	18
735	TPANIC_0541	TPANIC_RS02655	WP_010881988.1	GTPase Era	36 kDa	18
736	TPANIC_0580	TPANIC_RS02860	WP_010882026.1	ABC transporter permease	48 kDa	18
737	TPANIC_0653	TPANIC_RS03235	WP_237249908.1	ABC transporter permease	32 kDa	18
738	TPANIC_0357	TPANIC_RS01745	WP_013945018.1	biotin--[acetyl-CoA-carboxylase] ligase	26 kDa	17
739	TPANIC_0337	TPANIC_RS01650	WP_010881785.1	16S rRNA(adenine(1518)-N(6)/adenine(1519)-N(6))-dimethyltransferase RsmA	32 kDa	17
740	TPANIC_0610	TPANIC_RS03015	WP_237249906.1	major outer sheath N-terminal domain-containingprotein	76 kDa	17
741	TPANIC_0095	TPANIC_RS00465	WP_010881544.1	tetratricopeptide repeat protein	72 kDa	16
742	TPANIC_0432	TPANIC_RS02110	WP_014505494.1	hypothetical protein	20 kDa	16
743	TPANIC_0449	TPANIC_RS02190	WP_010881897.1	hypothetical protein	23 kDa	16
744	TPANIC_0480	TPANIC_RS02335	WP_010881929.1	DUF2062 domain-containing protein	18 kDa	16
745	TPANIC_0565	TPANIC_RS05320	WP_010882012.1	DUF459 domain-containing protein	46 kDa	16
746	TPANIC_0698	TPANIC_RS03470	WP_010882143.1	DUF2715 domain-containing protein	19 kDa	16
747	TPANIC_0875	TPANIC_RS04315	WP_010882318.1	tRNA(adenosine(37)-N6)-threonylcarbamoyltransferase complexATPase subunit type 1 TsaE	15 kDa	16
748	TPANIC_0054	TPANIC_RS00265	WP_010881503.1	RNA methyltransferase	36 kDa	16
749	TPANIC_0430	TPANIC_RS02100	WP_010881878.1	ATP synthase subunit K	14 kDa	16
750	TPANIC_0961	TPANIC_RS04735	WP_010882405.1	flagellar basal-body rod protein FlgF	30 kDa	16
751	TPANIC_0360	TPANIC_RS05425	WP_014342791.1	hypothetical protein	6 kDa	16
752		TPANIC_RS05465	pseudo	hypothetical protein	7 kDa	16
753	TPANIC_0490	TPANIC_RS02390	WP_010881939.1	hypothetical protein	7 kDa	15
754	TPANIC_0503	TPANIC_RS02450	WP_010881952.1	hypothetical protein	21 kDa	15
755	TPANIC_0592	TPANIC_RS02925	WP_010882038.1	M15 family metallopeptidase	58 kDa	15
756	TPANIC_0650	TPANIC_RS03220	WP_010882095.1	rRNA maturation RNase YbeY	18 kDa	15
757	TPANIC_0711	TPANIC_RS03530	WP_010882156.1	hypothetical protein	21 kDa	15
758	TPANIC_0822	TPANIC_RS04065	WP_235214038.1	mechanosensitive ion channel family protein	33 kDa	15
759	TPANIC_0098	TPANIC_RS00480	WP_014342266.1	J domain-containing protein	24 kDa	15
760	TPANIC_0371	TPANIC_RS01815	WP_064750923.1	4-(cytidine5'-diphospho)-2-C-methyl-D-erythritol kinase	32 kDa	15
761	TPANIC_0521	TPANIC_RS02550	WP_010881969.1	hypothetical protein	48 kDa	15
762	TPANIC_0643	TPANIC_RS03190	WP_010882088.1	exonuclease domain-containing protein	24 kDa	15
763	TPANIC_0682	TPANIC_RS03385	WP_010882127.1	RlmE family RNA methyltransferase	21 kDa	15
764	TPANIC_0881	TPANIC_RS04345	WP_010882324.1	ATP-binding cassette domain-containing protein	30 kDa	15
765	TPANIC_0154	TPANIC_RS00790	WP_235214074.1	RluA family pseudouridine synthase	37 kDa	14
766	TPANIC_0766	TPANIC_RS03790	WP_010882211.1	hypothetical protein	33 kDa	14
767	TPANIC_0859	TPANIC_RS04245	WP_014505629.1	UPF0164 family protein	53 kDa	14
768	TPANIC_0968	TPANIC_RS04770	WP_237250498.1	hypothetical protein	60 kDa	14
769	TPANIC_0103	TPANIC_RS00505	WP_010881552.1	ATP-dependent DNA helicase RecQ	67 kDa	14
770	TPANIC_0345	TPANIC_RS01690	WP_010881793.1	phospho-N-acetylmuramoyl-pentapeptide-transferase	41 kDa	14
771	TPANIC_0406	TPANIC_RS01985	WP_235214098.1	glutamate racemase	29 kDa	14
772	TPANIC_0472	TPANIC_RS02295	WP_010881921.1	excinuclease ABC subunit UvrC	78 kDa	14
773	TPANIC_0743	TPANIC_RS03685	WP_010882188.1	50S ribosomal protein L27	9 kDa	14
774	TPANIC_0758	TPANIC_RS03755	WP_010882203.1	30S ribosomal protein S21	8 kDa	14
775	TPANIC_0885	TPANIC_RS04365	WP_010882328.1	dUTP diphosphatase	15 kDa	14
776	TPANIC_0046	TPANIC_RS00225	WP_237249921.1	stage 0 sporulation family protein	27 kDa	13
777	TPANIC_0142	TPANIC_RS00720	WP_010881590.1	ABC transporter ATP-binding protein	24 kDa	13
778	TPANIC_0183	TPANIC_RS00910	WP_010881630.1	hypothetical protein	31 kDa	13
779	TPANIC_0295	TPANIC_RS01465	WP_010881744.1	FGGY-family carbohydrate kinase	46 kDa	13
780	TPANIC_0323	TPANIC_RS01580	WP_010881771.1	ABC transporter permease	34 kDa	13
781	TPANIC_0359	TPANIC_RS01755	WP_010881807.1	DUF4912 domain-containing protein	24 kDa	13
782	TPANIC_0619	TPANIC_RS03060	WP_235214123.1	DUF2715 domain-containing protein	29 kDa	13
783	TPANIC_0815	TPANIC_RS04035	WP_235214036.1	GNAT family N-acetyltransferase	36 kDa	13
784	TPANIC_0150	TPANIC_RS00770	WP_010881597.1	hypothetical protein	18 kDa	13
785	TPANIC_0151	TPANIC_RS00775	WP_010881598.1	RnfABCDGE type electron transport complexsubunit D	37 kDa	13
786	TPANIC_0671	TPANIC_RS03325	WP_014342533.1	CDP-alcohol phosphatidyltransferase familyprotein	38 kDa	13
787	TPANIC_0022	TPANIC_RS00110	WP_010881471.1	hypothetical protein	80 kDa	12
788	TPANIC_0267	TPANIC_RS01360	WP_010881716.1	polymer-forming cytoskeletal protein	13 kDa	12
789	TPANIC_0309	TPANIC_RS01530	WP_235214085.1	transporter substrate-binding domain-containingprotein	30 kDa	12
790	TPANIC_0531	TPANIC_RS02605	WP_014342462.1	V-type ATP synthase subunit F	12 kDa	12
791	TPANIC_0679	TPANIC_RS03370	WP_010882124.1	hypothetical protein	12 kDa	12
792	TPANIC_0700	TPANIC_RS03475	WP_010882145.1	hypothetical protein	14 kDa	12
793	TPANIC_0752	TPANIC_RS03725	WP_235214023.1	hypothetical protein	43 kDa	12
794	TPANIC_0836	TPANIC_RS04135	WP_010882280.1	hypothetical protein	31 kDa	12
795	TPANIC_0184	TPANIC_RS00915	WP_010881631.1	SsrA-binding protein	18 kDa	12
796	TPANIC_0715	TPANIC_RS03550	WP_010882160.1	flagellar biosynthesis protein FlhB	43 kDa	12
797	TPANIC_0779	TPANIC_RS03865	WP_235214028.1	DedA family protein	23 kDa	12
798	TPANIC_0033	TPANIC_RS00165	WP_235214063.1	DUF1361 domain-containing protein	24 kDa	11
799	TPANIC_0174	TPANIC_RS00880	WP_014342313.1	6-hydroxymethylpterin diphosphokinase MptE-likeprotein	58 kDa	11
800	TPANIC_0268	TPANIC_RS01365	WP_235214083.1	tetratricopeptide repeat protein	25 kDa	11
801	TPANIC_0381	TPANIC_RS01865	WP_010881829.1	TIGR02206 family membrane protein	27 kDa	11
802	TPANIC_0661	TPANIC_RS03270	WP_010882106.1	hypothetical protein	19 kDa	11
803	TPANIC_0930	TPANIC_RS04580	WP_235214048.1	6-hydroxymethylpterin diphosphokinase MptE-likeprotein	65 kDa	11
804	TPANIC_0396	TPANIC_RS01935	WP_010881844.1	flagellar basal body rod protein FlgB	16 kDa	11
805	TPANIC_0657	TPANIC_RS03250	WP_010882102.1	carbon storage regulator CsrA	8 kDa	11
806	TPANIC_1023	TPANIC_RS05055	WP_010882467.1	recombination regulator RecX	25 kDa	11
807	TPANIC_0032	TPANIC_RS00160	WP_010881481.1	16S rRNA (uracil(1498)-N(3))-methyltransferase	29 kDa	10
808	TPANIC_0522	TPANIC_RS02555	WP_010881970.1	CvpA family protein	18 kDa	10
809	TPANIC_0914	TPANIC_RS04500	WP_010882357.1	hypothetical protein	15 kDa	10
810	TPANIC_1034	TPANIC_RS05110	WP_010882478.1	sodium:calcium antiporter	36 kDa	10
811	TPANIC_0165	TPANIC_RS00840	WP_010881612.1	transition metal ABC transporter permeasesubunit TroC	32 kDa	10
812	TPANIC_0234	TPANIC_RS01180	WP_010881682.1	50S ribosomal protein L33	7 kDa	10
813	TPANIC_RS02215	TPANIC_RS02215	WP_014342432.1	zinc ribbon domain-containing protein	13 kDa	10
814	TPANIC_0637	TPANIC_RS03145	WP_235214011.1	tRNA (adenosine(37)-N6)-dimethylallyltransferaseMiaA	36 kDa	10
815	TPANIC_0890	TPANIC_RS04390	WP_010882333.1	30S ribosome-binding factor RbfA	14 kDa	10
816	TPANIC_0958	TPANIC_RS04720	WP_010882402.1	TRAP transporter large permease subunit	68 kDa	10
817	TPANIC_RS04860	TPANIC_RS04860	WP_175393422.1	hypothetical protein	14 kDa	10
818	TPANIC_0258	TPANIC_RS01300	WP_010881707.1	hypothetical protein	28 kDa	9
819	TPANIC_0674	TPANIC_RS03340	WP_010882119.1	Smr/MutS family protein	22 kDa	9
820	TPANIC_0785	TPANIC_RS03890	WP_237249911.1	LptA/OstA family protein	26 kDa	9
821	TPANIC_0826	TPANIC_RS04085	WP_010882270.1	diadenylate cyclase CdaA	30 kDa	9
822	TPANIC_0918	TPANIC_RS04515	WP_014505650.1	SEC59/DGK1/VTE5 family protein	27 kDa	9
823	TPANIC_0119	TPANIC_RS00600	WP_010881568.1	methionine ABC transporter permease	23 kDa	9
824	TPANIC_0206a	TPANIC_RS01025	WP_010881654.1	50S ribosomal protein L30	7 kDa	9
825	TPANIC_0405	TPANIC_RS01980	WP_237249931.1	pentapeptide repeat-containing protein	20 kDa	9
826	TPANIC_0842	TPANIC_RS04165	WP_010882286.1	type I methionyl aminopeptidase	27 kDa	9
827	TPANIC_1012	TPANIC_RS04995	WP_235214133.1	RNA polymerase sigma factor RpoD/SigA	35 kDa	9
828	TPANIC_0048	TPANIC_RS00235	WP_010881497.1	polymer-forming cytoskeletal protein	15 kDa	8
829	TPANIC_0070	TPANIC_RS00340	WP_010881519.1	hypothetical protein	14 kDa	8
830	TPANIC_0136	TPANIC_RS00695	WP_237253590.1	hypothetical protein	50 kDa	8
831	TPANIC_0156	TPANIC_RS00800	WP_010881603.1	thioesterase family protein	15 kDa	8
832	TPANIC_0231	TPANIC_RS01165	WP_010881679.1	RluA family pseudouridine synthase	24 kDa	8
833	TPANIC_0302	TPANIC_RS01495	WP_010881751.1	ABC transporter permease	34 kDa	8
834	TPANIC_0518	TPANIC_RS02535	WP_010881967.1	thiamine diphosphokinase	26 kDa	8
835	TPANIC_0676	TPANIC_RS03350	WP_010882121.1	hypothetical protein	10 kDa	8
836	TPANIC_0677	TPANIC_RS03355	WP_010882122.1	hypothetical protein	22 kDa	8
837	TPANIC_0744	TPANIC_RS03690	WP_010882189.1	ribosomal-processing cysteine protease Prp	11 kDa	8
838	TPANIC_0833	TPANIC_RS04120	WP_235214040.1	hypothetical protein	27 kDa	8
839	TPANIC_0988	TPANIC_RS04865	WP_014342681.1	MarC family protein	31 kDa	8
840	TPANIC_0080	TPANIC_RS00390	WP_010881529.1	(2Fe-2S)-binding protein	18 kDa	8
841	TPANIC_0111	TPANIC_RS00560	WP_010881560.1	RNA polymerase factor sigma-54	57 kDa	8
842	TPANIC_0398	TPANIC_RS01945	WP_010881846.1	flagellar hook-basal body complex protein FliE	14 kDa	8
843	TPANIC_0566	TPANIC_RS02795	WP_010882013.1	MBOAT family protein	57 kDa	8
844	TPANIC_0950a	TPANIC_RS04680	WP_014342848.1	ribonuclease P protein component	15 kDa	8
845	TPANIC_0066	TPANIC_RS00320	WP_010881515.1	hypothetical protein	12 kDa	7
846	TPANIC_0143	TPANIC_RS00725	WP_237249924.1	iron ABC transporter permease	65 kDa	7
847	TPANIC_0182	TPANIC_RS00905	WP_014342316.1	L-threonylcarbamoyladenylate synthase	28 kDa	7
848	TPANIC_0548	TPANIC_RS02695	WP_237253586.1	UPF0164 family protein	47 kDa	7
849	TPANIC_0087	TPANIC_RS05640	WP_014342264.1	DUF192 domain-containing protein	20 kDa	6
850	TPANIC_0404	TPANIC_RS01975	WP_010881852.1	MBL fold metallo-hydrolase	19 kDa	6
851	TPANIC_0665	TPANIC_RS03290	WP_010882110.1	hypothetical protein	29 kDa	6
852	TPANIC_0776	TPANIC_RS03850	WP_235214026.1	ComF family protein	29 kDa	6
853	TPANIC_0878	TPANIC_RS04330	WP_010882321.1	DUF4340 domain-containing protein	37 kDa	6
854	TPANIC_0880	TPANIC_RS04340	WP_237249912.1	ABC transporter permease	27 kDa	6
855	TPANIC_0982	TPANIC_RS04835	WP_010882426.1	rhomboid family intramembrane serine protease	23 kDa	6
856	TPANIC_0166	TPANIC_RS00845	WP_014342310.1	transition metal ABC transporter permeasesubunit TroD	39 kDa	6
857	TPANIC_0181	TPANIC_RS00900	WP_010881628.1	septum formation initiator family protein	16 kDa	6
858	TPANIC_0270	TPANIC_RS01375	WP_014505443.1	CCA tRNA nucleotidyltransferase	57 kDa	6
859	TPANIC_0395	TPANIC_RS01930	WP_010881843.1	tyrosine-type recombinase/integrase	34 kDa	6
860	TPANIC_0706	TPANIC_RS03505	WP_014505582.1	M23 family metallopeptidase	36 kDa	6
861	TPANIC_0717	TPANIC_RS03560	WP_010882162.1	flagellar biosynthesis protein FliQ	10 kDa	6
862	TPANIC_1011	TPANIC_RS04990	WP_010882455.1	aminoacyl-tRNA hydrolase	22 kDa	6
863	TPANIC_0146		pseudo	ChrA	51 kDa	5
864	TPANIC_0460	TPANIC_RS02250	WP_175608706.1	tetratricopeptide repeat protein	26 kDa	5
865	TPANIC_0690	TPANIC_RS03425	WP_237249910.1	hypothetical protein	23 kDa	5
866	TPANIC_0879	TPANIC_RS04335	WP_010882322.1	GldG family protein	56 kDa	5
867	TPANIC_0927	TPANIC_RS05620	WP_010882370.1	hypothetical protein	22 kDa	5
868	TPANIC_0310	TPANIC_RS01535	WP_042491858.1	single-stranded DNA-binding protein	14 kDa	5
869	TPANIC_0377	TPANIC_RS01850	WP_014505481.1	flagellar basal body-associated protein FliL	19 kDa	5
870	TPANIC_0557	TPANIC_RS02745	WP_010882004.1	DUF1007 family protein	28 kDa	4
871	TPANIC_0618	TPANIC_RS03055	WP_014342809.1	DUF2715 domain-containing protein	14 kDa	4
872	TPANIC_0668	TPANIC_RS03310	WP_010882113.1	YggT family protein	23 kDa	4
873	TPANIC_0106	TPANIC_RS00520	WP_013944811.1	BCCT family transporter	56 kDa	4
874	TPANIC_0339	TPANIC_RS01660	WP_010881787.1	RluA family pseudouridine synthase	38 kDa	4
875	TPANIC_RS01700	TPANIC_RS01700	WP_014505469.1	DUF2715 domain-containing protein	30 kDa	4
876	TPANIC_0501	TPANIC_RS02440	WP_010881950.1	rod shape-determining protein RodA	48 kDa	4
877	TPANIC_0589	TPANIC_RS02895	WP_010882035.1	HPr family phosphocarrier protein	10 kDa	4
878	TPANIC_0636	TPANIC_RS03140	WP_010882081.1	DNA repair protein RecO	28 kDa	4
879	TPANIC_0716	TPANIC_RS03555	WP_010882161.1	flagellar biosynthetic protein FliR	29 kDa	4
880	TPANIC_0800	TPANIC_RS03960	WP_237249937.1	D-alanyl-D-alanine carboxypeptidase familyprotein	53 kDa	4
881	TPANIC_RS04495	TPANIC_RS04495	WP_013945483.1	hypothetical protein	7 kDa	4
882	TPANIC_0028	TPANIC_RS00140	WP_235214062.1	hemolysin family protein	50 kDa	3
883	TPANIC_0273	TPANIC_RS01390	WP_010881722.1	hypothetical protein	30 kDa	3
884	TPANIC_0465	TPANIC_RS02270	WP_010881914.1	hypothetical protein	33 kDa	3
885	TPANIC_0893	TPANIC_RS04405	WP_010882336.1	ribosome maturation factor RimP	17 kDa	3
886	TPANIC_0336	TPANIC_RS01645	WP_014505465.1	ComEC/Rec2 family competence protein	61 kDa	3
887	TPANIC_0388	TPANIC_RS01895	WP_010881836.1	cell division protein FtsQ/DivIB	31 kDa	3
888	TPANIC_0403	TPANIC_RS01970	WP_010881851.1	flagellar export protein FliJ	18 kDa	3
889	TPANIC_0726	TPANIC_RS03600	WP_010882171.1	flagellar FlbD family protein	8 kDa	3
890	TPANIC_0126	TPANIC_RS00635	WP_014342713.1	hypothetical protein	25 kDa	2
891	TPANIC_0148	TPANIC_RS00760	WP_010881595.1	hypothetical protein	21 kDa	2
892	TPANIC_0226	TPANIC_RS01140	WP_010881674.1	CbiQ family ECF transporter T component	26 kDa	2
893	TPANIC_0301	TPANIC_RS01490	WP_010881750.1	ABC transporter permease	41 kDa	2
894	TPANIC_0348	TPANIC_RS01705	WP_237249930.1	Gx transporter family protein	41 kDa	2
895	TPANIC_0579	TPANIC_RS02855	WP_010882025.1	hypothetical protein	29 kDa	2
896	TPANIC_0617	TPANIC_RS03050	WP_158296018.1	DUF2715 domain-containing protein	10 kDa	2
897	TPANIC_0707	TPANIC_RS03510	WP_010882152.1	hypothetical protein	17 kDa	2
898	TPANIC_0787	TPANIC_RS03900	WP_235214031.1	hypothetical protein	15 kDa	2
899	TPANIC_0910	TPANIC_RS04475	WP_010882353.1	hypothetical protein	34 kDa	2
900	TPANIC_0065	TPANIC_RS00315	WP_025267548.1	16S rRNA (guanine(966)-N(2))-methyltransferaseRsmD	21 kDa	2
901	TPANIC_0101	TPANIC_RS00495	WP_010881550.1	cytochrome c biogenesis protein CcdA	28 kDa	2
902	TPANIC_0235	TPANIC_RS01190	WP_010881683.1	preprotein translocase subunit SecE	7 kDa	2
903	TPANIC_0340	TPANIC_RS01665	WP_010881788.1	folylpolyglutamate synthase/dihydrofolatesynthase family protein	55 kDa	2
904	TPANIC_0499	TPANIC_RS02430	WP_010881948.1	rod shape-determining protein MreD	19 kDa	2
905	TPANIC_0516	TPANIC_RS02525	WP_010881965.1	murein biosynthesis integral membrane proteinMurJ	58 kDa	2
906	TPANIC_0602	TPANIC_RS02970	WP_010882048.1	phosphatidate cytidylyltransferase	31 kDa	2
907	TPANIC_0603	TPANIC_RS02975	WP_010882049.1	di-trans,poly-cis-decaprenylcistransferase	26 kDa	2
908	TPANIC_0810	TPANIC_RS04010	WP_010882255.1	DNA adenine methylase	34 kDa	2
909	TPANIC_0883	TPANIC_RS04355	WP_013945460.1	LptF/LptG family permease	43 kDa	2
910	TPANIC_0368	TPANIC_RS01800	WP_010881816.1	hypothetical protein	12 kDa	1
911	TPANIC_0415	TPANIC_RS02030	WP_014342414	hypothetical protein	19 kDa	1
912	TPANIC_0913	TPANIC_RS04490	WP_010882356.1	YraN family protein	15 kDa	1
913	TPANIC_0728	TPANIC_RS03610	WP_010882173.1	flagellar hook assembly protein FlgD	17 kDa	1
914		TPANIC_RS05180	WP_014342257	hypothetical protein	7 kDa	1
						178.422	Mean
