# Supplementary material for: Proteomic analysis of the Treponema pallidum subsp. pallidum SS14 strain: coverage and comparison with the Nichols strain proteome
Source: Front Microbiol. 2024 Dec 11;15:1505893. doi: 10.3389/fmicb.2024.1505893 (PMC11668736; doi:10.3389/fmicb.2024.1505893)
Supplement: Supplementary file 6 [file Data_Sheet_6.ZIP › Supplementary Tables/Supplementary_Table_S8.xlsx]

## Sheet: High abundance SS14 proteins
Supplementary Table S8_sheet 1. High abundant T. pallidum SS14 proteins with LFQ intensity values (normalized total spectra) greater than the mean average.
OMP
PPRP
Protein of Unknown Function ("hypothetical proteins" and DUF-containing proteins)
Miniprotein of unknown function
Proteins are listed from most abundant to least abundant
COG = Clusters of Orthologous Genes (blank cells = no assigned functional classification)
High abundance SS14 proteins that were not also detected as highly abundant proteins in the Nichols strain.
LFQ Ranking	Old Locus Tag	New Locus Tag	Accession Number	Annotated Function	Molecular Weight	Normalized Total Spectra	Percentage of Total Spectra	COG Category	COG Functional Classification
1	TPASS_20509	TPASS_RS02495	WP_010881958.1	redoxin domain-containing protein	21 kDa	5165	0.004	O	Post-translational modification, protein turnover, chaperones
2	TPASS_20030	TPASS_RS00150	WP_010881479.1	chaperonin GroEL	58 kDa	4967	0.0038	O	Post-translational modification, protein turnover, chaperones
3	TPASS_20574	TPASS_RS02835	WP_012460573.1	penicillin-binding Tp47 domain A-containing protein	48 kDa	4134	0.0032
4	TPASS_20870	TPASS_RS04305	WP_010882313.1	flagellin	31 kDa	2786	0.0023	N	Cell motility
5	TPASS_20249	TPASS_RS01270	WP_010881697.1	flagellar filament outer layer protein FlaA	39 kDa	2466	0.0021	N	Cell motility
6	TPASS_20684	TPASS_RS03400	WP_010882129.1	substrate-binding domain-containing protein	43 kDa	2129	0.0016	G	Carbohydrate transport and metabolism
7	TPASS_20122	TPASS_RS00620	WP_010881571.1	phosphoenolpyruvate carboxykinase (GTP)	68 kDa	2082	0.0015	H	Coenzyme transport and metabolism
8	TPASS_20939	TPASS_RS04640	WP_010882382.1	pyruvate:ferredoxin (flavodoxin) oxidoreductase	130 kDa	1688	0.0012	C	Energy production and conversion
9	TPASS_20662	TPASS_RS03280	WP_010882107.1	class II fructose-1,6-bisphosphate aldolase	36 kDa	1206	0.00085	G	Carbohydrate transport and metabolism
10	TPASS_20792	TPASS_RS03930	WP_010882237.1	flagellin	31 kDa	1068	0.00073	N	Cell motility
11	TPASS_20037	TPASS_RS00185	WP_010881486.1	D-2-hydroxyacid dehydrogenase	37 kDa	1034	0.00075	C	Energy production and conversion
12	TPASS_20768	TPASS_RS03805	WP_010882213.1	membrane protein TmpA	37 kDa	1013	0.00073
13	TPASS_20216	TPASS_RS01085	WP_010881664.1	molecular chaperone DnaK	68 kDa	961	0.00076	O	Post-translational modification, protein turnover, chaperones
14	TPASS_20844	TPASS_RS04180	WP_010882288.1	type I glyceraldehyde-3-phosphate dehydrogenase	38 kDa	922	0.00062	C	Energy production and conversion
15	TPASS_20594	TPASS_RS02940	WP_014342501.1	DUF2147 domain-containing protein	24 kDa	778	0.00045	S	Function unknown
16	TPASS_21013	TPASS_RS05015	WP_010882457.1	co-chaperone GroES	9 kDa	774	0.00064	O	Post-translational modification, protein turnover, chaperones
17	TPASS_20748	TPASS_RS03715	WP_012460589.1	cytoplasmic filament protein CfpA	79 kDa	760	0.00053	S	Function unknown
18	TPASS_20538	TPASS_RS02645	WP_010881985.1	phosphoglycerate kinase	45 kDa	745	0.00054	F	Nucleotide transport and metabolism
19	TPASS_20171	TPASS_RS00880	WP_010881618.1	FMN-binding protein	16 kDa	725	0.00036	S	Function unknown
20	TPASS_20366	TPASS_RS01795	WP_010881814.1	response regulator	16 kDa	714	0.00042	T	Signal transduction mechanisms
21	TPASS_20823	TPASS_RS04075	WP_010882267.1	desulfoferrodoxin family protein	14 kDa	697	0.00051	C	Energy production and conversion
22	TPASS_20319	TPASS_RS01575	WP_012460539.1	BMP family protein	38 kDa	671	0.00063	S	Function unknown
23	TPASS_20560	TPASS_RS02765	WP_014342485.1	transketolase	71 kDa	652	0.00046	H	Coenzyme transport and metabolism
24	TPASS_20925	TPASS_RS04575	WP_010882368.1	flavodoxin	16 kDa	630	0.0005	C	Energy production and conversion
25	TPASS_20769	TPASS_RS05510	WP_010882214.1	LysM peptidoglycan-binding domain-containing protein	37 kDa	615	0.0004	S	Function unknown
26	TPASS_20777	TPASS_RS03860	WP_010882222.1	hypothetical protein	9 kDa	593	0.00039	S	Function unknown
27	TPASS_20187	TPASS_RS00940	WP_010881634.1	elongation factor Tu	43 kDa	578	0.0004	J	Translation, ribosomal structure and biogenesis
28	TPASS_20537	TPASS_RS02640	WP_010881984.1	triose-phosphate isomerase	27 kDa	568	0.00025	G	Carbohydrate transport and metabolism
29	TPASS_20735	TPASS_RS03650	WP_010882180.1	NADPH-dependent glutamate synthase	56 kDa	509	0.00035	C	Energy production and conversion
30	TPASS_20664	TPASS_RS03290	WP_010882109.1	flagellar filament outer layer protein FlaA	27 kDa	496	0.00039	N	Cell motility
31	TPASS_20108	TPASS_RS00530	WP_010881557.1	ATP-dependent 6-phosphofructokinase	50 kDa	496	0.00035	F	Nucleotide transport and metabolism
32	TPASS_20104	TPASS_RS00510	WP_010881553.1	NAD nucleotidase	65 kDa	451	0.00031	F	Nucleotide transport and metabolism
33	TPASS_20486	TPASS_RS02365	WP_012460559.1	P83/100 family protein	59 kDa	432	0.00033	S	Function unknown
34	TPASS_20453	TPASS_RS02215	WP_014505505.1	hypothetical protein	30 kDa	416	0.0003
35	TPASS_20862	TPASS_RS04260	WP_010882306.1	FKBP-type peptidyl-prolyl cis-trans isomerase	28 kDa	415	0.00035	M	Cell wall/membrane/envelope biogenesis
36	TPASS_20435	TPASS_RS02130	WP_010881883.1	copper resistance protein NlpE	16 kDa	415	0.00025	MP	Cell wall/membrane/envelope biogenesis / Inorganic ion transport and metabolism
37	TPASS_20468	TPASS_RS02285	WP_235214122.1	tetratricopeptide repeat protein	72 kDa	412	0.00028	S	Function unknown
38	TPASS_20817	TPASS_RS04050	WP_010882261.1	phosphopyruvate hydratase	47 kDa	401	0.00025	G	Carbohydrate transport and metabolism
39	TPASS_20608	TPASS_RS03005	WP_010882054.1	HEAT repeat domain-containing protein	32 kDa	395	0.00027	C	Energy production and conversion
40	TPASS_20663	TPASS_RS03285	WP_014342815.1	flagellar filament outer layer protein FlaA	27 kDa	386	0.00028	N	Cell motility
41	TPASS_20505	TPASS_RS02460	WP_010881954.1	hexokinase	48 kDa	378	0.00027	G	Carbohydrate transport and metabolism
42	TPASS_20072	TPASS_RS00350	WP_010881521.1	glutaredoxin domain-containing protein	10 kDa	372	0.00026	O	Post-translational modification, protein turnover, chaperones
43	TPASS_20476	TPASS_RS02320	WP_010881925.1	acetate kinase	49 kDa	344	0.00024	F	Nucleotide transport and metabolism
44	TPASS_20215	TPASS_RS01080	WP_014505432.1	nucleotide exchange factor GrpE	25 kDa	337	0.00021	O	Post-translational modification, protein turnover, chaperones
45	TPASS_20071	TPASS_RS00345	WP_010881520.1	ATP-dependent chaperone ClpB	99 kDa	335	0.00025	O	Post-translational modification, protein turnover, chaperones
46	TPASS_20921	TPASS_RS04545	WP_010882364.1	FAD-dependent oxidoreductase	49 kDa	328	0.00022	C	Energy production and conversion
47	TPASS_20984	TPASS_RS04860	WP_010882428.1	molecular chaperone HtpG	73 kDa	322	0.00025	F	Nucleotide transport and metabolism
48	TPASS_20225	TPASS_RS01125	WP_010881673.1	leucine-rich repeat domain-containing protein	27 kDa	317	0.00023	S	Function unknown
49	TPASS_20747	TPASS_RS03710	WP_010882192.1	hypothetical protein	38 kDa	300	0.00021
50	TPASS_20488	TPASS_RS02375	WP_012460561.1	methyl-accepting chemotaxis protein	92 kDa	298	0.00024	NT	Cell motility / Signal transduction mechanisms
51	TPASS_20006	TPASS_RS00035	WP_014342229.1	DUF3798 domain-containing protein	46 kDa	296	0.00017	K	Transcription
52	TPASS_20746	TPASS_RS03705	WP_012460588.1	PEP-utilizing enzyme	100 kDa	295	0.00021	G	Carbohydrate transport and metabolism
53	TPASS_20426	TPASS_RS02090	WP_010881874.1	V-type ATP synthase subunit A	65 kDa	295	0.00022	F	Nucleotide transport and metabolism
54	TPASS_20556	TPASS_RS02745	WP_010882003.1	aspartate--ammonia ligase	37 kDa	292	0.00024	F	Nucleotide transport and metabolism
55	TPASS_20365	TPASS_RS01790	WP_010881813.1	chemotaxis protein CheX	17 kDa	289	0.00019	N	Cell motility
56	TPASS_20437	TPASS_RS02140	WP_235214103.1	hypothetical protein	17 kDa	278	0.0002
57	TPASS_20542	TPASS_RS02665	WP_010881989.1	diphosphate--fructose-6-phosphate 1-phosphotransferase	62 kDa	278	0.00017	F	Nucleotide transport and metabolism
58	TPASS_20767	TPASS_RS03800	WP_010882212.1	elongation factor G	77 kDa	276	0.00021	J	Translation, ribosomal structure and biogenesis
59	TPASS_21038	TPASS_RS05145	WP_010882482.1	Dps family protein	19 kDa	274	0.00021	P	Inorganic ion transport and metabolism
60	TPASS_20835	TPASS_RS04135	WP_010882279.1	ankyrin repeat domain-containing protein	101 kDa	256	0.00017	S	Function unknown
61	TPASS_20919	TPASS_RS04535	WP_010882362.1	thioredoxin	11 kDa	253	0.00018	O	Post-translational modification, protein turnover, chaperones
62	TPASS_20168	TPASS_RS00865	WP_010881615.1	2,3-diphosphoglycerate-dependent phosphoglycerate mutase	28 kDa	248	0.00018	G	Carbohydrate transport and metabolism
63	TPASS_20053	TPASS_RS00260	WP_010881502.1	ribonucleotide-diphosphate reductase subunit beta	41 kDa	245	0.00018	F	Nucleotide transport and metabolism
64	TPASS_20789	TPASS_RS03915	WP_010882234.1	outer membrane lipoprotein-sorting protein	29 kDa	242	0.00014	M	Cell wall/membrane/envelope biogenesis
65	TPASS_20115	TPASS_RS00580	WP_012460517.1	bifunctional hydroxymethylpyrimidine kinase/phosphomethylpyrimidine kinase	29 kDa	241	0.00018	H	Coenzyme transport and metabolism
66	TPASS_20018	TPASS_RS00070	WP_015026135.1	transcription elongation factor GreA	103 kDa	234	0.00017	K	Transcription
67	TPASS_20996	TPASS_RS04925	WP_010882440.1	hypothetical protein	61 kDa	233	0.00017	T	Signal transduction mechanisms
68	TPASS_20025	TPASS_RS00125	WP_010881474.1	insulinase family protein	114 kDa	233	0.00017	S	Function unknown
69	TPASS_20993	TPASS_RS04905	WP_014342852.1	septal ring lytic transglycosylase RlpA family protein	36 kDa	232	0.00017	M	Cell wall/membrane/envelope biogenesis
70	TPASS_20628	TPASS_RS03110	WP_010882074.1	nicotinate phosphoribosyltransferase	55 kDa	232	0.00016	F	Nucleotide transport and metabolism
71	TPASS_20433	TPASS_RS02125	WP_016480003.1	SPOR domain-containing protein	65 kDa	232	0.00016	J	Translation, ribosomal structure and biogenesis
72	TPASS_20524	TPASS_RS02570	WP_010881972.1	endopeptidase La	98 kDa	232	0.00017	O	Post-translational modification, protein turnover, chaperones
73	TPASS_20112	TPASS_RS00565	WP_237249923.1	aminopeptidase C	51 kDa	230	0.00016	E	Amino acid transport and metabolism
74	TPASS_20259	TPASS_RS01315	WP_235214079.1	LysM peptidoglycan-binding domain-containing protein	20 kDa	228	0.00019	S	Function unknown
75	TPASS_20605	TPASS_RS02990	WP_010882051.1	translation elongation factor Ts	32 kDa	228	0.00017	J	Translation, ribosomal structure and biogenesis
76	TPASS_20350	TPASS_RS01725	WP_014342789.1	glutamate-5-semialdehyde dehydrogenase	47 kDa	225	0.00015	E	Amino acid transport and metabolism
77	TPASS_20241	TPASS_RS01230	WP_010881689.1	DNA-directed RNA polymerase subunit beta	132 kDa	221	0.00016	K	Transcription
78	TPASS_20855	TPASS_RS04235	WP_010882299.1	hypothetical protein	125 kDa	219	0.00015
79	TPASS_20043	TPASS_RS00210	WP_014505391.1	lytic transglycosylase domain-containing protein	77 kDa	218	0.00015	M	Cell wall/membrane/envelope biogenesis
80	TPASS_20298	TPASS_RS01490	WP_010881747.1	BMP family ABC transporter substrate-binding protein	38 kDa	210	0.00014	S	Function unknown
81	TPASS_20494	TPASS_RS02415	WP_010881943.1	zinc ribbon domain-containing protein	31 kDa	207	0.00015	S	Function unknown
82	TPASS_20814	TPASS_RS04035	WP_010882258.1	thioredoxin-disulfide reductase	33 kDa	206	0.00014	C	Energy production and conversion
83	TPASS_20575	TPASS_RS02840	WP_014342807.1	phosphoenolpyruvate-utilizing N-terminal domain-containing protein	73 kDa	199	0.00011	G	Carbohydrate transport and metabolism
84	TPASS_20736	TPASS_RS03655	WP_014342556.1	sulfide/dihydroorotate dehydrogenase-like FAD/NAD-binding protein	31 kDa	196	0.00014	C	Energy production and conversion
85	TPASS_20042	TPASS_RS00205	WP_010881491.1	LysM peptidoglycan-binding domain-containing protein	33 kDa	187	0.00016	S	Function unknown
86	TPASS_20478	TPASS_RS02330	WP_010881927.1	glucose-6-phosphate dehydrogenase	58 kDa	186	0.00014	G	Carbohydrate transport and metabolism
87	TPASS_20568	TPASS_RS02810	WP_010882015.1	bifunctional 4-hydroxy-2-oxoglutarate aldolase/2-dehydro-3-deoxy-phosphogluconate aldolase	22 kDa	185	0.00017	G	Carbohydrate transport and metabolism
88	TPASS_20179	TPASS_RS00905	WP_237250217.1	hypothetical protein	60 kDa	184	0.00015
89	TPASS_20892	TPASS_RS04410	WP_010882335.1	transcription termination factor NusA	55 kDa	184	0.00014	K	Transcription
90	TPASS_20257	TPASS_RS01305	WP_235214078.1	glycerophosphodiester phosphodiesterase	40 kDa	183	0.00012	C	Energy production and conversion
91	TPASS_20971	TPASS_RS04795	WP_010882415.1	iron transporter	22 kDa	183	0.00012	P	Inorganic ion transport and metabolism
92	TPASS_20798	TPASS_RS03955	WP_010882243.1	methionine--tRNA ligase	90 kDa	182	0.00012	J	Translation, ribosomal structure and biogenesis
93	TPASS_20212	TPASS_RS01065	WP_010881660.1	DNA-directed RNA polymerase subunit alpha	40 kDa	179	0.00011	K	Transcription
94	TPASS_20609	TPASS_RS03015	WP_010882055.1	asparagine--tRNA ligase	58 kDa	174	0.00013	J	Translation, ribosomal structure and biogenesis
95	TPASS_20073	TPASS_RS00355	WP_237250214.1	HDOD domain-containing protein	56 kDa	173	0.00014	T	Signal transduction mechanisms
96	TPASS_20242	TPASS_RS01235	WP_010881690.1	DNA-directed RNA polymerase subunit beta'	160 kDa	170	0.00012	K	Transcription
97	TPASS_21001	TPASS_RS04955	WP_010882445.1	hypothetical protein	43 kDa	168	0.00011
98	TPASS_20363	TPASS_RS01780	WP_014505476.1	chemotaxis protein CheA	87 kDa	166	0.00013	NT	Cell motility / Signal transduction mechanisms
99	TPASS_20544	TPASS_RS02675	WP_012460567.1	SpnA family nuclease	68 kDa	165	0.00012
100	TPASS_20957	TPASS_RS04730	WP_010882401.1	TRAP transporter substrate-binding protein DctP	38 kDa	163	0.00013	G	Carbohydrate transport and metabolism
101	TPASS_21035	TPASS_RS05130	WP_010882479.1	valine--tRNA ligase	107 kDa	160	0.00011	J	Translation, ribosomal structure and biogenesis
102	TPASS_21027	TPASS_RS05095	WP_010882471.1	uridine phosphorylase	28 kDa	159	0.0001	F	Nucleotide transport and metabolism
103	TPASS_20965	TPASS_RS04770	WP_010882409.1	efflux RND transporter periplasmic adaptor subunit	35 kDa	157	0.00011	M	Cell wall/membrane/envelope biogenesis
104	TPASS_20240	TPASS_RS01225	WP_010881688.1	50S ribosomal protein L7/L12	13 kDa	155	0.00013	J	Translation, ribosomal structure and biogenesis
105	TPASS_20329	TPASS_RS05255	WP_014342373.1	glycine hydroxymethyltransferase	56 kDa	155	0.00012	H	Coenzyme transport and metabolism
106	TPASS_20261	TPASS_RS01325	WP_010881710.1	cyclic nucleotide-binding domain-containing protein	38 kDa	154	9.2e-05	T	Signal transduction mechanisms
107	TPASS_21016	TPASS_RS05030	WP_010882460.1	peptidyl-prolyl cis-trans isomerase	40 kDa	150	0.00011	M	Cell wall/membrane/envelope biogenesis
108	TPASS_20427	TPASS_RS02095	WP_010881875.1	V-type ATP synthase subunit B	47 kDa	150	8.6e-05	C	Energy production and conversion
109	TPASS_20364	TPASS_RS01785	WP_010881812.1	CheR family methyltransferase	50 kDa	149	9.5e-05	NT	Cell motility / Signal transduction mechanisms
110	TPASS_20692	TPASS_RS03440	WP_014342817.1	recombinase RecA	44 kDa	146	9.8e-05	L	Replication, recombination and repair

## Sheet: High abundance Nichols Proteins
Supplementary Table S8_sheet 2. High abundant T. pallidum Nichols proteins with LFQ intensity values (normalized total spectra) greater than the mean average.
OMP
PPRP
Protein of Unknown Function ("hypothetical proteins" and DUF-containing proteins)
Miniprotein of unknown function
Proteins are listed from most abundant to least abundant
COG = Clusters of Orthologous Genes (blank cells = no assigned functional classification)
LFQ Ranking	Old Locus Tag	New Locus Tag	Accession Number	Annotated Function	Molecular Weight	Normalized Total Spectra	COG Category	COG Functional Classification
1	TPANIC_0748	TPANIC_RS03710	WP_010882193.1	cytoplasmic filament protein CfpA	79 kDa	4502	S	Function unknown
2	TPANIC_0684	TPANIC_RS03395	WP_010882129.1	substrate-binding domain-containing protein	43 kDa	4300	G	Carbohydrate transport and metabolism
3	TPANIC_0574	TPANIC_RS02830	WP_010882021.1	penicillin-binding Tp47 domain A-containingprotein	48 kDa	3858
4	TPANIC_0030	TPANIC_RS00150	WP_010881479.1	chaperonin GroEL	58 kDa	3731	O	Post-translational modification, protein turnover, chaperones
5	TPANIC_0939	TPANIC_RS04625	WP_010882382.1	pyruvate:ferredoxin (flavodoxin) oxidoreductase	130 kDa	3526	C	Energy production and conversion
6	TPANIC_0249	TPANIC_RS01260	WP_010881697.1	flagellar filament outer layer protein FlaA	39 kDa	3415	N	Cell motility
7	TPANIC_0870	TPANIC_RS04295	WP_010882313.1	flagellin	31 kDa	3354	N	Cell motility
8	TPANIC_0115	TPANIC_RS00580	WP_010881564.1	bifunctional hydroxymethylpyrimidinekinase/phosphomethylpyrimidine kinase	29 kDa	2631	H	Coenzyme transport and metabolism
9	TPANIC_0746	TPANIC_RS03700	WP_010882191.1	putative PEP-binding protein	100 kDa	2443	G	Carbohydrate transport and metabolism
10	TPANIC_0122	TPANIC_RS00615	WP_010881571.1	phosphoenolpyruvate carboxykinase (GTP)	68 kDa	2280	H	Coenzyme transport and metabolism
11	TPANIC_0187	TPANIC_RS00930	WP_010881634.1	elongation factor Tu	54 kDa	2136	J	Translation, ribosomal structure and biogenesis
12	TPANIC_0792	TPANIC_RS03925	WP_010882237.1	flagellin	31 kDa	2032	N	Cell motility
13	TPANIC_0814	TPANIC_RS04030	WP_010882258.1	thioredoxin-disulfide reductase	33 kDa	1894	C	Energy production and conversion
14	TPANIC_0216	TPANIC_RS01075	WP_010881664.1	molecular chaperone DnaK	68 kDa	1742	O	Post-translational modification, protein turnover, chaperones
15	TPANIC_0319	TPANIC_RS01565	WP_010881767.1	BMP family protein	38 kDa	1704	S	Function unknown
16	TPANIC_0844	TPANIC_RS04175	WP_010882288.1	type I glyceraldehyde-3-phosphate dehydrogenase	38 kDa	1612	C	Energy production and conversion
17	TPANIC_0868	TPANIC_RS04285	WP_010882311.1	flagellin	31 kDa	1577	N	Cell motility
18	TPANIC_0509	TPANIC_RS02490	WP_010881958.1	redoxin domain-containing protein	21 kDa	1517	O	Post-translational modification, protein turnover, chaperones
19	TPANIC_0925	TPANIC_RS04560	WP_010882368.1	flavodoxin	16 kDa	1405	C	Energy production and conversion
20	TPANIC_1038	TPANIC_RS05130	WP_010882482.1	Dps family protein	19 kDa	1232	P	Inorganic ion transport and metabolism
21	TPANIC_0664	TPANIC_RS03285	WP_010882109.1	flagellar filament outer layer protein FlaA	27 kDa	1143	N	Cell motility
22	TPANIC_0817	TPANIC_RS04045	WP_010882261.1	phosphopyruvate hydratase	47 kDa	1062	G	Carbohydrate transport and metabolism
23	TPANIC_0921	TPANIC_RS04530	WP_010882364.1	FAD-dependent oxidoreductase	49 kDa	1038	C	Energy production and conversion
24	TPANIC_0662	TPANIC_RS03275	WP_010882107.1	class II fructose-bisphosphate aldolase	36 kDa	1029	G	Carbohydrate transport and metabolism
25	TPANIC_0056	TPANIC_RS00275	WP_010881505.1	sodium-extruding oxaloacetate decarboxylasesubunit alpha	64 kDa	980	C	Energy production and conversion
26	TPANIC_0488	TPANIC_RS02370	WP_010881937.1	methyl-accepting chemotaxis protein	92 kDa	973	NT	Cell motility / Signal transduction mechanisms
27	TPANIC_0242	TPANIC_RS01225	WP_010881690.1	DNA-directed RNA polymerase subunit beta'	160 kDa	949	K	Transcription
28	TPANIC_0777	TPANIC_RS03855	WP_010882222.1	hypothetical protein	9 kDa	945	S	Function unknown
29	TPANIC_0524	TPANIC_RS02565	WP_010881972.1	endopeptidase La	98 kDa	898	O	Post-translational modification, protein turnover, chaperones
30	TPANIC_0747	TPANIC_RS03705	WP_010882192.1	hypothetical protein	38 kDa	839
31	TPANIC_0072	TPANIC_RS00350	WP_010881521.1	glutaredoxin domain-containing protein	10 kDa	836	O	Post-translational modification, protein turnover, chaperones
32	TPANIC_0050	TPANIC_RS00245	WP_010881499.1	phosphoribosyltransferase	23 kDa	819	F	Nucleotide transport and metabolism
33	TPANIC_0453	TPANIC_RS02210	WP_014505505.1	hypothetical protein	32 kDa	810
34	TPANIC_0037	TPANIC_RS00185	WP_010881486.1	D-2-hydroxyacid dehydrogenase	37 kDa	804	C	Energy production and conversion
35	TPANIC_0259	TPANIC_RS01305	WP_235214079.1	LysM peptidoglycan-binding domain-containingprotein	23 kDa	785	S	Function unknown
36	TPANIC_0663	TPANIC_RS03280	WP_014342815.1	flagellar filament outer layer protein FlaA	27 kDa	762	N	Cell motility
37	TPANIC_0071	TPANIC_RS00345	WP_010881520.1	ATP-dependent chaperone ClpB	99 kDa	756	O	Post-translational modification, protein turnover, chaperones
38	TPANIC_0241	TPANIC_RS01220	WP_010881689.1	DNA-directed RNA polymerase subunit beta	132 kDa	733	K	Transcription
39	TPANIC_0018	TPANIC_RS00070	WP_014342760.1	transcription elongation factor GreA	103 kDa	719	K	Transcription
40	TPANIC_0366	TPANIC_RS01785	WP_010881814.1	response regulator	16 kDa	683	T	Signal transduction mechanisms
41	TPANIC_0560	TPANIC_RS02760	WP_014342805.1	transketolase	71 kDa	681	H	Coenzyme transport and metabolism
42	TPANIC_0538	TPANIC_RS02640	WP_010881985.1	phosphoglycerate kinase	45 kDa	669	F	Nucleotide transport and metabolism
43	TPANIC_0145	TPANIC_RS00735	WP_010881593.1	long-chain fatty acid--CoA ligase	73 kDa	663	I	Lipid transport and metabolism
44	TPANIC_0257	TPANIC_RS01295	WP_235214078.1	glycerophosphodiester phosphodiesterase	41 kDa	654	C	Energy production and conversion
45	TPANIC_0735	TPANIC_RS03645	WP_010882180.1	NADPH-dependent glutamate synthase	56 kDa	633	C	Energy production and conversion
46	TPANIC_0767	TPANIC_RS03795	WP_010882212.1	elongation factor G	77 kDa	629	J	Translation, ribosomal structure and biogenesis
47	TPANIC_0971	TPANIC_RS04780	WP_010882415.1	iron transporter	22 kDa	621	P	Inorganic ion transport and metabolism
48	TPANIC_0020	TPANIC_RS00075	WP_235214060.1	vWA domain-containing protein	79 kDa	618	K	Transcription
49	TPANIC_0768	TPANIC_RS03800	WP_010882213.1	migration/adhesion factor TmpA	37 kDa	615
50	TPANIC_0823	TPANIC_RS04070	WP_010882267.1	desulfoferrodoxin family protein	14 kDa	610	C	Energy production and conversion
51	TPANIC_0005	TPANIC_RS00025	WP_010881455.1	DNA topoisomerase (ATP-hydrolyzing) subunit A	90 kDa	560	L	Replication, recombination and repair
52	TPANIC_0886	TPANIC_RS04370	WP_010882329.1	polyribonucleotide nucleotidyltransferase	76 kDa	539	J	Translation, ribosomal structure and biogenesis
53	TPANIC_0363	TPANIC_RS01770	WP_014505476.1	chemotaxis protein CheA	87 kDa	534	NT	Cell motility / Signal transduction mechanisms
54	TPANIC_0426	TPANIC_RS02080	WP_010881874.1	V-type ATP synthase subunit A	65 kDa	516	F	Nucleotide transport and metabolism
55	TPANIC_0112	TPANIC_RS00565	WP_237249923.1	aminopeptidase C	51 kDa	512	E	Amino acid transport and metabolism
56	TPANIC_0365	TPANIC_RS01780	WP_010881813.1	chemotaxis protein CheX	17 kDa	505	N	Cell motility
57	TPANIC_0984	TPANIC_RS04845	WP_010882428.1	molecular chaperone HtpG	73 kDa	505	F	Nucleotide transport and metabolism
58	TPANIC_0505	TPANIC_RS02455	WP_010881954.1	hexokinase	48 kDa	498	G	Carbohydrate transport and metabolism
59	TPANIC_0639	TPANIC_RS03170	WP_014505564.1	methyl-accepting chemotaxis protein	70 kDa	479	NT	Cell motility / Signal transduction mechanisms
60	TPANIC_0408	TPANIC_RS01995	WP_010881856.1	ATPase	124 kDa	478	D	Cell cycle control, cell division, chromosome partitioning
61	TPANIC_0947	TPANIC_RS04660	WP_010882390.1	peptidylprolyl isomerase	23 kDa	476	O	Post-translational modification, protein turnover, chaperones
62	TPANIC_0468	TPANIC_RS02280	WP_235214122.1	tetratricopeptide repeat protein	72 kDa	462	S	Function unknown
63	TPANIC_0486	TPANIC_RS02360	WP_012460559.1	P83/100 family protein	59 kDa	462	S	Function unknown
64	TPANIC_0476	TPANIC_RS02315	WP_010881925.1	acetate kinase	49 kDa	457	F	Nucleotide transport and metabolism
65	TPANIC_0835	TPANIC_RS04130	WP_010882279.1	ankyrin repeat domain-containing protein	101 kDa	457	S	Function unknown
66	TPANIC_0104	TPANIC_RS00510	WP_010881553.1	NAD nucleotidase	65 kDa	457	F	Nucleotide transport and metabolism
67	TPANIC_0331	TPANIC_RS01625	WP_010881779.1	decarboxylating NADP(+)-dependentphosphogluconate dehydrogenase	53 kDa	457	H	Coenzyme transport and metabolism
68	TPANIC_0542	TPANIC_RS02660	WP_010881989.1	diphosphate--fructose-6-phosphate1-phosphotransferase	62 kDa	455	F	Nucleotide transport and metabolism
69	TPANIC_0424	TPANIC_RS02070	WP_014342419.1	V-type ATP synthase subunit E	22 kDa	444	C	Energy production and conversion
70	TPANIC_0769	TPANIC_RS05500	WP_010882214.1	LysM peptidoglycan-binding domain-containingprotein	37 kDa	440	S	Function unknown
71	TPANIC_0858	TPANIC_RS04240	WP_010882302.1	UPF0164 family protein	43 kDa	438
72	TPANIC_0556	TPANIC_RS02740	WP_010882003.1	aspartate--ammonia ligase	37 kDa	437	F	Nucleotide transport and metabolism
73	TPANIC_1008	TPANIC_RS04975	WP_010882452.1	ribonucleoside-diphosphate reductase subunitalpha	96 kDa	433	F	Nucleotide transport and metabolism
74	TPANIC_0475	TPANIC_RS02310	WP_010881924.1	glucose-6-phosphate isomerase	58 kDa	422	G	Carbohydrate transport and metabolism
75	TPANIC_0572	TPANIC_RS02825	WP_010882019.1	FMN-binding protein	39 kDa	420	S	Function unknown
76	TPANIC_0013	TPANIC_RS00050	WP_014342231.1	DUF3798 domain-containing protein	45 kDa	412	K	Transcription
77	TPANIC_0163	TPANIC_RS00830	WP_010881610.1	transition metal ABC transportersubstrate-binding protein TroA	34 kDa	407	P	Inorganic ion transport and metabolism
78	TPANIC_0608	TPANIC_RS03000	WP_010882054.1	HEAT repeat domain-containing protein	32 kDa	406	C	Energy production and conversion
79	TPANIC_0437	TPANIC_RS02130	WP_235214103.1	hypothetical protein	20 kDa	401
80	TPANIC_0528	TPANIC_RS02590	WP_010881976.1	V-type ATP synthase subunit B	53 kDa	396	C	Energy production and conversion
81	TPANIC_0298	TPANIC_RS01480	WP_010881747.1	BMP family ABC transporter substrate-bindingprotein	38 kDa	387	S	Function unknown
82	TPANIC_1013	TPANIC_RS05000	WP_010882457.1	co-chaperone GroES	9 kDa	385	O	Post-translational modification, protein turnover, chaperones
83	TPANIC_0043	TPANIC_RS00210	WP_014505391.1	lytic transglycosylase domain-containingprotein	82 kDa	384	M	Cell wall/membrane/envelope biogenesis
84	TPANIC_0673	TPANIC_RS03335	WP_010882118.1	glutamate--tRNA ligase	60 kDa	378	J	Translation, ribosomal structure and biogenesis
85	TPANIC_0798	TPANIC_RS03950	WP_010882243.1	methionine--tRNA ligase	90 kDa	371	J	Translation, ribosomal structure and biogenesis
86	TPANIC_0053	TPANIC_RS00260	WP_010881502.1	ribonucleotide-diphosphate reductase subunitbeta	41 kDa	370	F	Nucleotide transport and metabolism
87	TPANIC_0349	TPANIC_RS01710	WP_010881797.1	peptidylprolyl isomerase	18 kDa	370	O	Post-translational modification, protein turnover, chaperones
88	TPANIC_0993	TPANIC_RS04890	WP_014342852.1	septal ring lytic transglycosylase RlpA familyprotein	36 kDa	363	M	Cell wall/membrane/envelope biogenesis
89	TPANIC_0168	TPANIC_RS00855	WP_010881615.1	2,3-diphosphoglycerate-dependentphosphoglycerate mutase	28 kDa	361	G	Carbohydrate transport and metabolism
90	TPANIC_0529	TPANIC_RS02595	WP_010881977.1	V-type ATP synthase subunit A	67 kDa	359	C	Energy production and conversion
91	TPANIC_0379	TPANIC_RS01855	WP_014342795.1	preprotein translocase subunit SecA	104 kDa	358	U	Intracellular trafficking, secretion, and vesicular transport
92	TPANIC_0094	TPANIC_RS00460	WP_010881543.1	phosphate acetyltransferase	37 kDa	357	C	Energy production and conversion
93	TPANIC_0108	TPANIC_RS00530	WP_010881557.1	ATP-dependent 6-phosphofructokinase	50 kDa	350	F	Nucleotide transport and metabolism
94	TPANIC_1017	TPANIC_RS05020	WP_010882461.1	alanine--tRNA ligase	67 kDa	347	J	Translation, ribosomal structure and biogenesis
95	TPANIC_1035	TPANIC_RS05115	WP_010882479.1	valine--tRNA ligase	107 kDa	347	J	Translation, ribosomal structure and biogenesis
96	TPANIC_0025	TPANIC_RS00125	WP_010881474.1	insulinase family protein	114 kDa	345	S	Function unknown
97	TPANIC_0077	TPANIC_RS00375	WP_010881526.1	nucleoside-diphosphate sugarepimerase/dehydratase	59 kDa	344	M	Cell wall/membrane/envelope biogenesis
98	TPANIC_0640	TPANIC_RS03175	WP_010882085.1	methyl-accepting chemotaxis protein	67 kDa	343	NT	Cell motility / Signal transduction mechanisms
99	TPANIC_0765	TPANIC_RS03785	WP_014342822.1	ATP-dependent zinc metalloprotease FtsH	81 kDa	342	O	Post-translational modification, protein turnover, chaperones
100	TPANIC_0526	TPANIC_RS02580	WP_010881974.1	ATP-dependent RNA helicase	75 kDa	336	L	Replication, recombination and repair
101	TPANIC_0171	TPANIC_RS00870	WP_010881618.1	FMN-binding protein	18 kDa	334	S	Function unknown
102	TPANIC_0854	TPANIC_RS04225	WP_010882298.1	SpoIIE family protein phosphatase	173 kDa	331	KT	Transcription / Signal transduction mechanisms
103	TPANIC_0605	TPANIC_RS02985	WP_010882051.1	translation elongation factor Ts	32 kDa	330	J	Translation, ribosomal structure and biogenesis
104	TPANIC_0042	TPANIC_RS00205	WP_010881491.1	LysM peptidoglycan-binding domain-containingprotein	33 kDa	328	S	Function unknown
105	TPANIC_0537	TPANIC_RS02635	WP_010881984.1	triose-phosphate isomerase	27 kDa	328	G	Carbohydrate transport and metabolism
106	TPANIC_0478	TPANIC_RS02325	WP_010881927.1	glucose-6-phosphate dehydrogenase	58 kDa	316	G	Carbohydrate transport and metabolism
107	TPANIC_0838	TPANIC_RS04145	WP_014342829.1	ABC-F family ATP-binding cassettedomain-containing protein	63 kDa	315	S	Function unknown
108	TPANIC_0277	TPANIC_RS01410	WP_014505444.1	S41 family peptidase	50 kDa	310	M	Cell wall/membrane/envelope biogenesis
109	TPANIC_0628	TPANIC_RS03105	WP_010882074.1	nicotinate phosphoribosyltransferase	55 kDa	309	F	Nucleotide transport and metabolism
110	TPANIC_0584	TPANIC_RS02875	WP_010882030.1	hypothetical protein	54 kDa	307
111	TPANIC_0919	TPANIC_RS04520	WP_010882362.1	thioredoxin	11 kDa	305	O	Post-translational modification, protein turnover, chaperones
112	TPANIC_1006	TPANIC_RS04965	WP_010882450.1	DNA topoisomerase (ATP-hydrolyzing) subunit B	71 kDa	303	L	Replication, recombination and repair
113	TPANIC_0435	TPANIC_RS02120	WP_010881883.1	copper resistance protein NlpE	16 kDa	300	MP	Cell wall/membrane/envelope biogenesis / Inorganic ion transport and metabolism
114	TPANIC_0685	TPANIC_RS03400	WP_010882130.1	sugar ABC transporter ATP-binding protein	55 kDa	299	P	Inorganic ion transport and metabolism
115	TPANIC_0891	TPANIC_RS04395	WP_010882334.1	translation initiation factor IF-2	97 kDa	294	J	Translation, ribosomal structure and biogenesis
116	TPANIC_0225	TPANIC_RS01115	WP_010881673.1	leucine-rich repeat domain-containing protein	27 kDa	292	S	Function unknown
117	TPANIC_0928	TPANIC_RS05625	WP_014342845.1	hypothetical protein	56 kDa	292	O	Post-translational modification, protein turnover, chaperones
118	TPANIC_0212	TPANIC_RS01055	WP_010881660.1	DNA-directed RNA polymerase subunit alpha	40 kDa	291	K	Transcription
119	TPANIC_0862	TPANIC_RS04255	WP_010882306.1	FKBP-type peptidyl-prolyl cis-trans isomerase	28 kDa	291	M	Cell wall/membrane/envelope biogenesis
120	TPANIC_0957	TPANIC_RS04715	WP_010882401.1	TRAP transporter substrate-binding protein DctP	38 kDa	287	G	Carbohydrate transport and metabolism
121	TPANIC_0789	TPANIC_RS03910	WP_010882234.1	outer membrane lipoprotein-sorting protein	29 kDa	282	M	Cell wall/membrane/envelope biogenesis
122	TPANIC_0364	TPANIC_RS01775	WP_010881812.1	CheR family methyltransferase	50 kDa	281	NT	Cell motility / Signal transduction mechanisms
123	TPANIC_0770	TPANIC_RS03810	WP_237250495.1	DEAD/DEAH box helicase	72 kDa	280	L	Replication, recombination and repair
124	TPANIC_0965	TPANIC_RS04755	WP_010882409.1	efflux RND transporter periplasmic adaptorsubunit	35 kDa	279	M	Cell wall/membrane/envelope biogenesis
125	TPANIC_0002	TPANIC_RS00010	WP_010881452.1	DNA polymerase III subunit beta	41 kDa	277	L	Replication, recombination and repair
126	TPANIC_0497	TPANIC_RS02420	WP_010881946.1	rod shape-determining protein	37 kDa	276	D	Cell cycle control, cell division, chromosome partitioning
127	TPANIC_0179	TPANIC_RS00895	WP_235214075.1	hypothetical protein	67 kDa	274
128	TPANIC_0841	TPANIC_RS04160	WP_014342830.1	Do family serine endopeptidase	56 kDa	273	O	Post-translational modification, protein turnover, chaperones
129	TPANIC_0606	TPANIC_RS02990	WP_010882052.1	30S ribosomal protein S2	33 kDa	270	J	Translation, ribosomal structure and biogenesis
130	TPANIC_0073	TPANIC_RS00355	WP_235214067.1	HDOD domain-containing protein	58 kDa	267	T	Signal transduction mechanisms
131	TPANIC_0985	TPANIC_RS04850	WP_010882429.1	aspartate--tRNA ligase	69 kDa	266	J	Translation, ribosomal structure and biogenesis
132	TPANIC_0609	TPANIC_RS03010	WP_010882055.1	asparagine--tRNA ligase	58 kDa	266	J	Translation, ribosomal structure and biogenesis
133	TPANIC_0245	TPANIC_RS01240	WP_235214077.1	hypothetical protein	128 kDa	265	KLT	Transcription / Replication, recombination and repair / Signal transduction mechanisms
134	TPANIC_0736	TPANIC_RS03650	WP_014342556.1	sulfide/dihydroorotate dehydrogenase-likeFAD/NAD-binding protein	31 kDa	265	C	Energy production and conversion
135	TPANIC_0007	TPANIC_RS00035	pseudo	DUF3798 domain-containing protein	46 kDa	263	K	Transcription
136	TPANIC_0892	TPANIC_RS04400	WP_010882335.1	transcription termination factor NusA	55 kDa	263	K	Transcription
137	TPANIC_0568	TPANIC_RS02805	WP_010882015.1	bifunctional 4-hydroxy-2-oxoglutaratealdolase/2-dehydro-3-deoxy-phosphogluconate aldolase	22 kDa	262	G	Carbohydrate transport and metabolism
138	TPANIC_0837	TPANIC_RS04140	WP_010882281.1	threonine--tRNA ligase	67 kDa	258	J	Translation, ribosomal structure and biogenesis
139	TPANIC_0215	TPANIC_RS01070	WP_014505432.1	nucleotide exchange factor GrpE	24 kDa	257	O	Post-translational modification, protein turnover, chaperones
140	TPANIC_1029	TPANIC_RS05090	WP_010882473.1	DbpA RNA binding domain-containing protein	25 kDa	254	L	Replication, recombination and repair
141	TPANIC_0239	TPANIC_RS01210	WP_010881687.1	50S ribosomal protein L10	20 kDa	253	J	Translation, ribosomal structure and biogenesis
142	TPANIC_0737	TPANIC_RS03655	WP_010882182.1	ABC transporter substrate-binding protein	48 kDa	250	G	Carbohydrate transport and metabolism
143	TPANIC_0821	TPANIC_RS04060	WP_010882265.1	MetQ/NlpA family ABC transportersubstrate-binding protein	29 kDa	249	M	Cell wall/membrane/envelope biogenesis
144	TPANIC_0915	TPANIC_RS04505	WP_010882358.1	tetratricopeptide repeat protein	51 kDa	246	S	Function unknown
145	TPANIC_0872	TPANIC_RS04300	WP_010882315.1	flagellar filament capping protein FliD	78 kDa	246	NT	Cell motility / Signal transduction mechanisms
146	TPANIC_0118	TPANIC_RS00595	WP_010881567.1	hypothetical protein	47 kDa	243
147	TPANIC_0710	TPANIC_RS03525	WP_010882155.1	FapA family protein	72 kDa	238	L	Replication, recombination and repair
148	TPANIC_0544	TPANIC_RS02670	WP_010881991.1	SpnA family nuclease	68 kDa	236
149	TPANIC_0855	TPANIC_RS04230	WP_010882299.1	hypothetical protein	125 kDa	233
150	TPANIC_0178	TPANIC_RS00890	WP_010881625.1	hypothetical protein	35 kDa	231
151	TPANIC_0306	TPANIC_RS01515	WP_010881755.1	30S ribosomal protein S4	23 kDa	230	J	Translation, ribosomal structure and biogenesis
152	TPANIC_0739	TPANIC_RS03665	WP_010882184.1	LCP family protein	44 kDa	228	K	Transcription
153	TPANIC_0931	TPANIC_RS04585	WP_010882374.1	trehalase family glycosidase	55 kDa	228	G	Carbohydrate transport and metabolism
154	TPANIC_0926	TPANIC_RS04565	WP_235214127.1	signal peptidase I	68 kDa	227	U	Intracellular trafficking, secretion, and vesicular transport
155	TPANIC_0192	TPANIC_RS00955	WP_010881639.1	50S ribosomal protein L2	30 kDa	226	J	Translation, ribosomal structure and biogenesis
156	TPANIC_0427	TPANIC_RS02085	WP_010881875.1	V-type ATP synthase subunit B	47 kDa	226	C	Energy production and conversion
157	TPANIC_0506	TPANIC_RS02475	WP_010881955.1	trigger factor	50 kDa	225	D	Cell cycle control, cell division, chromosome partitioning
158	TPANIC_0448	TPANIC_RS02185	WP_010881896.1	uracil phosphoribosyltransferase	41 kDa	223	F	Nucleotide transport and metabolism
159	TPANIC_RS00405	TPANIC_RS00405	WP_014342766.1	putative glycoside hydrolase	75 kDa	222	S	Function unknown
160	TPANIC_0514	TPANIC_RS02515	WP_010881963.1	excinuclease ABC subunit UvrA	106 kDa	221	L	Replication, recombination and repair
161	TPANIC_0279	TPANIC_RS01415	WP_064745620.1	30S ribosomal protein S1	92 kDa	220	J	Translation, ribosomal structure and biogenesis
162	TPANIC_0902	TPANIC_RS04440	WP_014505647.1	carboxylesterase	33 kDa	218	S	Function unknown
163	TPANIC_0254	TPANIC_RS01280	WP_010881703.1	transcription termination factor Rho	58 kDa	218	K	Transcription
164	TPANIC_0575	TPANIC_RS02835	WP_014342807.1	putative PEP-binding protein	73 kDa	218	G	Carbohydrate transport and metabolism
165	TPANIC_0586	TPANIC_RS02885	WP_010882032.1	leucine--tRNA ligase	99 kDa	217	J	Translation, ribosomal structure and biogenesis
166	TPANIC_0089	TPANIC_RS00435	WP_010881538.1	cyclic nucleotide-binding domain-containingprotein	47 kDa	213	T	Signal transduction mechanisms
167	TPANIC_0452	TPANIC_RS02205	WP_010881901.1	isoleucine--tRNA ligase	124 kDa	213	J	Translation, ribosomal structure and biogenesis
168	TPANIC_0912	TPANIC_RS04485	WP_014342841.1	HD-GYP domain-containing protein	49 kDa	212	T	Signal transduction mechanisms
169	TPANIC_0612	TPANIC_RS03025	WP_010882058.1	Fe-S cluster assembly protein SufB	54 kDa	212	O	Post-translational modification, protein turnover, chaperones
170	TPANIC_0330	TPANIC_RS01615	WP_010881778.1	ATP-dependent metallopeptidase FtsH/Yme1/Tmafamily protein	68 kDa	211	O	Post-translational modification, protein turnover, chaperones
171	TPANIC_0790	TPANIC_RS03915	WP_237253588.1	RND family transporter	98 kDa	211	S	Function unknown
172	TPANIC_0920	TPANIC_RS04525	WP_010882363.1	tetratricopeptide repeat protein	90 kDa	211	S	Function unknown
173	TPANIC_0304	TPANIC_RS01505	WP_010881753.1	hypothetical protein	116 kDa	210	U	Intracellular trafficking, secretion, and vesicular transport
174	TPANIC_0642	TPANIC_RS03185	WP_010882087.1	phospho-sugar mutase	65 kDa	210	G	Carbohydrate transport and metabolism
175	TPANIC_0350	TPANIC_RS01715	WP_014342789.1	glutamate-5-semialdehyde dehydrogenase	47 kDa	210	E	Amino acid transport and metabolism
176	TPANIC_0110	TPANIC_RS00555	WP_235214069.1	DUF5312 domain-containing protein	65 kDa	208	S	Function unknown
177	TPANIC_0190	TPANIC_RS00945	WP_010881637.1	50S ribosomal protein L4	24 kDa	208	J	Translation, ribosomal structure and biogenesis
178	TPANIC_0611	TPANIC_RS03020	WP_010882057.1	Fe-S cluster assembly ATPase SufC	28 kDa	208	O	Post-translational modification, protein turnover, chaperones
179	TPANIC_0436	TPANIC_RS02125	WP_010881884.1	bifunctional oligoribonuclease/PAP phosphataseNrnA	38 kDa	207	S	Function unknown
180	TPANIC_0797	TPANIC_RS03945	WP_010882242.1	pyrroline-5-carboxylate reductase	28 kDa	205	E	Amino acid transport and metabolism
181	TPANIC_1018	TPANIC_RS05030	WP_010882462.1	ribonuclease Y	57 kDa	204	S	Function unknown
182	TPANIC_0471	TPANIC_RS02290	WP_014505513.1	tetratricopeptide repeat protein	53 kDa	203	S	Function unknown
183	TPANIC_0481	TPANIC_RS02340	WP_014342801.1	TIGR03545 family protein	83 kDa	202	M	Cell wall/membrane/envelope biogenesis
184	TPANIC_0413	TPANIC_RS02020	WP_010881861.1	phosphoglucomutase	70 kDa	201	G	Carbohydrate transport and metabolism
185	TPANIC_0494	TPANIC_RS02410	WP_010881943.1	zinc ribbon domain-containing protein	31 kDa	200	S	Function unknown
186	TPANIC_0390	TPANIC_RS01905	WP_010881838.1	cell division protein FtsZ	44 kDa	200	D	Cell cycle control, cell division, chromosome partitioning
187	TPANIC_0734	TPANIC_RS03640	WP_010882179.1	purine-nucleoside phosphorylase	25 kDa	200	F	Nucleotide transport and metabolism
188	TPANIC_0015	TPANIC_RS00055	WP_010881464.1	phenylalanine--tRNA ligase subunit beta	67 kDa	198	J	Translation, ribosomal structure and biogenesis
189	TPANIC_0429	TPANIC_RS02095	WP_235214102.1	V-type ATP synthase subunit I	69 kDa	198	C	Energy production and conversion
190	TPANIC_0686	TPANIC_RS03405	WP_010882131.1	galactoside ABC transporter permease	58 kDa	198	G	Carbohydrate transport and metabolism
191	TPANIC_0160	TPANIC_RS00820	WP_010881607.1	proline--tRNA ligase	68 kDa	197	J	Translation, ribosomal structure and biogenesis
192	TPANIC_0329	TPANIC_RS05245	WP_014342373.1	glycine hydroxymethyltransferase	56 kDa	197	H	Coenzyme transport and metabolism
193	TPANIC_0162	TPANIC_RS00825	WP_010881609.1	Holliday junction branch migration DNA helicaseRuvB	39 kDa	193	L	Replication, recombination and repair
194	TPANIC_0389	TPANIC_RS01900	WP_010881837.1	cell division protein FtsA	44 kDa	193	D	Cell cycle control, cell division, chromosome partitioning
195	TPANIC_0554	TPANIC_RS02730	WP_235214002.1	HAD family hydrolase	28 kDa	191	S	Function unknown
196	TPANIC_0692	TPANIC_RS03435	WP_014342817.1	recombinase RecA	44 kDa	191	L	Replication, recombination and repair
197	TPANIC_0705	TPANIC_RS03500	WP_010882150.1	penicillin-binding protein 1A	98 kDa	191	M	Cell wall/membrane/envelope biogenesis
198	TPANIC_0307	TPANIC_RS01520	WP_010881756.1	PASTA domain-containing protein	38 kDa	190	S	Function unknown
199	TPANIC_0979	TPANIC_RS04820	WP_010882423.1	TatD family hydrolase	29 kDa	190	L	Replication, recombination and repair
200	TPANIC_RS00400	TPANIC_RS00400	WP_014342260.1	sigma-54-dependent Fis family transcriptionalregulator	58 kDa	189	KT	Transcription / Signal transduction mechanisms
201	TPANIC_0240	TPANIC_RS01215	WP_010881688.1	50S ribosomal protein L7/L12	13 kDa	188	J	Translation, ribosomal structure and biogenesis
202	TPANIC_0410	TPANIC_RS02005	WP_010881858.1	protein translocase subunit SecD	64 kDa	187	U	Intracellular trafficking, secretion, and vesicular transport
203	TPANIC_0485	TPANIC_RS02355	WP_010881934.1	adenylate/guanylate cyclase domain-containingprotein	67 kDa	186	T	Signal transduction mechanisms
204	TPANIC_0195	TPANIC_RS00970	WP_010881642.1	30S ribosomal protein S3	28 kDa	185	J	Translation, ribosomal structure and biogenesis
205	TPANIC_0866	TPANIC_RS04275	WP_014342837.1	ATP-binding protein	69 kDa	183	O	Post-translational modification, protein turnover, chaperones
206	TPANIC_1036	TPANIC_RS05120	WP_010882480.1	heavy metal translocating P-type ATPase	84 kDa	180	P	Inorganic ion transport and metabolism
207	TPANIC_0454	TPANIC_RS02220	WP_010881903.1	response regulator	25 kDa	179	T	Signal transduction mechanisms
208	TPANIC_0996	TPANIC_RS04910	WP_010882440.1	hypothetical protein	61 kDa	179	T	Signal transduction mechanisms
209	TPANIC_1027	TPANIC_RS05080	WP_010882471.1	uridine phosphorylase	28 kDa	179	F	Nucleotide transport and metabolism
