# Supplementary material for: Proteomic analysis of the Treponema pallidum subsp. pallidum SS14 strain: coverage and comparison with the Nichols strain proteome
Source: Front Microbiol. 2024 Dec 11;15:1505893. doi: 10.3389/fmicb.2024.1505893 (PMC11668736; doi:10.3389/fmicb.2024.1505893)
Supplement: Supplementary file 6 [file Data_Sheet_6.ZIP › Supplementary Tables/Supplementary_Table_S9.xlsx]

## Sheet: Top 50 Abundant Proteins
Supplementary Table S9. Comparison of the top 50 highest abundant proteins from T. pallidum SS14 and Nichols strain.
Proteins from the top 50 LFQ rankings that are only found in either T. pallidum strain are highlighted in blue cells.
SS14 Strain						Nichols strain
LFQ Ranking	Locus Tag (SS14)	NCBI Annotated Function	COG Category	COG Functional Classification		LFQ Ranking	Locus Tag (Nichols)	NCBI Annotated Function	COG Category	COG Functional Classification
1	TPASS_20509	redoxin domain-containing protein	O	Post-translational modification, protein turnover, chaperones		1	TPANIC_0748	cytoplasmic filament protein CfpA	S	Function unknown
2	TPASS_20030	chaperonin GroEL	O	Post-translational modification, protein turnover, chaperones		2	TPANIC_0684	substrate-binding domain-containing protein	G	Carbohydrate transport and metabolism
3	TPASS_20574	penicillin-binding Tp47 domain A-containing protein	_	Not assigned		3	TPANIC_0574	penicillin-binding Tp47 domain A-containingprotein	_	Not assigned
4	TPASS_20870	flagellin	N	Cell motility		4	TPANIC_0030	chaperonin GroEL	O	Post-translational modification, protein turnover, chaperones
5	TPASS_20249	flagellar filament outer layer protein FlaA	N	Cell motility		5	TPANIC_0939	pyruvate:ferredoxin (flavodoxin) oxidoreductase	C	Energy production and conversion
6	TPASS_20684	substrate-binding domain-containing protein	G	Carbohydrate transport and metabolism		6	TPANIC_0249	flagellar filament outer layer protein FlaA	N	Cell motility
7	TPASS_20122	phosphoenolpyruvate carboxykinase (GTP)	H	Coenzyme transport and metabolism		7	TPANIC_0870	flagellin	N	Cell motility
8	TPASS_20939	pyruvate:ferredoxin (flavodoxin) oxidoreductase	C	Energy production and conversion		8	TPANIC_0115	bifunctional hydroxymethylpyrimidinekinase/phosphomethylpyrimidine kinase	H	Coenzyme transport and metabolism
9	TPASS_20662	class II fructose-1,6-bisphosphate aldolase	G	Carbohydrate transport and metabolism		9	TPANIC_0746	putative PEP-binding protein	G	Carbohydrate transport and metabolism
10	TPASS_20792	flagellin	N	Cell motility		10	TPANIC_0122	phosphoenolpyruvate carboxykinase (GTP)	H	Coenzyme transport and metabolism
11	TPASS_20037	D-2-hydroxyacid dehydrogenase	C	Energy production and conversion		11	TPANIC_0187	elongation factor Tu	J	Translation, ribosomal structure and biogenesis
12	TPASS_20768	membrane protein TmpA	_	Not assigned		12	TPANIC_0792	flagellin	N	Cell motility
13	TPASS_20216	molecular chaperone DnaK	O	Post-translational modification, protein turnover, chaperones		13	TPANIC_0814	thioredoxin-disulfide reductase	C	Energy production and conversion
14	TPASS_20844	type I glyceraldehyde-3-phosphate dehydrogenase	C	Energy production and conversion		14	TPANIC_0216	molecular chaperone DnaK	O	Post-translational modification, protein turnover, chaperones
15	TPASS_20594	DUF2147 domain-containing protein	S	Function unknown		15	TPANIC_0319	BMP family protein	S	Function unknown
16	TPASS_21013	co-chaperone GroES	O	Post-translational modification, protein turnover, chaperones		16	TPANIC_0844	type I glyceraldehyde-3-phosphate dehydrogenase	C	Energy production and conversion
17	TPASS_20748	cytoplasmic filament protein CfpA	S	Function unknown		17	TPANIC_0868	flagellin	N	Cell motility
18	TPASS_20538	phosphoglycerate kinase	F	Nucleotide transport and metabolism		18	TPANIC_0509	redoxin domain-containing protein	O	Post-translational modification, protein turnover, chaperones
19	TPASS_20171	FMN-binding protein	S	Function unknown		19	TPANIC_0925	flavodoxin	C	Energy production and conversion
20	TPASS_20366	response regulator	T	Signal transduction mechanisms		20	TPANIC_1038	Dps family protein	P	Inorganic ion transport and metabolism
21	TPASS_20823	desulfoferrodoxin family protein	C	Energy production and conversion		21	TPANIC_0664	flagellar filament outer layer protein FlaA	N	Cell motility
22	TPASS_20319	BMP family protein	S	Function unknown		22	TPANIC_0817	phosphopyruvate hydratase	G	Carbohydrate transport and metabolism
23	TPASS_20560	transketolase	H	Coenzyme transport and metabolism		23	TPANIC_0921	FAD-dependent oxidoreductase	C	Energy production and conversion
24	TPASS_20925	flavodoxin	C	Energy production and conversion		24	TPANIC_0662	class II fructose-bisphosphate aldolase	G	Carbohydrate transport and metabolism
25	TPASS_20769	LysM peptidoglycan-binding domain-containing protein	S	Function unknown		25	TPANIC_0056	sodium-extruding oxaloacetate decarboxylasesubunit alpha	C	Energy production and conversion
26	TPASS_20777	hypothetical protein	S	Function unknown		26	TPANIC_0488	methyl-accepting chemotaxis protein	NT	Cell motility / Signal transduction mechanisms
27	TPASS_20187	elongation factor Tu	J	Translation, ribosomal structure and biogenesis		27	TPANIC_0242	DNA-directed RNA polymerase subunit beta'	K	Transcription
28	TPASS_20537	triose-phosphate isomerase	G	Carbohydrate transport and metabolism		28	TPANIC_0777	hypothetical protein	S	Function unknown
29	TPASS_20735	NADPH-dependent glutamate synthase	C	Energy production and conversion		29	TPANIC_0524	endopeptidase La	O	Post-translational modification, protein turnover, chaperones
30	TPASS_20664	flagellar filament outer layer protein FlaA	N	Cell motility		30	TPANIC_0747	hypothetical protein	_	Not assigned
31	TPASS_20108	ATP-dependent 6-phosphofructokinase	F	Nucleotide transport and metabolism		31	TPANIC_0072	glutaredoxin domain-containing protein	O	Post-translational modification, protein turnover, chaperones
32	TPASS_20104	NAD nucleotidase	F	Nucleotide transport and metabolism		32	TPANIC_0050	phosphoribosyltransferase	F	Nucleotide transport and metabolism
33	TPASS_20486	P83/100 family protein	S	Function unknown		33	TPANIC_0453	hypothetical protein	_	Not assigned
34	TPASS_20453	hypothetical protein	_	Not assigned		34	TPANIC_0037	D-2-hydroxyacid dehydrogenase	C	Energy production and conversion
35	TPASS_20862	FKBP-type peptidyl-prolyl cis-trans isomerase	M	Cell wall/membrane/envelope biogenesis		35	TPANIC_0259	LysM peptidoglycan-binding domain-containingprotein	S	Function unknown
36	TPASS_20435	copper resistance protein NlpE	MP	Cell wall/membrane/envelope biogenesis / Inorganic ion transport and metabolism		36	TPANIC_0663	flagellar filament outer layer protein FlaA	N	Cell motility
37	TPASS_20468	tetratricopeptide repeat protein	S	Function unknown		37	TPANIC_0071	ATP-dependent chaperone ClpB	O	Post-translational modification, protein turnover, chaperones
38	TPASS_20817	phosphopyruvate hydratase	G	Carbohydrate transport and metabolism		38	TPANIC_0241	DNA-directed RNA polymerase subunit beta	K	Transcription
39	TPASS_20608	HEAT repeat domain-containing protein	C	Energy production and conversion		39	TPANIC_0018	transcription elongation factor GreA	K	Transcription
40	TPASS_20663	flagellar filament outer layer protein FlaA	N	Cell motility		40	TPANIC_0366	response regulator	T	Signal transduction mechanisms
41	TPASS_20505	hexokinase	G	Carbohydrate transport and metabolism		41	TPANIC_0560	transketolase	H	Coenzyme transport and metabolism
42	TPASS_20072	glutaredoxin domain-containing protein	O	Post-translational modification, protein turnover, chaperones		42	TPANIC_0538	phosphoglycerate kinase	F	Nucleotide transport and metabolism
43	TPASS_20476	acetate kinase	F	Nucleotide transport and metabolism		43	TPANIC_0145	long-chain fatty acid--CoA ligase	I	Lipid transport and metabolism
44	TPASS_20215	nucleotide exchange factor GrpE	O	Post-translational modification, protein turnover, chaperones		44	TPANIC_0257	glycerophosphodiester phosphodiesterase	C	Energy production and conversion
45	TPASS_20071	ATP-dependent chaperone ClpB	O	Post-translational modification, protein turnover, chaperones		45	TPANIC_0735	NADPH-dependent glutamate synthase	C	Energy production and conversion
46	TPASS_20921	FAD-dependent oxidoreductase	C	Energy production and conversion		46	TPANIC_0767	elongation factor G	J	Translation, ribosomal structure and biogenesis
47	TPASS_20984	molecular chaperone HtpG	F	Nucleotide transport and metabolism		47	TPANIC_0971	iron transporter	P	Inorganic ion transport and metabolism
48	TPASS_20225	leucine-rich repeat domain-containing protein	S	Function unknown		48	TPANIC_0020	vWA domain-containing protein	K	Transcription
49	TPASS_20747	hypothetical protein	_	Not assigned		49	TPANIC_0768	migration/adhesion factor TmpA	_	Not assigned
50	TPASS_20488	methyl-accepting chemotaxis protein	NT	Cell motility / Signal transduction mechanisms		50	TPANIC_0823	desulfoferrodoxin family protein	C	Energy production and conversion
